# Supplementary material for: Upregulation of Immunoproteasome Subunits in Myositis Indicates Active Inflammation with Involvement of Antigen Presenting Cells, CD8 T-Cells and IFNγ
Source: PLoS One. 2014 Aug 6;9(8):e104048. doi: 10.1371/journal.pone.0104048 (PMC4123911; doi:10.1371/journal.pone.0104048)
Supplement: Table S1 — Clinical data of patients with DM, PM, OM and NIM. (XLS) [file pone.0104048.s006.xls]

## Sheet: Blatt1
	Patient group	Sex	Age	Diagnosis	duration of disease	Clinical signs	Muscel biopsy	Creatine phosphokinase /P/ 37°C at biopsy m: <171 U/I w: <145 U/I	Immunosuppressive therapy before sampling	Immunosuppressive therapy after sampling	ANA (< 1:160)	Autoantibody differentiation
P1	DM	M	53	Dermatomyositis	<2y	generilized muscule weakness; Gottron's sign with erythema at elbows, metacarpal-phalangeal and metatarsal-phalangeal joints; arthritis of wrist joints.	tubuloreticular inclusions in endothelial cells, MHC-I positive fibers, detection of C5b9 on capillary walls and perivascular CD8 T lymphocytic infiltration	184	azathioprine	methotrexate, prednisolone pulse therapy	neg	neg
P2	DM	W	36	Dermatomyositis	<2y	proximal pronounced myalgias of upper extremities; Gottron's sign with scaly eczema on knees, elbows and lower extremities; Raynaud's symptoms; sicca-symptoms and weight loss	perifascicular muscle atrophy, upregulation of MHC-I, detection of C5b9 on endomysial capillary walls, predominant T and B lymphocytic infiltrates	1511	prednisolone low dose	methotrexate, prednisolone pulse therapy	1:5120	neg
P3	DM	M	57	Dermatomyositis	<1mo	arthritis of wrist and ankle joints; progressive muscle weakness of lower extremities; Gottron's sign with erythematous lesions at elbows	detection of multiple muscular fascicles with perifascicular and central atrophic fibers, strong MHC-I expression on almost all muscle fibers, detection of C5b9 in endomysial capillaries, at perivascular location, mild to strong CD4+ T and B lymphocytic infiltrates within the affected fascicles as well as numerous CD8+ T lymphocytic infiltrates	14609	none	azathioprine, prednisolone pulse therapy	neg	neg
P4	DM	M	66	Dermatomyositis	<1mo	proximal myalgias and skin erythema	muscular inflammatory processes with capillary expression of MHC-1	1025	none	prednisolone pulse therapy	1:160	anti Ro-52
P5	DM	M	63	Dermatomyositis with myocardial involvement	<1y	progressive dyspnea; muscular weakness; erythema of the face, trunk and hands	myocardial biopsy with severe chronic myocardial damage, infiltration of the myocardium with mononuclear cells	176	methotrexate, low dose prednisolone	methotrexate, low dose prednisolone	neg	neg
P6	PM	M	69	Polymyositis	<4y	significant muscle atrophy of lower extremities; myalgias of proximal limbs	fascia with individual muscle fibers and CD8 T lymphocytic infiltration	832	none	none	neg	anti proteasome
P7	PM	W	34	Polymyositis	<6y	myalgias and weakness of proximal limbs and pronounced weight loss	multifocal interstitial infiltrates of lymphocytes	4064	methotrexate	methotrexate	1:320	anti Mi-2, anti proteasome
P8	PM	M	65	Polymyositis (myocardial involvement)	<2y	myalgias and proximal muscle weakness especially in the lower extremities	necrotizing myopathy with dense inflammatory infiltrates	6431	methotrexate, low dose prednisolone	methotrexate, low dose prednisolone	neg	anti SRP, anti Ro-52
P9	PM	M	59	Polymyositis	<5y	muscle weakness	numerous necrotic muscle fibers with inflammatory infiltrates by CD8+ T lymphocytes and increased expression of MHC-I, positive staining for C5b9 on capillary walls	4600	flare after discontinuation of methotrexate and prednisolone	methotrexate, prednisolone pulse therapy	1:160	anti proteasome
P10	PM	W	72	Polymyositis	<5y	symmetrical proximal muscle weakness	endomysial fibrosis, numerous necrotic muscle fibers with inflammatory CD8+ T lymphocytic infiltrates and increased expression of MHC-I, positive staining of C5b9 on capillary walls	146	none	Intravenous immunoglobulin	neg	anti Ro-52
P11	OM	W	63	Overlap systemic sclerosis & myositis	<4y	myalgias and muscle weakness, dysphagia and Raynaud's symptoms	predominantly endomysial inflammatory infiltrates as well as weak perifascicular and vascular infiltrates	790	cyclophosphamide pulse therapy until 2 months before sampling, low dose prednisolone	prednisolone pulse therapy, rituximab	1:5120	anti Ro-52
P12	OM	M	22	Overlap MCTD & vasculitis & myositis	<2mo	myalgias of proximal muscle; polyarthralgias and Raynaud's symptoms	lympho-monocytic perivascular infiltrates within perimysium, affection of small arteries and arteriols	668	none	prednisolone pulse therapy, methotrexate	1:10240	anti U1-RNP
P13	OM	W	43	Overlap MCTD & myositis	<1y	proximal muscle weakness and myalgias	necrotizing myopathy with few muscle cells showing regeneration, numerous infiltrates of CD8+ T lymphocytes within endomysium	761	methotrexate	cyclophosphamide pulse therapy, prednisolone pulse therapy	1:20480	anti U1-RNP, anti Ro(SS-A)
P14	OM	W	50	Overlap of myositis, SAPHO-syndrome and vasculitis	<6mo	increasing weakness and generalized myalgias	perimysial vessels showing both perivascular and intramural lympho-monocytic infiltration, endomysial CD4+ and CD8+ T lymphocytic infiltrates, increased expression of MHC-I on muscle fibers, myophagocytosis	311	prednisolone low dose	anakinra	1:1280	neg
P15	OM	W	57	Overlap of myositis and Sjögren's syndrome	<3y	myalgias	weak perivascular and endomysial CD8+ infiltrates without vessel wall necrosis	301	hydroxychloroquine	hydroxychloroquine	1:640	anti Ro
P16	OM	W	49	Overlap of myositis and UCTD	<4y	proximal myalgias and skin erythema	numerous atrophic (type IIb) MHC-1 positive muscle fibers, endomysial CD8+ T lymphocytic infiltration, myophagocytosis, necrosis, regenerating fibers	3625	prednisolone low dose	leflunomide, prednisolone low dose	neg	neg
P17	OM	W	68	Overlap of myositis and UCTD	<5y	myalgias in the upper arm and lower leg	not performed	450	prednisolone low dose	methotrexate, prednisolone low dose	1:2560	neg
P18	NIM	M	59	Myoadenylate deaminase deficiency	<1y	myalgias of biceps left arm; arthralgias	Myoadenylate deaminase deficiency, no signs of inflammation	160	none	none	neg	neg
P19	NIM	M	37	Myalgias of both forearms	<1y	artralgias of elbow, knee and forefeets	no significant pathologic changes	478	none	none	neg	neg
P20	NIM	W	50	Mitochondropathy	<20y	muscle weakness; irregular spasms in the right thigh; fasciculation of the gastrognemius; unilateral facial pain of the left cheek and dry mouth	no signs of inflammation or myositis	218	none	none	1:160	neg
P21	NIM	M	56	Carnitine palmitoyltransferase deficiency	<2mo	no clinical signs	increased fat content with discrete myopathic changes	601	none	none	neg	neg
P22	NIM	M	35	Metabolic disorder	<23y	myalgias	low grade of acute atrophic changes and myopathic signs with few myophagocytosis	352	none	none	neg	neg
P23	NIM	W	56	chronic myalgias	<10y	proximal myalgias and skin erythema, no clear evidence for primary biliary cirrhosis or connective tissue disorder	no pathological changes	96	none	none	neg	anti AMA-M2, anti Ro-52, anti-PL7, RF IgM
P24	NIM	W	48	Carnitine palmitoyltransferase deficiency	<8y	myalgias and arthralgias	minimal increase in fat storage, no inflammatory infiltrates	79	none	none	1:160	anti Ro-52
