# Supplementary material for: Upregulation of Immunoproteasome Subunits in Myositis Indicates Active Inflammation with Involvement of Antigen Presenting Cells, CD8 T-Cells and IFNγ
Source: PLoS One. 2014 Aug 6;9(8):e104048. doi: 10.1371/journal.pone.0104048 (PMC4123911; doi:10.1371/journal.pone.0104048)
Supplement: Table S2 — Collection of transcriptome data from the Gene Expression Omnibus repository: These transcriptome data were used for analysis of the role of immunoproteasomes in inflammatory and non-inflammatory muscle diseases compared to other genes differentially expressed in myositis. (XLS) [file pone.0104048.s007.xls]

## Sheet: Blatt1
GEO Dataset	Description of samples	Number of Arrays	Ref.
GSE2044	muscle biopsies from DM (n=4), IBM (n=5), other inflammatory myopathies (IM, n=2) including necrotizing myopathy and granulomatous myositis, PM (n=2)	13	(1)
GSE3112	muscle bipsies from healthy donors (HD, n=11), PM (n=6), IBM (n=23)	40	(2-4)
GSE5370	muscle biopsies from DM (n=5) and HD (n=4)	9	(5-7)
GSE39454	muscle biopsies from dermatomyositis (DM, n=8), inclusion body myositis (IBM, n=10), polymyositis (PM, n=8), necrotizing myopathy (NM, n=5), healthy donors (HD, n=5)	36	(8)
GSE3307	12 muscle diseases, including acute quadriplegic myopathy (n=5), amyotrophic lateral sclerosis (n=9), Duchenne muscular dystrophy (n=10), dysferlinopathy (n=10), fascioscapulohumeral muscular dystrophy (n=14), hereditary spastic paraplegia (n=4), Becker muscular dystrophy (n=5), calpainopathy (n=10), Emery Dreifuss muscular dystrophy X-linked (n=4) and autosomal dominant (n=4), limb girdle muscul…	121	(9)
GSE13205	muscle biopsies from HD (n=8) and septic patients (n=13)	21	(10)
GSE10685	muscle biopsies before and after 3h IL-6 infusion	9	(11)
GSE38351	CD14+ monocytes unstimulated (n=19) and stimulated with interferon (IFN-) 2a (n=7), IFN γ (n=7) or tumor necrosis factor (TNF-)  (n=3)	36	(12)
GSE23618	CD1+ dendritic cells (DC, n=3)	12	(13)
GSE58173	purified immune cell types including CD14+ monocytes (n=3), CD15+ neutrophils (n=3), CD4+ T-cells (n=3), CD8+ T-cells (n=3), CD56+ NK-cells (n=3) and CD19+ B-cells (n=3)	18
References
1.	Hwang KB, Kong SW, Greenberg SA, Park PJ. Combining gene expression data from different generations of oligonucleotide arrays. BMC Bioinformatics. 2004;5:159.
2.	Greenberg SA, Sanoudou D, Haslett JN, Kohane IS, Kunkel LM, Beggs AH, et al. Molecular profiles of inflammatory myopathies. Neurology. 2002;59(8):1170-82.
3.	Greenberg SA, Bradshaw EM, Pinkus JL, Pinkus GS, Burleson T, Due B, et al. Plasma cells in muscle in inclusion body myositis and polymyositis. Neurology. 2005;65(11):1782-7.
4.	Greenberg SA, Pinkus JL, Amato AA. Nuclear membrane proteins are present within rimmed vacuoles in inclusion-body myositis. Muscle & nerve. 2006;34(4):406-16.
5.	Nagaraju K, Casciola-Rosen L, Lundberg I, Rawat R, Cutting S, Thapliyal R, et al. Activation of the endoplasmic reticulum stress response in autoimmune myositis: potential role in muscle fiber damage and dysfunction. Arthritis and rheumatism. 2005;52(6):1824-35.
6.	Nader GA, Dastmalchi M, Alexanderson H, Grundtman C, Gernapudi R, Esbjornsson M, et al. A longitudinal, integrated, clinical, histological and mRNA profiling study of resistance exercise in myositis. Molecular medicine. 2010;16(11-12):455-64.
7.	Alexanderson H, Dastmalchi M, Esbjornsson-Liljedahl M, Opava CH, Lundberg IE. Benefits of intensive resistance training in patients with chronic polymyositis or dermatomyositis. Arthritis and rheumatism. 2007;57(5):768-77.
8.	Zhu W, Streicher K, Shen N, Higgs BW, Morehouse C, Greenlees L, et al. Genomic signatures characterize leukocyte infiltration in myositis muscles. BMC Med Genomics. 2012;5:53.
9.	Bakay M, Wang Z, Melcon G, Schiltz L, Xuan J, Zhao P, et al. Nuclear envelope dystrophies show a transcriptional fingerprint suggesting disruption of Rb-MyoD pathways in muscle regeneration. Brain : a journal of neurology. 2006;129(Pt 4):996-1013.
10.	Fredriksson K, Tjader I, Keller P, Petrovic N, Ahlman B, Scheele C, et al. Dysregulation of mitochondrial dynamics and the muscle transcriptome in ICU patients suffering from sepsis induced multiple organ failure. PLoS One. 2008;3(11):e3686.
11.	Mortensen OH, Andersen K, Fischer C, Nielsen AR, Nielsen S, Akerstrom T, et al. Calprotectin is released from human skeletal muscle tissue during exercise. The Journal of physiology. 2008;586(14):3551-62.
12.	Smiljanovic B, Grün JR, Biesen R, Schulte-Wrede U, Baumgrass R, Stuhlmüller B, et al. The multifaceted balance of TNF-alpha and type I/II interferon responses in SLE and RA: how monocytes manage the impact of cytokines. Journal of molecular medicine. 2012;90(11):1295-309.
13.	Szeles L, Poliska S, Nagy G, Szatmari I, Szanto A, Pap A, et al. Research resource: transcriptome profiling of genes regulated by RXR and its permissive and nonpermissive partners in differentiating monocyte-derived dendritic cells. Mol Endocrinol. 2010;24(11):2218-31.
