# Supplementary material for: Upregulation of Immunoproteasome Subunits in Myositis Indicates Active Inflammation with Involvement of Antigen Presenting Cells, CD8 T-Cells and IFNγ
Source: PLoS One. 2014 Aug 6;9(8):e104048. doi: 10.1371/journal.pone.0104048 (PMC4123911; doi:10.1371/journal.pone.0104048)
Supplement: Table S3 — Probesets and genes identified as upregulated in IBM, PM and/or DM with signal intensities and molecular scores: Datasets of GSE2044, GSE3112, and GSE39454 were used to identify molecular changes in IBM, PM and DM compared to healthy muscle biopsies. Data generated with the different platforms HG-U133A (133A) and HG-U133Plus 2.0 (133P) were analysed separately to avoid technical bias. Each disease entity was compared to healthy controls. Selection of differentially expressed probesets was based on the frequency of change in pairwise comparisons between arrays from two different groups, on signal log ratio (SLR), on t-test statistics and on cut-off for absolute signal intensities combined to a default filtering as provided in BioRetis. Probesets, which were upregulated in the same disease in both platforms, were selected and combined from all diseases to a total of 1209 probesets/927 genes. To score these probesets by dominance of increase, the frequency of change call for all pairwise comparisons and the SLR were z-normalized across all selected probesets and then scaled to the maximum of “1”. The sum of both normalized values was used for ranking, thus identifying genes with the best sum-score for “highly increased” and “most frequently increased” in disease compared to control in the top ranks. These probesets were sorted by a sum-score for magnitude and frequency of increase. See file “Table_S3.xls” accessible via: http://www.charite-bioinformatik.de/supplementary_data/immunoproteasomes/Tcx8DAP8zJzMDIKSjY3M_R2cDA3YCQ_nD9_Table_S3.xls. 1. sheet “probesets” with the list of the 1209 probesets sorted by the composed score of SLR and change call. 2. sheet “genes” with the list of the 927 genes sorted by the composed score of SLR and change call. 3. sheet “PSM 133P” with signals for all proteasomal units of the 133P arrays. 4. sheet “PSM 133A” with signals for all proteasomal units of the 133A arrays. Data of all microarrys and group comparisons are available in BioRe [file pone.0104048.s008.xls]

## Sheet: probesets
Affy ID	Gene Symbol	DM_Muscle_133A_Mean	IBM_Muscle_133A_Mean	IM_Muscle_133A_Mean	PM_Muscle_133A_Mean	ND_Muscle_133A_Mean	DM_Muscle_133P_Mean	IBM_Muscle_133P_Mean	NM_Muscle_133P_Mean	PM_Muscle_133P_Mean	ND_Muscle_133P_Mean		DM_Muscle_133A_SLR	IBM_Muscle_133A_SLR	IM_Muscle_133A_SLR	PM_Muscle_133A_SLR	DM_Muscle_133P_SLR	IBM_Muscle_133P_SLR	NM_Muscle_133P_SLR	PM_Muscle_133P_SLR		DM_Muscle_133A_Change_increased	IBM_Muscle_133A_Change_increased	IM_Muscle_133A_Change_increased	PM_Muscle_133A_Change_increased	DM_Muscle_133P_Change_increased	IBM_Muscle_133P_Change_increased	NM_Muscle_133P_Change_increased	PM_Muscle_133P_Change_increased		max mean	max SLR	max change	max mean z-norm	max SLR z-norm	max change z-norm	score signal_SLR_change	score SLR_change
217022_s_at	IGHA1	91.02	1900.58	203.8	1076.55	7.775	925.225	4593.15	82.74	3363.84	5.26		2.33	5.945	1.725	6.275	4.4175	8.39	3.248	6.2475		80	95	50	100	75	100	44	77.5		4593.15	8.39	100	0.139907	1	1	2.13991	2
205890_s_at	GABBR1	64.14	448.36	21.1	200.5	11.15	218.838	780.2	9.92	242.9	5.26		1.14	4.585	0.325	3.5	3.09	7.32	1.204	4.955		20	80	0	50	47.5	100	0	57.5		780.2	7.32	100	-0.0292525	0.832981	1	1.80373	1.83298
214677_x_at	IGLV1-44	364.18	2258.5	297.3	2755.65	18.425	1596.36	6783.32	188.92	7251.26	90.9		3.61	6.395	1.5	7.175	2.815	6.606	1.312	5.2075		100	100	50	100	70	100	52	87.5		7251.26	7.175	100	0.257833	0.810348	1	2.06818	1.81035
215379_x_at	IGLC7	187.76	1327.1	138.2	1544.15	17.175	906.437	5589.95	61.06	6370.05	21		3.085	4.75	1.075	5.1875	3.3325	7.124	1.36	5.865		25	90	50	100	55	100	40	87.5		6370.05	7.124	100	0.218738	0.802387	1	2.02113	1.80239
211430_s_at	IGHG1	336.4	3676.82	325.9	3947.5	22.975	1235.93	7519.02	112.18	7865.21	66.16		3.005	6.545	1.2625	6.975	2.4925	7.066	0.916	5.8825		50	100	50	100	62.5	100	16	87.5		7865.21	7.066	100	0.285071	0.793334	1	2.0784	1.79333
203915_at	CXCL9	441.4	1611.6	99	861.65	152.15	1356.56	3542	118.1	1836.09	32.76		0.79	3.2	-0.6	2.6625	3.1975	6.99	1.724	4.58		35	95	12.5	100	67.5	100	48	87.5		3542	6.99	100	0.0932734	0.781471	1	1.87474	1.78147
214777_at	IGKV4-1	13.14	246.72	11.5	131.4	10.8	124.087	1231.25	20.12	874.688	5.06		-0.1	3.835	-0.4125	3.325	2.295	6.958	1.396	5.425		0	75	0	100	20	100	0	75		1231.25	6.958	100	-0.00924192	0.776476	1	1.76723	1.77648
205940_at	MYH3	136.88	706.22	877	867.15	81.675	1835.64	3782.07	2258.08	2431.9	33.6		1.305	3.97	3.0375	4.4625	4.64	6.924	5.6	5.03		50	85	50	87.5	87.5	100	92	85		3782.07	6.924	100	0.103924	0.771169	1	1.87509	1.77117
211644_x_at	IGK@	13.76	840.18	14.25	763.9	11.2	181.137	3009.24	15.58	1999.53	9.88		-0.635	4.52	-0.7875	5.325	1.3025	6.886	0.756	4.565		0	80	0	100	25	100	0	75		3009.24	6.886	100	0.0696378	0.765237	1	1.83487	1.76524
212592_at	IGJ	29.28	669.52	69.2	905.95	11.6	219.787	5019.37	48.22	2494.91	18.34		1.47	6.14	2.025	5.6375	2.0825	6.882	1.324	5.095		35	100	50	100	57.5	100	48	90		5019.37	6.882	100	0.158816	0.764613	1	1.92343	1.76461
216576_x_at	IGK@	20.5	442.2	41.05	336.2	33.15	115.575	1102.25	6.56	1486.47	4.54		-0.52	3.555	0.225	3.6125	2.195	6.852	0.732	5.2725		0	80	0	87.5	35	100	0	87.5		1486.47	6.852	100	0.00208079	0.75993	1	1.76201	1.75993
215176_x_at	IGK@	43.2	1109.56	71.05	759.5	29	405.587	2860.8	23.68	2998.11	17.7		0.7	4.52	1.5	4.85	2.065	6.562	0.368	4.915		15	90	50	100	60	100	0	87.5		2998.11	6.562	100	0.069144	0.714663	1	1.78381	1.71466
209138_x_at	IGL@	313.32	2273.62	289.15	2527.95	70.55	1856.64	8329.59	182.32	8897.88	82.5		1.35	3.7	0.1875	4.125	2.565	6.312	1.176	5.0625		25	80	50	100	52.5	100	16	87.5		8897.88	6.312	100	0.330884	0.67564	1	2.00652	1.67564
34471_at	MYH8	250.74	1334.08	607.6	1446.45	254.775	1083.65	5785.6	1998.74	2394.2	116.64		-0.195	2.425	0.55	2.475	2.28	6.298	4.216	3.48		20	90	50	100	57.5	100	80	72.5		5785.6	6.298	100	0.19281	0.673455	1	1.86626	1.67345
32128_at	CCL18	29.84	887.76	56.6	475.95	11.45	210.262	2318.72	146.74	1696.61	23.76		0.98	4.61	1.85	3.8125	2.27	6.212	1.716	4.8075		0	70	0	50	50	100	44	87.5		2318.72	6.212	100	0.0390032	0.660031	1	1.69903	1.66003
211122_s_at	CXCL11	116.96	239.7	21.35	186.6	18.95	593.837	695.21	32.66	251.825	8		1.83	4.07	0.45	3.925	5.1725	6.174	1.336	4.3075		35	85	0	100	87.5	100	32	80		695.21	6.174	100	-0.0330231	0.654099	1	1.62108	1.6541
206407_s_at	CCL13	91.62	465.52	52	416.7	37.45	121.275	1340.74	59.66	461.675	26.98		1.605	3.46	1.2375	2.975	2.5825	6	1.456	3.8825		15	90	0	50	42.5	100	16	75		1340.74	6	100	-0.00438445	0.626939	1	1.62255	1.62694
209040_s_at	PSMB8	439.16	696.3	48.55	475.25	8	789.437	1230.96	66.78	863.613	50.68		4.175	5.935	1.825	5.6375	3.6075	4.55	-0.032	2.995		100	100	62.5	100	95	100	20	77.5		1230.96	5.935	100	-0.00925479	0.616793	1	1.60754	1.61679
216401_x_at	---	30.66	381.82	27.6	192.65	16.95	67.4875	1028.5	19.74	2102.34	7.12		0.275	3.335	0.125	3.1	1.9425	5.9	1.392	4.85		5	80	0	100	25	96	4	72.5		2102.34	5.9	100	0.0294036	0.61133	1	1.64073	1.61133
211645_x_at	---	31.64	637.8	40.05	360.8	34.425	151.138	960.85	16.92	1747.15	13.76		-0.19	3.285	-0.25	3.375	1.62	5.832	0.208	4.89		0	65	0	100	35	100	0	82.5		1747.15	5.832	100	0.0136457	0.600716	1	1.61436	1.60072
210163_at	CXCL11	158.44	204.3	12.5	173	16	443.637	487.52	41.32	135.787	10.64		2.085	3.325	0.025	3.3875	4.715	5.702	2.276	3.675		45	100	0	100	90	100	28	80		487.52	5.702	100	-0.0422371	0.580424	1	1.53819	1.58042
203290_at	HLA-DQA1	25.06	1058.82	103.4	1150.35	62.575	209.425	1803.76	57.78	901.188	43.52		-0.34	5.19	2.225	4.8375	0.3725	5.64	0.368	2.2875		0	100	37.5	87.5	25	90	16	47.5		1803.76	5.64	100	0.0161572	0.570746	1	1.5869	1.57075
204533_at	CXCL10	799.8	960.4	66.8	783.65	106.7	956.738	1988.61	100.88	939.563	36.66		1.56	2.645	-1	2.8	3.6475	5.58	1.416	3.5925		45	75	0	100	90	100	44	75		1988.61	5.58	100	0.024358	0.56138	1	1.58574	1.56138
213831_at	HLA-DQA1	103.32	786.68	47.45	31.35	55.45	102.325	2038.53	145.66	308.975	73.86		0.515	4.135	0.5375	-0.3375	-0.1925	5.556	0.768	0.825		20	100	0	0	35	100	36	45		2038.53	5.556	100	0.0265727	0.557634	1	1.58421	1.55763
209924_at	CCL18	87.14	1181.32	92.7	848.3	52.275	142.75	2127.9	82.46	1674.9	21.3		0.405	2.935	0.4625	2.2625	1.695	5.5	0.884	4.42		0	80	0	50	35	100	24	87.5		2127.9	5.5	100	0.0305375	0.548893	1	1.57943	1.54889
202269_x_at	GBP1	619.02	827.6	66.2	353.6	20.7	1035.26	1724.63	134.14	874.237	85.94		4.495	5.455	1.4125	4.4	3.1825	4.426	0.428	2.5625		65	95	0	75	92.5	100	8	80		1724.63	5.455	100	0.0126466	0.541869	1	1.55452	1.54187
213975_s_at	LYZ	436.16	997.22	212	712.4	29.5	876.5	3436.15	609.16	2134.31	420.46		3.695	5.28	3.1	4.7875	0.67	3.07	0.472	1.56		100	100	100	100	47.5	100	40	67.5		3436.15	5.28	100	0.0885774	0.514553	1	1.60313	1.51455
221671_x_at	IGK@	767.66	3574.6	921.85	3943.35	141.325	2123.01	8965.52	367.2	8884.72	159.38		2.09	3.61	1.8875	3.725	1.975	5.238	1.112	4.085		20	90	50	100	40	100	28	87.5		8965.52	5.238	100	0.333885	0.507997	1	1.84188	1.508
211643_x_at	IGK@	53.74	772.84	48.25	235.85	76.15	71.9375	661.99	9.54	755.737	10.56		-0.52	2.2	-1.2125	1.3	1.0625	5.22	0.124	3.795		0	70	0	37.5	25	100	0	57.5		772.84	5.22	100	-0.0295791	0.505187	1	1.47561	1.50519
214669_x_at	IGKC	87.7	1710.78	107.05	1162.85	26.6	566.275	3579.62	152.26	3290.26	92.9		2.055	4.865	1.9625	4.5125	1.645	5.204	0.596	3.71		5	90	37.5	100	52.5	100	20	87.5		3579.62	5.204	100	0.0949424	0.50269	1	1.59763	1.50269
219386_s_at	SLAMF8	33.58	86.54	13.8	97.9	13.275	41.5	185.51	16.5	77.3	8.32		0.56	2.43	0.075	2.6	2.0525	5.04	1.056	3.06		20	65	0	75	52.5	100	0	72.5		185.51	5.04	100	-0.0556357	0.477091	1	1.42145	1.47709
1405_i_at	CCL5	29.16	332.6	19.95	275.95	14.225	153.437	896.67	28.1	263.913	20.94		1.105	4.615	0.7875	3.7625	1.615	5.032	0.108	2.445		25	90	25	50	52.5	100	20	60		896.67	5.032	100	-0.0240854	0.475842	1	1.45176	1.47584
212998_x_at	HLA-DQB1	97.82	752	78.5	361.7	12.975	377.863	2247.49	142.28	1023.38	138.76		2.76	4.925	2.25	4.0875	0.78	3.71	0.304	2.3125		40	100	25	100	47.5	100	4	77.5		2247.49	4.925	100	0.0358431	0.45914	1	1.49498	1.45914
209969_s_at	STAT1	359.62	282.36	39.05	217.2	33.6	382.975	665.3	47.06	344.738	25.86		3.27	2.825	0.3375	2.35	3.865	4.918	0.764	3.2125		80	70	0	50	87.5	100	0	72.5		665.3	4.918	100	-0.03435	0.458047	1	1.4237	1.45805
206304_at	MYBPH	62.38	337.54	531.75	597.8	58.8	788.175	1039.85	559.8	910.163	23.76		0.24	3.135	2.45	3.7125	3.89	4.892	3.256	3.8475		0	80	50	87.5	90	100	76	87.5		1039.85	4.892	100	-0.0177333	0.453989	1	1.43626	1.45399
219607_s_at	MS4A4A	145.56	333.78	109.85	305.3	13.025	320.688	994.43	189.62	619.813	101.14		3.52	4.815	2.7625	4.725	1.5825	3.598	0.972	2.4975		45	95	62.5	100	65	100	56	72.5		994.43	4.815	100	-0.0197483	0.44197	1	1.42222	1.44197
209395_at	CHI3L1	23.26	137.46	101.5	121.5	4.5	158.375	250.7	61.88	188.6	56.46		0.45	4.73	3.3	4.8125	2.545	4.128	1.26	2.775		30	80	75	100	42.5	78	24	60		250.7	4.8125	100	-0.0527436	0.441579	1	1.38884	1.44158
214916_x_at	IGHA1	43.06	265.92	41.95	98.5	52.775	128.538	595.42	22.78	628.538	11.32		-0.44	1.795	-0.2	1.1625	1.3275	4.784	0.692	4.025		0	80	0	0	27.5	100	0	72.5		628.538	4.784	100	-0.035981	0.437131	1	1.40115	1.43713
221651_x_at	IGK@	704.5	3684.36	950.05	3723.6	182.25	2285.62	9227.24	354.96	9072.94	218		1.59	3.33	1.275	3.6125	1.6175	4.782	0.708	3.69		15	80	50	100	40	100	24	87.5		9227.24	4.782	100	0.345496	0.436819	1	1.78232	1.43682
212671_s_at	HLA-DQA1	98.94	1396.74	129.8	951.4	55.925	657.125	3269.4	322.48	2690.81	148.72		0.925	4.775	0.95	4.1375	1.85	4.432	0.968	3.39		30	100	50	100	87.5	100	60	92.5		3269.4	4.775	100	0.0811796	0.435726	1	1.51691	1.43573
206082_at	HCP5	113.24	289.16	33.8	194.45	21.675	342.888	610.32	21.92	380.15	25.04		2.335	3.215	0.55	2.7375	3.5575	4.664	-0.22	2.7475		35	85	0	50	87.5	100	0	77.5		610.32	4.664	100	-0.0367892	0.4184	1	1.38161	1.4184
210972_x_at	TRAC	68.96	444.62	77.65	193.55	74	154.175	739.45	54.84	265.15	19.54		-0.23	1.465	-0.375	0.7375	1.46	4.652	1.64	3.015		0	65	0	37.5	22.5	100	4	57.5		739.45	4.652	100	-0.0310604	0.416527	1	1.38547	1.41653
209170_s_at	GPM6B	36.08	79.42	74.65	124.4	5.3	113.787	221.47	146.02	239.7	75.32		3.135	3.985	3.8625	4.625	0.6075	1.676	1.184	1.2925		30	75	75	100	60	94	60	40		239.7	4.625	100	-0.0532316	0.412312	1	1.35908	1.41231
214836_x_at	IGK@	181.74	959.98	108.4	578.7	30.375	263.15	1803.24	78.02	1521.25	60.5		2.19	4.06	0.5625	4.1625	1.705	4.624	0.424	3.4625		5	80	12.5	87.5	27.5	100	12	70		1803.24	4.624	100	0.0161341	0.412156	1	1.42829	1.41216
205483_s_at	ISG15	2412.3	243	72.5	195.75	54.95	5561.09	460.67	210.02	461.563	122.68		4.57	2.025	0.3375	1.6875	4.615	2.378	0.808	2.08		100	60	0	62.5	92.5	100	28	75		5561.09	4.615	100	0.182849	0.410751	1	1.5936	1.41075
214768_x_at	IGKV1-5	31.16	448.62	22.9	222.95	11.45	87.4625	841.18	56.2	917.55	29.2		0.57	3.92	-0.0125	3.975	0.6175	4.602	0.6	2.99		0	60	0	50	30	100	0	67.5		917.55	4.602	100	-0.0231591	0.408722	1	1.38556	1.40872
202270_at	GBP1	308.4	465.22	31.75	193.2	28.325	884.688	1590.97	98.96	1002.2	89.84		3.29	4.47	0.6	3.375	2.9925	4.464	0.404	2.5925		80	100	12.5	100	90	100	8	72.5		1590.97	4.47	100	0.00671689	0.388118	1	1.39483	1.38812
217148_x_at	---	40.34	560.22	69.65	360.75	80.425	179.387	1530.04	37.96	1640.26	51.1		-1.34	2.37	-0.525	2.2625	0.975	4.446	-0.384	2.7375		0	55	0	37.5	30	100	0	72.5		1640.26	4.446	100	0.00890361	0.384372	1	1.39328	1.38437
211796_s_at	TRBC1	29.8	269.64	19.75	202.65	6.025	163.537	846.4	64.1	420.613	32.66		0.91	4.425	0.0375	3.4	0.96	4.32	0.864	2.8875		10	80	0	62.5	22.5	100	0	60		846.4	4.425	100	-0.0263156	0.381094	1	1.35478	1.38109
202238_s_at	NNMT	467.98	470.24	1367.35	1047.4	53.975	1865.95	1333.04	1602.28	3518.06	674.2		3.105	3.57	4.325	4.4125	2.3675	2.046	1.932	2.9675		65	100	75	100	82.5	80	68	82.5		3518.06	4.4125	100	0.0922113	0.379143	1	1.47135	1.37914
210809_s_at	POSTN	587.48	438.48	972.15	622.2	448.35	1738.37	2727.63	1605.32	1709.94	118.34		1.355	0.93	1.675	2.0125	3.0125	4.392	2.232	2.6025		65	45	50	75	100	100	76	87.5		2727.63	4.392	100	0.0571443	0.375943	1	1.43309	1.37594
204070_at	RARRES3	495.14	1241.32	104.05	661.7	86.75	1127.51	2409.83	186.24	1972.68	101.02		1.925	3.555	0.4125	2.9625	2.735	4.378	0.804	3.245		65	95	12.5	100	90	100	28	80		2409.83	4.378	100	0.0430452	0.373757	1	1.4168	1.37376
215121_x_at	IGLC7	251.9	2860.16	234.05	2934.2	62.1	1989.04	9251.23	168.86	9769.54	72.32		1.735	3.095	0.7125	3.9125	1.7075	4.31	1.116	3.635		35	85	25	100	55	100	8	77.5		9769.54	4.31	100	0.369555	0.363143	1	1.7327	1.36314
205488_at	GZMA	90.5	114	31.5	99.55	81.25	169.063	499	47.98	186.875	33.78		0.24	1.27	-2.1375	0.9	1.3575	4.218	0.672	2.2225		30	65	0	50	27.5	100	12	70		499	4.218	100	-0.0417278	0.348783	1	1.30705	1.34878
204439_at	IFI44L	811.8	125	36.4	128.45	46.35	1219.2	278.3	142.2	279.662	97.9		4.215	1.705	0.0625	1.575	2.85	1.51	0.512	1.445		100	40	0	25	75	76	24	62.5		1219.2	4.215	100	-0.00977651	0.348314	1	1.33854	1.34831
213160_at	DOCK2	41.84	97.88	25.4	77.45	8.55	79.65	234.3	55.02	151.262	14.58		2.16	2.81	1.125	2.7625	2.495	4.14	2.016	3.4475		30	85	0	50	22.5	100	0	62.5		234.3	4.14	100	-0.0534711	0.336607	1	1.28314	1.33661
204655_at	CCL5	92.32	243.24	63.85	165.35	73.15	206.7	971.57	37.44	268.563	34.86		0.005	1.325	-0.4375	0.8375	1.0375	4.13	-0.1	2.2325		10	70	0	50	40	100	0	57.5		971.57	4.13	100	-0.0207625	0.335046	1	1.31428	1.33505
203148_s_at	TRIM14	85.18	93.8	27.9	71.45	29.85	115.025	215.94	26.84	107.213	16.32		1.68	1.605	0.35	1.275	2.8075	4.12	0.824	2.69		35	60	0	50	77.5	100	8	65		215.94	4.12	100	-0.0542857	0.333486	1	1.2792	1.33349
209901_x_at	AIF1	13.66	179.18	8.35	160.3	17	139.225	425.53	31.78	329.15	18.22		-0.67	2.575	-0.75	3.2	2.04	4.078	0.72	2.9925		0	90	0	100	55	100	24	65		425.53	4.078	100	-0.0449873	0.32693	1	1.28194	1.32693
214038_at	CCL8	310.04	211.36	35.65	162.75	46.75	326.688	609.57	49.32	218.525	41.04		2.355	2.565	0.2	2.1625	2.595	4.06	0.696	2.4375		60	85	0	75	72.5	100	0	72.5		609.57	4.06	100	-0.0368225	0.32412	1	1.2873	1.32412
203474_at	IQGAP2	52.2	126.04	49.8	113.55	40.75	85.4125	325.16	69.22	197.35	26.56		0.46	1.72	0.3125	1.525	1.75	4.048	1.488	2.87		0	65	0	50	42.5	100	20	72.5		325.16	4.048	100	-0.0494402	0.322247	1	1.27281	1.32225
216207_x_at	IGKC	131.26	893.64	157	597.2	251.875	207.8	1710.07	100.32	1727.74	52		-0.785	1.335	-0.9	1.2875	1.185	4.048	1.044	3.535		0	60	0	75	37.5	100	8	82.5		1727.74	4.048	100	0.0127846	0.322247	1	1.33503	1.32225
AFFX-HUMISGF3A/M97935_MA_at	STAT1	124.16	856.74	133.95	494.05	52.625	1235.75	1362.25	240.66	1453.05	145.82		0.775	4.04	1.375	3.125	2.7075	3.084	0.652	2.405		20	95	25	100	87.5	100	48	77.5		1453.05	4.04	100	0.00059813	0.320998	1	1.3216	1.321
36711_at	MAFF	310.9	75.9	94.75	127.1	21.175	432.55	450.67	355.72	491.188	485.52		4	2.14	2.4375	2.8	0.3975	0.71	0.148	0.5275		90	80	87.5	100	52.5	80	60	55		491.188	4	100	-0.0420744	0.314754	1	1.27268	1.31475
216984_x_at	IGLV2-23	17.04	504.74	33.8	193.75	37.425	112.688	1070.14	34.94	906.387	21.04		-1.205	1.985	-0.625	2.55	0.8525	3.984	0.796	2.885		0	55	0	37.5	22.5	100	0	60		1070.14	3.984	100	-0.0163895	0.312257	1	1.29587	1.31226
207238_s_at	PTPRC	61.26	386.98	137.65	243.25	24.825	191.488	722.5	73.24	295.762	57.64		1	3.68	1.5125	3.3875	1.42	3.968	0.608	1.8075		0	100	50	100	47.5	100	12	65		722.5	3.968	100	-0.0318124	0.309759	1	1.27795	1.30976
210915_x_at	TRBC1	114.06	357.64	78.35	300.4	100.75	182.763	703.8	64.68	403.462	42.08		0.125	1.65	-0.4375	1.175	1.1475	3.96	0.4	2.5975		0	70	0	50	15	100	0	60		703.8	3.96	100	-0.032642	0.308511	1	1.27587	1.30851
206717_at	MYH8	179.58	1100.7	413.5	998.4	195.475	1053.19	5348.99	1766.3	2126.6	182.36		-0.225	2.28	0.725	2.2375	1.7625	5.324	3.36	2.855		15	90	50	75	32.5	98	44	42.5		5348.99	5.324	98	0.17344	0.521421	0.786923	1.48178	1.30834
213791_at	PENK	210.18	399.12	140.45	293.25	136.85	495.512	879.44	220.68	454.125	101.94		0.43	1.525	-0.125	1.0375	1.815	3.928	1.244	2.2525		15	95	0	50	52.5	100	48	77.5		879.44	3.928	100	-0.0248498	0.303516	1	1.27867	1.30352
218232_at	C1QA	146.84	833.04	184.6	630.1	34.075	557.813	1459.41	250.18	1196.79	95.12		1.72	3.91	2.025	3.6875	2.19	3.926	1.04	3.2375		20	100	50	100	90	100	64	87.5		1459.41	3.926	100	0.000880289	0.303204	1	1.30408	1.3032
202237_at	NNMT	882.5	461.54	1324.85	1066.85	82.55	3370.96	2805.82	2599.98	5551.96	1129.94		3.455	3.055	3.525	3.9	2.5425	2.432	1.928	2.96		90	100	87.5	100	82.5	80	68	80		5551.96	3.9	100	0.182444	0.299145	1	1.48159	1.29915
221269_s_at	SH3BGRL3	39.56	358.48	160.95	379.85	27.525	268.863	712.5	198.88	395.175	159.8		0.53	3.31	2.275	3.9	0.605	2.214	0.28	1.3		5	90	75	100	32.5	100	12	70		712.5	3.9	100	-0.032256	0.299145	1	1.26689	1.29915
204747_at	IFIT3	984.68	400.42	99.45	346.55	160.8	3420.35	706.01	121.34	463.25	122.1		1.31	0.675	-0.8875	0.325	3.88	2.588	-0.048	1.4625		55	40	0	37.5	87.5	100	4	65		3420.35	3.88	100	0.0878765	0.296023	1	1.3839	1.29602
204415_at	IFI6	187.9	85.26	39.85	102.05	22.475	1873.1	345.8	174.34	371.725	83.3		2.705	1.91	0.6125	2.275	3.8725	2.08	1.18	2.225		40	10	0	25	90	100	52	90		1873.1	3.8725	100	0.0192334	0.294853	1	1.31409	1.29485
212588_at	PTPRC	278.8	456.7	133.3	192.6	44.975	292.2	1058.67	148.08	381.775	105.16		2.82	3.865	1.925	3.125	0.99	3.418	0.588	1.8675		95	100	87.5	100	50	100	32	70		1058.67	3.865	100	-0.0168984	0.293682	1	1.27678	1.29368
218876_at	TPPP3	90.12	352.16	522.3	382.6	72.125	954.3	1012.06	700.26	717.7	236.52		0.775	2.97	3.8375	3.1625	1.7725	2.122	1.332	1.5275		35	80	100	100	77.5	100	56	75		1012.06	3.8375	100	-0.0189662	0.289389	1	1.27042	1.28939
220330_s_at	SAMSN1	41.84	117.74	40.45	91.35	8.55	91.9625	286.42	47.74	158.2	33.06		2.555	3.83	2.45	3.5875	1.245	3.114	0.704	1.905		35	80	25	75	57.5	100	0	75		286.42	3.83	100	-0.0511589	0.288219	1	1.23706	1.28822
205668_at	LY75	20.28	91.64	29.4	42.35	10.35	46.75	215.35	25.46	67.55	19.18		1.04	3.81	1.9	2.3125	1.125	3.546	0.848	1.47		0	90	0	37.5	20	100	0	42.5		215.35	3.81	100	-0.0543118	0.285097	1	1.23079	1.2851
34210_at	CD52	53.78	186.9	34.9	145.65	17.225	155.7	832.66	63.18	354.688	46.6		1.815	3.565	1.5875	3.0375	1.08	3.806	0.36	2.335		45	100	0	75	52.5	100	16	62.5		832.66	3.806	100	-0.0269252	0.284473	1	1.25755	1.28447
209374_s_at	IGHM	116.42	690.86	15.2	197.7	40.075	384.275	4387	87.74	4027.75	51.78		2.19	3.59	-1.1875	2.475	1.3275	5.146	0.756	3.46		0	80	0	37.5	37.5	98	0	52.5		4387	5.146	98	0.130761	0.493636	0.786923	1.41132	1.28056
210982_s_at	HLA-DRA	362.02	2787.42	511.65	2494.35	203	1758.64	6073.05	1159.74	5851.01	562.38		0.905	3.78	1.225	3.5	0.945	3.24	0.952	2.74		40	100	50	100	40	100	60	87.5		6073.05	3.78	100	0.205562	0.280414	1	1.48598	1.28041
206710_s_at	EPB41L3	49.86	291.8	86.5	180.2	17.1	164.713	555.36	168.26	249.488	88.8		1.36	3.745	2.175	3.425	0.71	2.63	1.016	1.3275		0	100	75	100	52.5	100	44	62.5		555.36	3.745	100	-0.0392275	0.274951	1	1.23572	1.27495
213988_s_at	SAT1	119.46	278.28	102.5	257.6	14.1	496.162	769.95	265.8	533.688	249.08		2.525	3.74	2.275	3.55	1.14	1.788	0.512	1.37		40	85	87.5	100	80	96	8	60		769.95	3.74	100	-0.0297073	0.27417	1	1.24446	1.27417
203645_s_at	CD163	439.34	637.78	391.35	750.1	75.7	648.188	1176.74	183.92	696.337	167.08		1.91	3.36	2.4125	3.7	1.6675	3.076	-0.12	1.9		70	90	50	100	72.5	100	12	70		1176.74	3.7	100	-0.0116602	0.267927	1	1.25627	1.26793
208933_s_at	LGALS8	42.9	105.76	56.15	139.6	8.275	146.775	262.16	108.24	136.375	117.06		1.59	3.205	2.375	3.6875	0.2775	1.162	-0.196	0.3425		25	85	12.5	100	27.5	88	0	27.5		262.16	3.6875	100	-0.0522351	0.265976	1	1.21374	1.26598
206715_at	TFEC	48.96	79.96	21.2	59.95	37.8	75.8125	131.94	29.18	103.425	10.86		0.295	0.925	-0.7375	0.35	2.37	3.668	1.436	2.95		20	60	0	0	72.5	100	20	70		131.94	3.668	100	-0.0580123	0.262932	1	1.20492	1.26293
211991_s_at	HLA-DPA1	248.76	1437.04	191.35	1067.9	147.55	1019.61	3853.02	600.16	3158.35	285.7		0.295	2.985	0.425	2.6375	1.2925	3.654	0.72	2.73		35	100	50	100	77.5	100	60	82.5		3853.02	3.654	100	0.107072	0.260746	1	1.36782	1.26075
209823_x_at	HLA-DQB1	38.52	470.72	81.2	602.15	24.325	257.575	648.05	68.78	803.8	52.24		0.27	3.43	1.4375	3.6	1.635	3.636	0.252	3.205		0	100	25	100	50	100	12	75		803.8	3.636	100	-0.0282055	0.257937	1	1.22973	1.25794
215051_x_at	AIF1	46.18	251.38	36.5	231.45	15.55	197.087	675.65	94.66	469.4	48.66		0.355	2.79	0.1875	3.625	1.1025	3.058	0.232	2.0625		0	100	0	100	25	98	8	52.5		675.65	3.625	100	-0.0338909	0.25622	1	1.22233	1.25622
216598_s_at	CCL2	138.6	289.14	128.5	197.3	20.95	426.887	813.12	244.86	585.175	121.74		1.965	3.62	1.75	3.3875	1.8975	3.242	1.248	2.395		45	75	25	100	72.5	92	64	75		813.12	3.62	100	-0.0277921	0.255439	1	1.22765	1.25544
204279_at	PSMB9	701.72	979.28	135.1	453.5	187.9	736.513	1542.01	163	1001.23	152.26		1.865	2.145	-0.4625	1.2375	2.2025	3.554	0.204	2.29		80	95	0	50	87.5	100	12	80		1542.01	3.554	100	0.0045448	0.245137	1	1.24968	1.24514
213416_at	ITGA4	42.12	103.7	35.3	72.15	21.025	62.3	245.1	35.56	105.738	19.66		1.04	2.5	0.925	2.05	1.0975	3.504	0.472	2.3525		15	65	0	25	17.5	100	0	62.5		245.1	3.504	100	-0.052992	0.237333	1	1.18434	1.23733
204959_at	MNDA	488.42	198.02	216.35	110.5	26.125	225.263	335.73	191.96	220.5	148.26		3.48	2.465	2.3	2.1375	0.6525	1.522	0.428	0.68		100	80	50	87.5	50	86	40	37.5		488.42	3.48	100	-0.0421972	0.233586	1	1.19139	1.23359
220037_s_at	LYVE1	17.7	265.8	115.95	258.5	19.4	128.488	294.61	184.46	296.725	141.42		-0.145	3.46	2.725	3.35	-0.865	0.988	0.22	0.68		0	95	62.5	100	20	70	32	45		296.725	3.46	100	-0.0507017	0.230465	1	1.17976	1.23046
AFFX-HUMISGF3A/M97935_MB_at	STAT1	110.42	871.16	97.45	459.8	74.225	1444.56	1573.96	219.52	1386.19	153.32		0.66	3.46	0.6	2.625	2.86	3.224	0.36	2.0525		40	100	50	100	90	100	28	72.5		1573.96	3.46	100	0.00596224	0.230465	1	1.23643	1.23046
201137_s_at	HLA-DPB1	640.88	2556.24	357.85	1389.7	360.025	1096.04	4820.34	1020.3	2296.63	389.14		1.14	2.89	-0.05	1.65	0.9175	3.45	0.96	2.19		60	100	25	75	47.5	98	60	67.5		4820.34	3.45	100	0.149986	0.228904	1	1.37889	1.2289
212587_s_at	PTPRC	218.36	329.8	77.55	99.05	19.05	300.913	1069.1	133.66	436.913	101.02		3.28	3.225	1.5875	1.5125	1.1275	3.444	0.74	1.965		100	100	50	50	62.5	100	32	70		1069.1	3.444	100	-0.0164356	0.227967	1	1.21153	1.22797
202086_at	MX1	1349.76	124.68	106.35	138.95	119.275	2009.65	249.19	108.32	251.1	91.24		3.11	0.055	-0.5125	0.2125	3.4075	1.504	0.152	1.255		100	5	0	25	92.5	82	8	60		2009.65	3.4075	100	0.0252914	0.22227	1	1.24756	1.22227
202953_at	C1QB	287.9	703.7	170.45	631.05	78.475	402.575	817.81	182.08	760.35	66.6		2.09	3.31	1.4625	3.175	1.85	3.384	0.932	2.7175		75	100	62.5	100	87.5	100	52	87.5		817.81	3.384	100	-0.027584	0.218602	1	1.19102	1.2186
203868_s_at	VCAM1	201.26	322.42	89.15	254.5	83.325	251.063	605.28	111.22	377.6	64.14		0.87	1.685	0.1125	1.6125	1.4925	3.376	-0.048	2.0175		40	75	0	87.5	65	100	32	75		605.28	3.376	100	-0.0370128	0.217353	1	1.18034	1.21735
202902_s_at	CTSS	146.16	630.66	186.4	459	70.625	414.662	1267.05	166.68	657.413	101.06		1.16	2.94	1.7125	2.7625	1.46	3.338	0.916	2.4		25	100	62.5	100	65	100	52	77.5		1267.05	3.338	100	-0.00765367	0.211421	1	1.20377	1.21142
212805_at	PRUNE2	206.82	505.36	840.45	797.6	156.225	589.163	1190.07	774.66	973.075	164.02		0.055	1.56	1.6	2.0625	1.86	3.336	2.048	2.535		10	80	50	100	70	100	68	87.5		1190.07	3.336	100	-0.0110689	0.211109	1	1.20004	1.21111
209846_s_at	BTN3A2	76.02	345.74	61.9	420.75	34.25	485.162	920.41	96.34	564.413	91.76		0.51	2.855	0.6625	2.8625	2.155	3.33	-0.16	1.9225		45	100	37.5	100	92.5	100	12	65		920.41	3.33	100	-0.0230322	0.210173	1	1.18714	1.21017
202388_at	RGS2	590.8	409.12	572.55	351.5	63.225	320.587	940.15	501.74	489.475	269.54		3.325	2.755	3.2875	2.9	0.375	2.068	1.036	0.845		95	95	100	100	45	100	52	42.5		940.15	3.325	100	-0.0221564	0.209392	1	1.18724	1.20939
215049_x_at	CD163	485.38	700.54	396.6	884.15	99.75	560.888	1134.31	168.32	652.725	140.58		1.825	2.89	2.15	3.325	1.83	3.166	0.376	1.8775		75	100	100	100	80	100	40	75		1134.31	3.325	100	-0.0135426	0.209392	1	1.19585	1.20939
213566_at	RNASE6	54.8	163.14	43	129.25	11.275	187.25	429.45	125.88	417.538	37.54		1.47	2.92	1.3125	2.6875	1.82	3.32	1.328	2.8625		10	65	0	62.5	67.5	100	68	90		429.45	3.32	100	-0.0448134	0.208612	1	1.1638	1.20861
210538_s_at	BIRC3	38.08	121.42	33.4	71.1	15.025	195.912	486.91	70.32	171.05	40.7		1.295	2.66	1.025	2.1625	1.8875	3.316	1.092	1.8975		25	95	25	62.5	85	100	24	75		486.91	3.316	100	-0.0422642	0.207987	1	1.16572	1.20799
204821_at	BTN3A3	68.2	143	17.45	88.05	21.5	178.863	449.09	48.1	219.013	45.52		1.77	3.045	0.025	1.95	1.745	3.288	-0.144	1.8975		40	95	0	50	85	100	0	67.5		449.09	3.288	100	-0.0439421	0.203617	1	1.15967	1.20362
209083_at	CORO1A	66.04	164.68	52.3	139.95	10.4	119.975	319.78	76.88	183.075	30.7		1.2	3.28	0.8	2.95	1.4275	3.196	1.22	2.0425		40	90	50	100	47.5	100	12	67.5		319.78	3.28	100	-0.0496789	0.202368	1	1.15269	1.20237
217478_s_at	HLA-DMA	176.26	846.66	187.15	728.5	181.6	297.225	1178.53	249.38	910.388	136.68		0.07	2.235	-0.05	1.7375	0.755	3.258	0.864	2.525		5	90	12.5	75	45	100	40	82.5		1178.53	3.258	100	-0.0115808	0.198934	1	1.18735	1.19893
200832_s_at	SCD	168.18	133.1	65.9	95.4	14.3	174.262	1152.69	397.72	194.963	102.14		3.175	2.735	2.5125	2.8375	0.595	3.248	0.412	0.6825		80	80	62.5	100	52.5	88	20	45		1152.69	3.248	100	-0.0127272	0.197373	1	1.18465	1.19737
38241_at	BTN3A3	58.08	172.98	35.85	102.15	33.925	190.388	486.05	60.72	226.4	50.54		0.98	2.72	0.125	1.725	1.6675	3.196	0.268	1.655		30	95	0	62.5	87.5	100	4	70		486.05	3.196	100	-0.0423024	0.189256	1	1.14695	1.18926
205269_at	LCP2	53.44	106.1	23.35	57.25	14.55	93.6625	309.46	38.18	127.325	31.36		1.775	2.705	0.825	1.95	1.14	3.192	0.476	1.7675		45	85	12.5	62.5	55	100	8	70		309.46	3.192	100	-0.0501367	0.188632	1	1.1385	1.18863
212806_at	PRUNE2	24.86	178.7	206.2	141.3	46.875	140.225	340.2	273.8	432.163	35.02		-1.015	1.33	1.3625	1.3	1.7075	3.166	2.32	2.9225		0	90	50	100	67.5	100	80	87.5		432.163	3.166	100	-0.044693	0.184573	1	1.13988	1.18457
213095_x_at	AIF1	29.74	193.2	13.8	192.35	18.375	139.425	424.76	97.72	316.438	42.84		-0.305	2.405	-0.725	3.075	1.18	3.166	0.868	2.355		0	80	0	87.5	40	100	20	65		424.76	3.166	100	-0.0450215	0.184573	1	1.13955	1.18457
206633_at	CHRNA1	349.4	900.32	1012.5	1395.1	218.375	963.2	2122.19	1696.24	2232.82	270.02		0.52	2.09	1.475	2.375	1.9275	3.162	2.66	2.65		30	100	62.5	100	87.5	100	96	87.5		2232.82	3.162	100	0.0351923	0.183949	1	1.21914	1.18395
205590_at	RASGRP1	25.44	101.86	10.55	76.15	8.225	55.1625	298.43	10.9	105.275	11.54		1.615	3.175	0.45	2.4375	0.5325	4.508	0.124	2.745		15	85	0	50	15	98	0	42.5		298.43	4.508	98	-0.050626	0.394049	0.786923	1.13035	1.18097
219505_at	CECR1	219.44	472.2	131.15	399.85	93.65	240.913	755.03	122.06	390	82.54		0.9	2.22	0.1625	1.975	1.425	3.14	0.672	1.975		20	85	0	75	77.5	100	28	65		755.03	3.14	100	-0.0303692	0.180515	1	1.15015	1.18051
211654_x_at	HLA-DQB1	217.16	1059.78	123.05	367.3	129.35	267.15	2004.98	248.78	704.313	195.96		0.315	2.38	-0.325	0.475	0.3675	3.138	0.3	1.815		20	100	0	37.5	37.5	100	20	75		2004.98	3.138	100	0.0250842	0.180203	1	1.20529	1.1802
202075_s_at	PLTP	93.62	659.1	127.3	663.55	46.275	282.587	485.96	197.02	443.212	103.76		1.09	3.07	1.525	3.125	0.9425	2.106	0.504	1.5625		5	70	12.5	75	50	100	36	72.5		663.55	3.125	100	-0.0344277	0.178174	1	1.14375	1.17817
202803_s_at	ITGB2	262.12	518.72	211.1	381.15	115.6	287.475	772.94	131.22	428.1	98.64		1.245	2.06	0.8875	1.6	1.165	3.106	0.536	1.84		45	95	50	100	62.5	100	20	65		772.94	3.106	100	-0.0295746	0.175208	1	1.14563	1.17521
205132_at	ACTC1	2285.42	3098.62	3569.85	3581.05	1808.97	12495	12702	23980.1	13406.5	2025.88		0.305	1.085	1.1375	1.4375	2.51	2.736	3.092	2.3575		35	75	50	75	95	100	92	82.5		23980.1	3.092	100	1	0.173023	1	2.17302	1.17302
207655_s_at	BLNK	39.88	106.38	26.5	77.05	37.55	65.8	240.15	51.82	113.537	25.76		0.12	1.015	-0.5125	0.8125	1.075	3.088	1.248	2.0925		0	55	0	12.5	42.5	100	16	70		240.15	3.088	100	-0.0532116	0.172398	1	1.11919	1.1724
204820_s_at	BTN3A2	626.2	959.02	169.55	840.8	122.4	1153.29	2453.78	294.56	1454.59	275.7		1.68	2.685	-0.0625	2.2625	1.8775	3.086	0.088	1.89		75	100	12.5	87.5	97.5	100	16	80		2453.78	3.086	100	0.044995	0.172086	1	1.21708	1.17209
208894_at	HLA-DRA	526.24	3074.92	579.7	2374.7	468.425	2635.46	8989.45	1848.7	8760.91	1019.14		-0.08	2.735	0.4125	2.425	0.7675	3.058	0.828	2.625		25	100	50	100	60	100	64	97.5		8989.45	3.058	100	0.334947	0.167715	1	1.50266	1.16772
203305_at	F13A1	361.24	897.58	387.7	820.55	177.775	469.638	2239.71	556.1	1344.61	256.24		0.975	2.365	1.1125	2.1875	0.5575	3.038	1.004	2.22		45	95	62.5	100	52.5	100	56	85		2239.71	3.038	100	0.0354979	0.164594	1	1.20009	1.16459
202546_at	VAMP8	63.06	289.1	83.7	256.45	27.675	400.975	728.46	222.18	584.325	118.32		0.875	3.035	1.4375	2.7375	1.3975	2.472	0.616	1.81		15	90	25	87.5	80	100	36	80		728.46	3.035	100	-0.031548	0.164125	1	1.13258	1.16413
201721_s_at	LAPTM5	616.84	1042.96	666.85	958	162.625	817.162	2054.26	640.44	1705.18	317.2		1.565	2.515	1.8375	2.55	1.025	3.032	0.836	2.1425		65	85	87.5	100	62.5	100	72	72.5		2054.26	3.032	100	0.0272705	0.163657	1	1.19093	1.16366
214952_at	NCAM1	4.46	134.24	134.15	73.75	28.45	87.2375	177.88	135.46	143.05	14		-1.775	2.315	2.075	1.7125	2.1325	3.032	2.752	2.405		0	40	50	25	57.5	100	60	52.5		177.88	3.032	100	-0.0559742	0.163657	1	1.10768	1.16366
204670_x_at	HLA-DRB1	1521.42	2776.68	708.2	2478.25	789.3	2193.5	6239.38	994.56	4833.75	706.52		1.335	2.1	0.2625	2	1.025	3.026	0.348	2.085		65	100	37.5	100	70	100	28	75		6239.38	3.026	100	0.212941	0.16272	1	1.37566	1.16272
205381_at	LRRC17	76.06	170.38	235.65	259.65	132.15	172.063	518.79	262.34	548.7	74.44		-0.805	0.28	0.3125	1.05	1.165	3.026	1.536	2.1		0	35	50	62.5	57.5	100	68	77.5		548.7	3.026	100	-0.0395229	0.16272	1	1.1232	1.16272
207266_x_at	RBMS1	148.92	341.86	210.2	508.7	65.05	399.325	615.1	399.82	555.863	357.2		1.54	2.23	1.825	3.0125	0.1425	0.712	0.104	0.5475		0	80	37.5	100	27.5	76	12	42.5		615.1	3.0125	100	-0.0365771	0.160613	1	1.12404	1.16061
217028_at	CXCR4	141.36	132.18	128.3	154.8	22.4	165.362	646.24	94.68	256.262	55.7		2.965	2.68	2.6625	3	1.2825	2.958	0.908	1.86		100	90	100	100	65	100	44	70		646.24	3	100	-0.0351956	0.158662	1	1.12347	1.15866
AFFX-HUMISGF3A/M97935_3_at	STAT1	1819.4	1905.52	407.3	1228.8	181.3	3542.3	3708.91	536.44	2903.26	505.76		2.845	2.995	1.025	2.275	2.405	2.688	0.108	1.6825		95	100	100	100	90	100	28	72.5		3708.91	2.995	100	0.100678	0.157882	1	1.25856	1.15788
213415_at	CLIC2	24.08	138.22	23.55	95.65	13.875	196.75	429.64	181.56	275.338	135.22		0.225	2.975	0.8	2.5125	0.3375	1.622	0.308	0.8375		0	75	0	62.5	25	100	0	47.5		429.64	2.975	100	-0.044805	0.15476	1	1.10995	1.15476
211990_at	HLA-DPA1	1519.02	2287.52	898.9	2325.75	527.55	3499.34	9186.2	1345.14	7950.02	1356.62		1.49	2.36	0.825	2.35	1.1625	2.966	0.264	2.1225		85	80	75	100	80	100	16	70		9186.2	2.966	100	0.343676	0.153355	1	1.49703	1.15335
209201_x_at	CXCR4	18.14	148.9	102.25	183.65	29.925	108.512	316.87	118.96	244.488	30.56		-0.67	1.945	1.0875	2.675	1.43	2.946	1.84	2.645		0	55	37.5	62.5	30	100	36	65		316.87	2.946	100	-0.049808	0.150233	1	1.10043	1.15023
211742_s_at	EVI2B	152.52	268.44	166.8	171.5	34.15	167.037	629.25	155.06	316.988	82.34		1.845	2.94	1.9375	2.6125	0.9375	2.916	0.936	1.92		5	60	37.5	37.5	57.5	100	36	75		629.25	2.94	100	-0.0359494	0.149296	1	1.11335	1.1493
202410_x_at	IGF2	14.46	250.7	191.15	342.7	50.1	132.7	234.25	56.44	108.3	87.44		-1.575	2.315	2.025	2.9375	0.65	1.66	-0.832	0.045		0	70	50	100	37.5	78	8	7.5		342.7	2.9375	100	-0.048662	0.148906	1	1.10024	1.14891
202307_s_at	TAP1	416.3	476.18	150.85	484.9	55.15	801.313	1007.81	174.2	699.125	141.7		2.59	2.935	1.1125	2.6	2.3425	2.902	0.416	2.0525		95	90	25	100	87.5	98	28	75		1007.81	2.935	100	-0.0191547	0.148516	1	1.12936	1.14852
201743_at	CD14	253.72	525.7	130.5	437.65	33.275	328.938	809.35	362.7	853.525	169.18		2.19	2.92	1.3375	2.775	0.745	2.402	0.96	2.0875		85	95	50	100	50	100	52	80		853.525	2.92	100	-0.0259995	0.146175	1	1.12018	1.14617
213661_at	PAMR1	12.82	217.72	74.6	75.55	23.95	61.425	476.65	178.44	94.0375	62.12		-0.685	2.285	1.4125	0.85	0.13	2.908	1.204	0.775		0	50	0	25	20	100	28	27.5		476.65	2.908	100	-0.0427194	0.144302	1	1.10158	1.1443
200625_s_at	CAP1	344.96	639.9	333.9	715.95	88.725	750.513	1482.6	647.96	1044.21	530.84		1.99	2.53	1.9375	2.9	0.445	1.454	0.292	0.945		95	100	100	100	42.5	100	16	70		1482.6	2.9	100	0.0019091	0.143053	1	1.14496	1.14305
200887_s_at	STAT1	2751.14	2607.96	840.85	1829.6	324.3	5916.33	6219.86	1056.42	4976.74	907.3		2.625	2.895	0.975	2.375	2.48	2.716	0.184	1.7625		85	100	100	100	92.5	100	24	72.5		6219.86	2.895	100	0.212075	0.142272	1	1.35435	1.14227
215193_x_at	HLA-DRB1	740.64	3380.72	689.3	2350.35	461.45	2467.06	7624.28	1179.56	5862.38	952.7		0.76	2.785	0.6375	2.425	0.91	2.892	0.144	2.0725		40	100	37.5	100	70	100	40	75		7624.28	2.892	100	0.274382	0.141804	1	1.41619	1.1418
AFFX-HUMISGF3A/M97935_5_at	STAT1	17.94	489.18	34.7	104.15	32.025	841.513	820.27	176.12	1038.6	80.42		-1.265	2.64	-0.525	0.9875	2.6725	2.892	1.008	2.48		0	80	0	50	87.5	100	60	75		1038.6	2.892	100	-0.0177887	0.141804	1	1.12402	1.1418
209312_x_at	HLA-DRB1	1409.68	3689.3	872.1	3283.25	703.825	2951.01	8961.18	1678.9	7191.63	1189.88		1.12	2.515	0.5375	2.3375	1.055	2.89	0.364	2.2025		65	100	50	100	70	100	36	77.5		8961.18	2.89	100	0.333693	0.141492	1	1.47518	1.14149
203416_at	CD53	525.1	729.64	380.45	613.1	253	369.713	1043.1	234.94	696.55	154.82		1.12	1.59	0.375	1.3875	0.99	2.888	0.628	2.0025		15	35	0	25	42.5	100	24	72.5		1043.1	2.888	100	-0.0175891	0.14118	1	1.12359	1.14118
208451_s_at	C4A	435.46	301.96	170.1	485	134.45	323.65	428.73	79.42	301.875	52.66		0.965	0.85	0.1125	1.6375	2.1925	2.88	0.608	1.94		35	55	12.5	87.5	85	100	20	75		485	2.88	100	-0.0423489	0.139931	1	1.09758	1.13993
203455_s_at	SAT1	903.32	449.36	304.3	449.25	128.375	901.462	1420.26	470.74	988.762	417.64		2.875	1.87	1.3125	1.9	1.08	1.77	0.344	1.0975		100	95	87.5	100	75	98	40	60		1420.26	2.875	100	-0.000856583	0.13915	1	1.13829	1.13915
219666_at	MS4A6A	333.7	809.44	263.7	695.2	142.1	372.962	1004.22	315.78	918.712	135.18		0.96	1.82	0.675	1.875	1.36	2.872	0.956	2.4075		40	90	50	87.5	72.5	100	64	90		1004.22	2.872	100	-0.019314	0.138682	1	1.11937	1.13868
211368_s_at	CASP1	79.56	112.1	32.5	87.65	17.4	196.613	324.64	79.34	173.088	68.88		2.175	2.865	1.0625	2.3625	1.06	2.132	0.04	0.915		45	85	0	62.5	52.5	100	4	70		324.64	2.865	100	-0.0494632	0.13759	1	1.08813	1.13759
211656_x_at	HLA-DQB1	174.16	751.92	138.2	696.1	143.15	315.1	988.43	126.74	916.513	103.6		-0.015	1.775	-0.4	1.6	0.7725	2.86	0.356	2.28		0	90	0	100	37.5	100	4	72.5		988.43	2.86	100	-0.0200145	0.136809	1	1.11679	1.13681
212613_at	BTN3A2	90.22	142.46	7.95	135.3	5.175	222.287	359.28	49.2	190.325	40.74		2.8	4.225	0.0375	4.1	2.755	3.856	0.588	2.51		35	55	0	50	85	98	0	55		359.28	4.225	98	-0.0479265	0.349875	0.786923	1.08887	1.1368
202833_s_at	SERPINA1	50.84	182.6	99.8	84.5	27.35	54.625	206.5	70.7	130.512	38.84		1.005	2.855	1.8875	2.0375	0.3975	2.6	0.528	1.7575		5	85	50	87.5	20	100	28	62.5		206.5	2.855	100	-0.0547045	0.136029	1	1.08132	1.13603
208296_x_at	TNFAIP8	70.8	230.28	53.9	203.1	39.075	117.7	391.79	49.98	170.062	45.9		1.385	2.625	0.75	2.075	1.0725	2.852	0.204	1.6125		50	90	0	87.5	50	100	4	77.5		391.79	2.852	100	-0.0464842	0.13556	1	1.08908	1.13556
211799_x_at	HLA-C	399.98	1712.96	442.65	1557.95	227.575	2263.99	2793.84	382.66	2364.91	279.5		0.785	2.505	0.775	1.975	2.44	2.848	0.472	2.18		30	100	37.5	100	90	100	4	75		2793.84	2.848	100	0.0600816	0.134936	1	1.19502	1.13494
202430_s_at	PLSCR1	211.52	142.86	60.6	125.35	26.325	601.775	405.31	142.22	223.888	228.34		2.845	2.155	0.775	2.325	1.2175	1.018	0.248	0.695		90	100	62.5	100	67.5	76	12	42.5		601.775	2.845	100	-0.0371683	0.134468	1	1.0973	1.13447
203485_at	RTN1	39.82	81.28	26.25	67.05	12.15	71.5875	265.71	54.82	96.65	46.6		2.25	2.79	1.0125	2.8375	0.45	2.548	-0.224	0.83		0	80	0	50	15	100	4	45		265.71	2.8375	100	-0.0520776	0.133297	1	1.08122	1.1333
202664_at	WIPF1	91.38	225.46	71.4	154.55	46	249.2	857.71	162.76	312.175	129.4		1.625	2.795	1.325	2.2375	0.7525	2.656	0.412	1.155		45	85	37.5	75	52.5	100	32	62.5		857.71	2.795	100	-0.0258138	0.126663	1	1.10085	1.12666
204446_s_at	ALOX5	99.54	132.06	88.55	84.3	41.1	153.988	472.74	92.66	242.088	64.4		1.43	1.79	1.15	1.2625	0.8675	2.792	0.432	1.665		75	80	50	75	37.5	100	8	72.5		472.74	2.792	100	-0.0428929	0.126195	1	1.0833	1.12619
209619_at	CD74	521.36	4292.44	1043.9	3454.55	738.975	2463.78	6805.65	1146.02	5482.94	952.74		-0.395	2.715	0.6875	2.5125	1.0625	2.752	0.244	2.055		5	95	50	100	72.5	100	20	75		6805.65	2.752	100	0.238064	0.119951	1	1.35801	1.11995
204438_at	MRC1	174.02	549.76	216.95	439.9	90.025	320.375	1103.56	258.18	641.063	167.16		1.02	2.585	1.475	2.25	0.765	2.744	0.604	1.8075		50	100	100	100	55	100	60	80		1103.56	2.744	100	-0.0149068	0.118702	1	1.1038	1.1187
220005_at	P2RY13	24.94	104	69.7	72	18.25	26.9875	125.73	37.12	62.8375	24.84		0.44	2.205	1.1625	1.325	0.5525	2.744	1.132	1.4075		35	75	50	50	12.5	100	8	42.5		125.73	2.744	100	-0.0582878	0.118702	1	1.06041	1.1187
208885_at	LCP1	108.78	586.52	245.6	499.3	127.9	323.625	887.99	226.98	586.263	125.36		-0.09	1.5	0.5375	1.3	0.805	2.724	0.744	1.9125		0	60	25	37.5	35	100	8	65		887.99	2.724	100	-0.0244705	0.115581	1	1.09111	1.11558
220532_s_at	TMEM176B	130.66	602.32	156.6	466.8	51.525	206.9	705.58	209.62	391.725	116.38		0.18	2.545	0.8875	2.1375	0.64	2.722	0.76	1.4525		5	80	0	75	30	100	24	72.5		705.58	2.722	100	-0.032563	0.115268	1	1.08271	1.11527
208306_x_at	HLA-DRB1	2047.92	3824.64	874.5	3001.35	685.8	2897.6	7463.48	1489.14	5431.92	1196.6		1.24	2.02	0.3125	1.8125	0.9925	2.716	0.236	2.09		60	100	25	87.5	57.5	98	8	57.5		7463.48	2.716	100	0.267248	0.114332	1	1.38158	1.11433
211911_x_at	HLA-B	1496.88	3905.16	1271.95	3434.2	1054.3	6347.75	7796.97	1559.98	6990.54	1055.7		0.485	2.04	0.3375	1.95	2.275	2.714	0.528	2.2975		40	100	50	100	95	100	40	85		7796.97	2.714	100	0.282043	0.11402	1	1.39606	1.11402
200791_s_at	IQGAP1	276.42	434.5	231.15	493.25	76.55	658.362	1390.1	399.26	741.163	383.96		1.9	2.48	1.7875	2.7125	0.6225	1.714	-0.036	0.6325		75	100	100	100	65	98	12	52.5		1390.1	2.7125	100	-0.00219462	0.113785	1	1.11159	1.11379
202957_at	HCLS1	211.66	539.64	331	439.25	120.75	270.65	735.49	105.66	312.663	105.78		0.755	1.895	1.025	1.7625	1.0025	2.712	0.144	1.285		40	95	50	100	67.5	100	8	72.5		735.49	2.712	100	-0.0312361	0.113707	1	1.08247	1.11371
212314_at	SEL1L3	127.74	203.1	53.85	139.8	61.075	99.75	536.47	83.4	187.125	68.04		0.585	1.315	-0.825	0.75	0.2125	2.712	0.056	1.105		15	60	0	25	25	100	4	75		536.47	2.712	100	-0.0400655	0.113707	1	1.07364	1.11371
202446_s_at	PLSCR1	652.92	294.92	164.15	306.9	88.85	1269.63	760.16	401.96	638.875	402.18		2.71	1.695	0.775	1.8125	1.4225	1.062	0.28	0.7025		90	95	50	100	72.5	80	40	57.5		1269.63	2.71	100	-0.00753921	0.113395	1	1.10586	1.1134
204137_at	GPR137B	30.4	84.56	33.7	70.25	18.175	72.8875	224.27	63.42	134.3	31.76		0.885	2.225	1.4625	2.0375	0.8275	2.7	0.484	1.7675		15	70	0	62.5	35	100	36	70		224.27	2.7	100	-0.0539161	0.111834	1	1.05792	1.11183
217436_x_at	HLA-A	430.58	1219.9	293.7	812.7	240.95	2357.63	2517.16	642.56	2560.75	398.36		0.41	1.65	-0.225	1.25	2.105	2.692	0.576	2.0075		25	85	25	75	90	100	12	65		2560.75	2.692	100	0.0497407	0.110586	1	1.16033	1.11059
209606_at	CYTIP	83.42	86.84	37.7	64.9	25.825	77.0625	242.73	55.72	98.4625	37.18		1.51	1.785	0.6375	1.2625	0.7125	2.674	-0.184	1.1575		60	75	37.5	50	30	100	16	52.5		242.73	2.674	100	-0.0530971	0.107776	1	1.05468	1.10778
208729_x_at	HLA-B	1109.54	3372.92	1136.15	3118.85	786.175	4948.76	6833.29	1229.2	5975.25	812.28		0.575	2.125	0.6	2.0625	2.175	2.668	0.472	2.2575		50	100	62.5	100	95	100	28	87.5		6833.29	2.668	100	0.23929	0.106839	1	1.34613	1.10684
203882_at	IRF9	466.56	514.1	128.45	452.3	152.025	1000.36	698.7	175.2	549.737	133.32		1.405	1.935	0.025	1.625	2.6625	2.536	0.472	1.8525		55	90	0	75	87.5	100	24	85		1000.36	2.6625	100	-0.0194852	0.105981	1	1.0865	1.10598
204912_at	IL10RA	125.94	262.38	80.35	187.65	58.975	127.988	458.2	114.52	306.4	55.26		0.78	1.98	0.475	1.5375	0.725	2.656	0.852	1.935		15	75	0	37.5	32.5	100	24	72.5		458.2	2.656	100	-0.0435379	0.104966	1	1.06143	1.10497
216449_x_at	HSP90B1	29.08	88.58	64.15	79.65	17	484.313	909.82	391.04	568.962	386.06		0.715	2.655	2.0875	2.475	0.2	0.952	0.124	0.5225		0	100	62.5	100	30	88	8	50		909.82	2.655	100	-0.023502	0.10481	1	1.08131	1.10481
212543_at	AIM1	162.86	185.32	100.25	175.5	113.025	151.95	346.56	86.32	188.637	54.28		0.785	0.83	-0.0875	0.7875	1.2775	2.654	0.676	1.6375		15	80	0	50	67.5	100	24	75		346.56	2.654	100	-0.0484908	0.104654	1	1.05616	1.10465
203725_at	GADD45A	223.98	451.82	583.55	547.55	61.625	720.563	1711.27	992.8	1190.59	853.26		1.975	2.48	1.95	2.65	0.705	1.956	0.836	0.94		85	100	50	100	72.5	80	60	55		1711.27	2.65	100	0.0120539	0.10403	1	1.11608	1.10403
210260_s_at	TNFAIP8	75.38	195.2	52	138.1	22.975	131.262	459.04	78.86	183.763	57.9		1.295	2.415	0.85	2.1125	0.6775	2.648	0.256	1.3125		70	90	12.5	100	50	100	20	70		459.04	2.648	100	-0.0435007	0.103718	1	1.06022	1.10372
213915_at	NKG7	22.88	96.4	35.6	103.75	3.125	68.475	192.56	12.68	87.925	11.66		1.045	2.63	0.875	2.3125	1.415	4.01	0.664	2.555		40	65	12.5	50	40	98	0	65		192.56	4.01	98	-0.0553229	0.316315	0.786923	1.04792	1.10324
221903_s_at	CYLD	191.88	295.76	248.05	231.5	65.1	348.25	561.17	337.26	362.575	191.58		2.055	2.64	2.1625	2.175	0.8775	1.516	0.548	0.83		80	100	62.5	100	67.5	100	24	55		561.17	2.64	100	-0.0389697	0.102469	1	1.0635	1.10247
201970_s_at	NASP	37.2	84.54	58.2	133.9	7.725	230.525	324.55	139.22	168.425	170.6		1.63	2.225	2.3375	2.6375	0.36	0.79	-0.348	-0.1775		25	80	25	100	32.5	84	4	7.5		324.55	2.6375	100	-0.0494672	0.102079	1	1.05261	1.10208
202748_at	GBP2	532.56	716.52	189.4	509.5	133.025	718	1270.45	289.74	892	272.32		1.915	2.485	0.925	1.6875	1.715	2.624	0.196	1.435		85	95	25	75	100	100	24	75		1270.45	2.624	100	-0.00750283	0.0999713	1	1.09247	1.09997
202411_at	IFI27	660.72	963.88	190.85	803.3	247.55	3904.99	2877.75	376.4	1143.84	381.94		1.75	1.86	-0.0375	1.3875	2.545	2.616	-0.032	1.06		75	85	12.5	75	92.5	100	8	57.5		3904.99	2.616	100	0.109377	0.0987226	1	1.2081	1.09872
221875_x_at	HLA-F	1708.04	2691.78	693.75	2207.15	613.2	3303.43	5018.1	798.38	4075.06	668.86		0.985	2.015	0.175	1.525	2.0275	2.606	0.348	1.91		60	95	37.5	87.5	92.5	100	12	75		5018.1	2.606	100	0.15876	0.0971616	1	1.25592	1.09716
204806_x_at	HLA-F	947.32	2179.7	492.4	1471.5	530.775	2218.43	3371.68	522.26	2893.29	433.26		0.8	1.755	-0.0375	1.4	1.935	2.6	0.444	1.905		45	95	37.5	87.5	92.5	100	8	75		3371.68	2.6	100	0.0857172	0.0962251	1	1.18194	1.09623
201720_s_at	LAPTM5	240.48	481.28	235.75	379.2	68.575	267.137	711.39	239.86	652.738	117.26		1.28	2.53	1.375	2.125	0.925	2.596	1.048	2.0475		10	80	25	75	47.5	100	44	65		711.39	2.596	100	-0.0323053	0.0956007	1	1.0633	1.0956
204122_at	TYROBP	287.2	411.2	168	332.8	75.4	271.45	656.46	244.84	629	131.74		1.94	2.385	1.175	2.3125	1.1025	2.59	0.996	2.13		85	90	75	100	72.5	100	68	80		656.46	2.59	100	-0.0347422	0.0946642	1	1.05992	1.09466
201487_at	CTSC	448.22	846.14	99.6	544.7	106.45	593.363	1791.83	311.42	1159.61	332.34		1.835	2.585	0.575	2.2375	0.49	2.424	4.44089e-18	1.5625		100	100	37.5	100	42.5	100	16	75		1791.83	2.585	100	0.0156279	0.0938837	1	1.10951	1.09388
215629_s_at	DLEU2	47.48	82.06	68.25	43.25	15.95	88.3125	121.91	214.08	94.1875	46.34		1.82	2.575	2.2125	1.8625	0.5975	1.308	1.696	0.555		70	100	62.5	87.5	40	84	56	30		214.08	2.575	100	-0.0543682	0.0923228	1	1.03795	1.09232
201649_at	UBE2L6	644.46	634.02	150.05	472.3	184.8	1136.76	1097.04	268.86	1066.34	169.4		1.79	1.305	-0.8125	0.725	2.405	2.564	0.5	2.12		45	40	0	12.5	87.5	100	20	87.5		1136.76	2.564	100	-0.0134339	0.0906058	1	1.07717	1.09061
218404_at	SNX10	43.92	111.62	78.75	85.45	27.925	126.888	247.27	109.82	197.825	64.92		1.035	2.485	1.675	1.925	0.9625	2.56	0.832	1.63		0	40	0	0	45	100	24	72.5		247.27	2.56	100	-0.0528957	0.0899814	1	1.03709	1.08998
209081_s_at	COL18A1	55.02	146.52	106.45	216.5	32.425	122.575	163.08	94.72	118.788	84.16		0.055	1.93	1.4875	2.5375	0.6325	1.292	0.264	0.5975		10	75	25	100	40	72	20	17.5		216.5	2.5375	100	-0.0542608	0.0864693	1	1.03221	1.08647
209949_at	NCF2	163.18	157.38	114.55	120.3	45.9	87.6625	235.53	80.34	151.25	62.02		1.75	1.915	1.4375	1.9375	0.8875	2.532	0.764	1.7025		20	80	50	75	27.5	100	28	57.5		235.53	2.532	100	-0.0534166	0.0856108	1	1.03219	1.08561
201697_s_at	DNMT1	148.58	123.5	77.55	95.95	20.95	203.662	332.76	174.96	186.575	136.94		2.45	2.525	1.8625	2.3125	0.5225	1.364	0.096	0.39		95	90	62.5	100	57.5	98	8	32.5		332.76	2.525	100	-0.049103	0.0845182	1	1.03542	1.08452
209191_at	TUBB6	441.76	616.64	657.15	1060.6	284.3	626.438	1751.74	708.8	1499.3	293.06		1.235	1.525	1.175	2.1875	0.91	2.524	0.904	1.685		55	75	62.5	87.5	67.5	100	64	72.5		1751.74	2.524	100	0.0138494	0.0843621	1	1.09821	1.08436
219209_at	IFIH1	245.46	67.66	11.5	35.55	16.225	622.088	267.8	39.56	130.575	65.52		3.88	2.57	0.15	1.8875	2.6525	1.978	-0.876	0.945		85	55	0	25	77.5	98	0	52.5		622.088	3.88	98	-0.0362671	0.296023	0.786923	1.04668	1.08295
214459_x_at	HLA-C	3865.76	4634.72	1781.8	4271.85	1018.58	6961.42	8377.63	1727.64	7328.84	1098.84		1.555	1.74	0.525	1.7125	2.0475	2.514	0.408	1.99		85	90	50	75	97.5	100	24	80		8377.63	2.514	100	0.307804	0.0828011	1	1.3906	1.0828
202531_at	IRF1	238.58	333.08	114.15	218.75	154.3	212.6	455.63	112.56	254.588	97		0.96	1.235	-0.2375	0.775	0.92	2.508	0.224	1.3675		25	70	0	50	40	100	4	57.5		455.63	2.508	100	-0.0436519	0.0818646	1	1.03821	1.08186
213068_at	DPT	203.9	571.52	281.25	404.6	207	342.175	1443.24	407.28	424.6	273.46		0.03	1.37	0.3375	0.6875	0.3575	2.502	0.592	0.6425		0	70	37.5	50	40	100	32	42.5		1443.24	2.502	100	0.000162914	0.080928	1	1.08109	1.08093
212681_at	EPB41L3	62.74	137.54	48.7	100	24.475	135.625	410.66	101.38	178.275	62.2		1.055	2.165	0.9375	1.6375	0.685	2.5	0.908	1.38		50	95	37.5	100	57.5	100	40	67.5		410.66	2.5	100	-0.045647	0.0806158	1	1.03497	1.08062
206637_at	P2RY14	168.2	336	71.4	262.3	65.3	226.4	977.47	176.14	366.4	181.5		1.37	2.245	0.3	1.3625	0.3275	2.498	4.44089e-18	0.7325		35	90	12.5	50	35	100	16	35		977.47	2.498	100	-0.0205008	0.0803037	1	1.0598	1.0803
208747_s_at	C1S	1322.74	1560.34	676.9	1461.85	315.875	1766.5	4192.29	1150.06	2356.06	704.44		2.16	2.325	1.1375	2.325	1.1475	2.472	0.568	1.505		90	95	62.5	100	85	100	36	80		4192.29	2.472	100	0.122123	0.0762453	1	1.19837	1.07625
201553_s_at	LAMP1	3524.46	1433.32	1222.5	1599.85	762.525	2693.56	3823.25	2375.46	2920.66	2164.34		2.465	0.93	0.625	1.075	0.4125	0.794	0.148	0.365		100	90	75	100	57.5	96	16	42.5		3823.25	2.465	100	0.105751	0.0751526	1	1.1809	1.07515
203595_s_at	IFIT5	196.64	151.5	87.7	144.45	28.5	501.35	308.58	121.2	189.4	119.34		2.465	2.295	1.5375	2.1	1.6875	1.558	-0.028	0.88		35	35	12.5	25	70	100	4	55		501.35	2.465	100	-0.0416236	0.0751526	1	1.03353	1.07515
210881_s_at	IGF2	7.54	114.58	66	162.35	26.45	85.9125	140.56	43.76	65.4625	51.36		-1.765	2.115	0.875	2.4625	0.785	1.67	-0.632	0.02		0	70	37.5	100	20	70	0	7.5		162.35	2.4625	100	-0.0566632	0.0747624	1	1.0181	1.07476
206584_at	LY96	155.12	231	93.75	228.85	51.8	202.425	456.68	177.64	401.3	83.94		1.52	1.845	0.6625	1.8875	1.1925	2.462	0.932	2.105		65	95	62.5	100	70	100	72	90		456.68	2.462	100	-0.0436054	0.0746843	1	1.03108	1.07468
217763_s_at	RAB31	145.96	139.8	126.5	157.85	23.45	225.65	571.59	196.96	361.625	98.56		1.92	2.125	2.1625	2.45	1.21	2.398	1.06	1.7025		50	70	12.5	100	80	100	52	75		571.59	2.45	100	-0.0385074	0.0728112	1	1.0343	1.07281
209906_at	C3AR1	174.44	188.28	104.95	288.4	62.3	190.075	319.14	138.7	403.313	99.28		0.81	1.075	0.1875	1.425	1.0775	2.448	0.84	2.145		20	25	0	62.5	55	100	36	67.5		403.313	2.448	100	-0.045973	0.072499	1	1.02653	1.0725
201641_at	BST2	325.68	125.14	50.4	135.55	56.95	345.625	343.94	106.88	194.162	104.32		2.44	1.505	0.05	1.45	1.44	1.62	-0.092	0.795		85	40	0	37.5	67.5	100	0	37.5		345.625	2.44	100	-0.0485323	0.0712503	1	1.02272	1.07125
217767_at	C3	740.64	1170.26	544.85	1127.4	313.275	1457.8	4106.12	1069.86	2752.94	727.06		1.575	2.165	1.2	1.9	0.5075	2.416	0.724	1.65		65	95	50	87.5	45	100	52	70		4106.12	2.416	100	0.1183	0.0675041	1	1.1858	1.0675
208966_x_at	IFI16	798.56	480.04	233.7	433.4	136.575	806.013	1150.31	474.5	808.787	348.94		2.41	1.765	0.9125	1.775	1.2075	1.904	0.372	1.19		100	90	62.5	100	77.5	98	48	67.5		1150.31	2.41	100	-0.0128328	0.0665675	1	1.05373	1.06657
204112_s_at	HNMT	98.04	250.32	63.65	210.75	52.7	378.4	925.56	305.24	575.15	219.6		1.28	2.385	1	2.4	0.6525	2.044	0.496	1.0625		45	90	37.5	100	65	100	32	60		925.56	2.4	100	-0.0228037	0.0650066	1	1.0422	1.06501
216033_s_at	FYN	62.7	184.46	103.4	133.9	29.75	147.85	327.8	102	165.262	106.06		0.94	2.4	1.3625	2.1375	0.3925	1.738	-0.04	0.5875		10	80	25	50	42.5	100	12	40		327.8	2.4	100	-0.0493231	0.0650066	1	1.01568	1.06501
205573_s_at	SNX7	161.82	236.24	103.65	149.1	81.875	243.3	962.91	865.16	398.65	159.68		0.785	1.565	0.175	0.625	0.3775	2.398	1.748	0.955		25	55	12.5	25	42.5	100	80	50		962.91	2.398	100	-0.0211467	0.0646944	1	1.04355	1.06469
204787_at	VSIG4	313.96	390.92	195.9	541.9	151.775	401.35	579.89	198.02	673.775	107.6		0.705	1.155	0.225	1.5125	1.405	2.39	0.864	2.2		30	80	25	100	70	100	52	85		673.775	2.39	100	-0.033974	0.0634457	1	1.02947	1.06345
200923_at	LGALS3BP	477.72	496.44	155.75	305.95	170.425	827.625	1134.59	286.06	831.938	153.62		1.165	1.105	-0.2625	0.5375	1.785	2.388	0.452	1.775		75	90	0	50	72.5	100	8	52.5		1134.59	2.388	100	-0.0135302	0.0631335	1	1.0496	1.06313
211284_s_at	GRN	205.24	215.04	148.8	228.15	35.475	258.238	379.15	147.52	346.563	110.4		2.385	2.26	1.925	2.375	1.115	1.766	0.332	1.275		15	70	0	75	70	100	12	62.5		379.15	2.385	100	-0.0470449	0.0626652	1	1.01562	1.06267
200904_at	HLA-E	542.74	990.04	233.55	821.1	204.625	1133.03	2759.86	709.44	1621.11	684.62		1.635	2.38	0.7875	2.05	0.605	1.85	0.04	0.9		70	90	50	87.5	70	100	4	52.5		2759.86	2.38	100	0.0585741	0.0618848	1	1.12046	1.06188
209568_s_at	RGL1	307.3	369.56	144.65	377.15	197.825	340.962	852	276.36	425.875	156.36		0.39	0.96	-0.4625	0.9875	0.985	2.378	0.68	1.3475		25	80	12.5	62.5	70	100	36	77.5		852	2.378	100	-0.0260672	0.0615726	1	1.03551	1.06157
203085_s_at	TGFB1	26.88	163.44	100.6	117.75	96.85	100.963	247.24	95.82	181.325	53.68		-1.565	0.865	0.2625	0.5625	0.785	2.352	0.856	1.73		0	65	25	50	30	100	28	80		247.24	2.352	100	-0.0528971	0.0575142	1	1.00462	1.05751
209140_x_at	HLA-B	4699.72	4638.06	2314.8	4191.25	1331.95	7087	8172.46	2278.3	8747.49	1764.34		1.55	1.67	0.725	1.6875	1.88	2.35	0.36	1.975		85	90	62.5	87.5	92.5	100	20	87.5		8747.49	2.35	100	0.324212	0.057202	1	1.38141	1.0572
206227_at	CILP	548.22	1091.72	632.45	802.85	506.425	1286.83	2956.04	1489.02	1482.16	594.12		0.205	1.04	0.1875	0.625	1.065	2.34	1.264	1.1375		15	70	37.5	62.5	85	100	80	67.5		2956.04	2.34	100	0.0672776	0.0556411	1	1.12292	1.05564
212067_s_at	C1R	533	684.62	345.7	654.15	182.75	974.688	1846.17	428.06	1108.52	398.98		1.54	1.875	0.95	2.125	1.31	2.34	0.276	1.4275		60	95	50	100	82.5	100	32	70		1846.17	2.34	100	0.0180387	0.0556411	1	1.07368	1.05564
218831_s_at	FCGRT	144.92	374.06	242.15	404.25	93.575	242.975	411.73	179.94	322.45	160.08		1.12	2.07	1.5125	2.3375	0.2275	1	-0.4	0.675		10	70	25	100	30	94	4	40		411.73	2.3375	100	-0.0455995	0.0552508	1	1.00965	1.05525
211529_x_at	HLA-G	1195.22	2740.78	930.2	2511.6	708.475	3721.21	4560.67	768.02	3200	665.1		0.645	2.08	0.4375	2.0875	1.84	2.334	0.384	1.695		25	100	37.5	100	100	100	12	80		4560.67	2.334	100	0.138466	0.0547045	1	1.19317	1.0547
208890_s_at	PLXNB2	86.52	163.76	59.65	167.2	32.925	129.238	327.3	115.12	202.663	54.34		1.15	2.12	0.4875	2.2875	1.2725	2.332	0.896	1.74		15	65	0	50	45	100	28	55		327.3	2.332	100	-0.0493452	0.0543923	1	1.00505	1.05439
203473_at	SLCO2B1	85.02	470.5	182.5	368.3	123.8	133.625	432.55	108.6	256.287	73.34		-0.76	0.97	0.1125	0.8625	0.5025	2.324	0.468	1.525		0	85	0	75	30	100	20	70		470.5	2.324	100	-0.0429922	0.0531436	1	1.01015	1.05314
221729_at	COL5A2	223.04	463.2	415.7	402.55	216.1	691.65	1302.36	721.7	838.062	279.06		0.15	1.105	0.85	1.1	1	2.322	1.04	1.355		25	65	62.5	75	57.5	100	48	62.5		1302.36	2.322	100	-0.00608716	0.0528314	1	1.04674	1.05283
202663_at	WIPF1	21.76	51.06	15.3	21.85	17.95	56.9875	145.16	23.06	58.9375	30.54		0.73	2.27	0.4125	1	0.6925	2.316	-0.596	0.805		0	55	0	12.5	50	100	0	42.5		145.16	2.316	100	-0.0574258	0.0518948	1	0.994469	1.05189
221802_s_at	KIAA1598	41.18	96.36	30.9	56.1	24.6	76.4625	203.63	47.56	107.612	43.24		1.215	2.145	1.025	1.625	0.595	2.314	0.132	0.985		10	85	0	62.5	25	100	4	50		203.63	2.314	100	-0.0548318	0.0515827	1	0.996751	1.05158
221059_s_at	COTL1	132.04	183.48	57.9	141.85	48.2	224.038	476.05	160.72	251.8	96.44		1.235	1.915	0.325	1.6625	0.8275	2.308	0.6	1.3875		40	80	0	62.5	45	100	12	75		476.05	2.308	100	-0.042746	0.0506461	1	1.0079	1.05065
219574_at	MARCH1	36.86	61.56	29.5	42.7	20.775	66.475	184.84	40.44	90.675	30.1		1.32	2.165	0.8125	1.575	0.7525	2.304	0.388	1.21		15	55	0	0	50	100	4	37.5		184.84	2.304	100	-0.0556654	0.0500217	1	0.994356	1.05002
204224_s_at	GCH1	216.54	167.3	44.4	93.15	28.425	221.237	287.95	74.38	159.663	69.4		2.265	2.3	0.2	1.625	1.3975	2.216	0.256	1.235		90	100	25	87.5	57.5	96	4	67.5		287.95	2.3	100	-0.051091	0.0493974	1	0.998306	1.0494
212063_at	CD44	271.72	926.9	407.85	845.65	194.275	884.425	2600.59	874.08	1274.88	667.26		0.755	2.29	1.2	2.05	0.335	2.112	0.276	1.0075		45	90	75	100	52.5	98	40	65		2600.59	2.29	100	0.0515082	0.0478364	1	1.09934	1.04784
201842_s_at	EFEMP1	544.66	725.4	440.45	885	243.8	673.888	2290.73	931	1648.76	542.66		1.655	1.945	1.2875	2.2875	0.1675	1.994	0.612	1.125		80	85	75	100	45	96	48	62.5		2290.73	2.2875	100	0.0377614	0.0474462	1	1.08521	1.04745
200953_s_at	CCND2	152.48	304.52	115.25	277.1	146.8	202.188	592.78	165.74	267.75	102.34		-0.01	1.475	-0.1375	1.3	0.465	2.286	0.272	0.9725		0	75	0	50	40	100	28	52.5		592.78	2.286	100	-0.0375673	0.0472121	1	1.00964	1.04721
218085_at	CHMP5	513.58	194.36	150.65	128.25	123	934.225	908.16	547.28	558.413	592.86		2.285	0.935	0.7375	0.6625	0.5525	0.594	-0.056	0.0175		100	85	50	50	60	90	0	7.5		934.225	2.285	100	-0.0224193	0.047056	1	1.02464	1.04706
216526_x_at	HLA-C	6377.62	5219.5	2980.7	4640.65	1842.9	8499.6	10290.5	1730.92	10043.9	1932.02		1.69	1.455	0.525	1.1625	1.835	2.284	0.196	1.8725		80	75	62.5	62.5	97.5	100	0	75		10290.5	2.284	100	0.392667	0.0468999	1	1.43957	1.0469
205399_at	DCLK1	125.28	174.06	104.55	181.15	47.1	136.375	330.43	117.78	212.95	89.18		0.9	1.975	1.1	2.025	0.42	2.282	0.392	1.2075		50	90	75	100	25	98	32	62.5		330.43	2.282	100	-0.0492064	0.0465877	1	0.997381	1.04659
208812_x_at	HLA-C	6060.42	4492.76	2206.05	4444.6	1314.35	7229.84	8348.73	2238.9	8070.32	1664.58		2	1.7	0.575	1.7	2.0075	2.27	0.444	1.935		90	90	62.5	75	92.5	100	12	85		8348.73	2.27	100	0.306522	0.0447146	1	1.35124	1.04471
203104_at	CSF1R	157.34	616.12	248.1	404.65	142.875	213.775	696.04	179.48	448.413	129.48		0.255	1.725	0.425	1.775	0.57	2.264	0.444	1.525		0	80	25	75	35	100	8	60		696.04	2.264	100	-0.0329863	0.043778	1	1.01079	1.04378
221730_at	COL5A2	106.48	204.14	177.3	147.7	125.05	307.25	582.41	324.76	359.45	116.68		0.36	1.135	0.7125	0.875	1.0375	2.264	1.108	1.2975		35	70	37.5	62.5	62.5	100	44	65		582.41	2.264	100	-0.0380274	0.043778	1	1.00575	1.04378
204834_at	FGL2	177.08	330.58	89.35	234.95	95.05	263.75	759.32	233.88	424.038	183.66		0.85	2.14	-0.2625	1.375	0.4675	2.256	0.296	1.12		40	80	0	37.5	42.5	100	4	57.5		759.32	2.256	100	-0.0301789	0.0425293	1	1.01235	1.04253
213293_s_at	TRIM22	533.86	758	309.1	591.85	183.025	1146.71	1581.25	378.28	795.15	307.96		1.94	2.25	0.975	1.5875	1.7125	2.242	0.16	1.14		85	100	62.5	87.5	85	100	20	67.5		1581.25	2.25	100	0.00628566	0.0415927	1	1.04788	1.04159
206101_at	ECM2	161.56	244.92	134.15	295.6	136.875	299.212	1097.32	302.26	390.813	218.2		0.545	1.06	0.2	1.2625	0.34	2.248	0.42	0.91		35	60	37.5	75	55	100	24	57.5		1097.32	2.248	100	-0.0151837	0.0412806	1	1.0261	1.04128
201012_at	ANXA1	708.3	1096.6	489.7	984.1	301.325	1227.59	3022.09	1171.52	1812.8	651.4		1.25	1.62	0.425	1.7625	0.7975	2.24	0.688	1.275		45	75	37.5	75	67.5	100	56	72.5		3022.09	2.24	100	0.0702078	0.0400318	1	1.11024	1.04003
203741_s_at	ADCY7	85.52	132.7	52.5	89.7	46.95	191.2	431.53	117.12	157.912	104.42		1.005	2.06	0.3875	1.2	0.8175	2.238	0.352	0.8075		50	100	37.5	75	52.5	100	0	47.5		431.53	2.238	100	-0.0447211	0.0397196	1	0.994999	1.03972
209540_at	IGF1	131.64	229.88	98.25	201.4	152.075	288.525	684.21	222.44	276.05	135.68		-0.165	0.995	-0.0625	0.8	0.99	2.232	0.54	0.945		10	90	25	100	75	100	32	57.5		684.21	2.232	100	-0.0335111	0.0387831	1	1.00527	1.03878
218986_s_at	DDX60	166.42	134.06	42.25	78.25	32.725	807.413	421.86	103.22	199.762	90.88		1.875	1.66	0.125	1.1125	2.23	1.952	0.212	1.0725		50	45	0	25	77.5	100	4	65		807.413	2.23	100	-0.0280452	0.0384709	1	1.01043	1.03847
204829_s_at	FOLR2	217.26	310.88	143.45	296.6	138.45	148.775	351.24	170.68	360.613	92.12		0.43	1.255	0.0875	1.6	0.495	2.226	0.968	2.08		10	55	0	25	35	100	48	85		360.613	2.226	100	-0.0478673	0.0378465	1	0.989979	1.03785
201666_at	TIMP1	490.6	920.8	719.2	1135.6	373.925	1426.04	2264.1	1145.28	2568.81	518.06		0.52	1.705	0.9375	2.225	1.4075	2.168	1.112	2.03		40	95	62.5	100	80	96	60	77.5		2568.81	2.225	100	0.0500983	0.0376904	1	1.08779	1.03769
201858_s_at	SRGN	189.72	418	414.2	360.8	91.175	661.712	1097.94	438.64	959.475	333.28		1.345	2.09	2.15	2.225	0.79	1.618	0.388	1.47		65	95	62.5	100	70	100	36	75		1097.94	2.225	100	-0.0151562	0.0376904	1	1.02253	1.03769
204780_s_at	FAS	87.38	188.5	53.8	113.5	56.35	211.863	430.15	236.76	246.588	110.58		0.525	1.585	0.1875	0.8625	0.79	2.222	0.872	1.1875		5	65	0	25	37.5	100	48	52.5		430.15	2.222	100	-0.0447823	0.0372222	1	0.99244	1.03722
217762_s_at	RAB31	140.12	215.48	152.2	216.05	60.5	255.912	585.22	150.08	260.288	116.62		1.035	1.775	1.2625	1.9	0.97	2.222	0.276	0.8225		40	75	37.5	87.5	80	100	28	50		585.22	2.222	100	-0.0379027	0.0372222	1	0.999319	1.03722
217764_s_at	RAB31	197.54	333.12	257.05	346.95	112.95	305.625	633.33	252.28	387.088	159.68		0.74	1.055	0.55	1.175	0.9375	2.214	0.656	1.2675		60	80	37.5	87.5	67.5	100	56	65		633.33	2.214	100	-0.0357684	0.0359734	1	1.00021	1.03597
200660_at	S100A11	174.28	597.34	287.65	672.05	126	653.025	1400.29	301.68	737.975	281.32		0.44	2.005	1.225	2.2125	0.9325	1.992	0.096	0.9025		20	95	62.5	100	67.5	98	28	47.5		1400.29	2.2125	100	-0.00174254	0.0357393	1	1.034	1.03574
201494_at	PRCP	375.94	351.98	183.4	357.9	110.725	457.463	732.32	373	576.988	274.34		1.915	2.035	1.325	2.2125	0.6575	1.394	0.38	1.0525		55	80	12.5	100	62.5	98	20	67.5		732.32	2.2125	100	-0.0313767	0.0357393	1	1.00436	1.03574
201762_s_at	PSME2	831.64	850.32	324.5	752.6	275.45	2082.09	2410.97	724.32	1717.92	447.58		1.44	1.68	0.4375	1.525	1.8875	2.21	0.664	1.5725		70	85	12.5	87.5	97.5	100	52	77.5		2410.97	2.21	100	0.0430958	0.0353491	1	1.07844	1.03535
217983_s_at	RNASET2	214.62	506.5	229.4	492.85	130.1	337.575	951.21	281.38	665.313	215.58		0.29	1.74	0.6125	1.375	0.5525	2.21	0.4	1.29		20	100	12.5	100	47.5	100	28	67.5		951.21	2.21	100	-0.0216658	0.0353491	1	1.01368	1.03535
201670_s_at	MARCKS	99.76	328.82	129.35	254.45	92.5	340.5	646.91	284.86	372.725	258.88		0.77	2.2	0.825	1.9875	0.475	1.66	0.368	0.76		15	95	37.5	100	57.5	100	24	52.5		646.91	2.2	100	-0.0351659	0.0337881	1	0.998622	1.03379
216252_x_at	FAS	28.48	140.32	54.55	100.05	68.15	88.9875	220.45	120.28	134.012	50.52		-1.14	1.045	-0.5625	0.375	0.7375	2.198	1.192	1.2925		0	50	0	12.5	42.5	100	44	52.5		220.45	2.198	100	-0.0540856	0.0334759	1	0.97939	1.03348
210592_s_at	SAT1	1213.52	865.4	534.5	1001.1	238.8	1092.2	1703.58	675.96	1366.04	563.5		2.195	1.55	1.175	1.7375	0.97	1.714	0.5	1.235		100	95	100	100	77.5	100	44	70		1703.58	2.195	100	0.0117128	0.0330077	1	1.04472	1.03301
207977_s_at	DPT	86.86	484.96	210.05	321.5	133.275	306.575	1175.73	428.18	417.1	274.84		-0.735	1.285	0.1625	0.7375	0.0775	2.192	0.672	0.705		0	65	25	37.5	35	100	36	52.5		1175.73	2.192	100	-0.011705	0.0325394	1	1.02083	1.03254
215719_x_at	FAS	23.52	123.64	50.15	86	30.625	124.313	303.16	162.96	164.575	63.8		-0.535	1.925	0.35	1.0125	0.7025	2.19	1.12	1.1575		0	75	0	37.5	52.5	100	80	60		303.16	2.19	100	-0.0504162	0.0322272	1	0.981811	1.03223
202820_at	AHR	30.02	101.38	47.45	65.85	25.825	202.838	408.23	156.96	253.35	115.62		-0.095	2.11	0.6	1.2	0.665	2.182	0.676	1.27		10	70	12.5	37.5	47.5	100	20	60		408.23	2.182	100	-0.0457548	0.0309785	1	0.985224	1.03098
208659_at	CLIC1	317.64	388.02	226.5	453.9	165.5	470.738	1014.54	401.64	786.637	215.72		1.15	1.68	0.9375	1.975	1.0175	2.18	0.7	1.705		55	90	62.5	100	80	100	44	82.5		1014.54	2.18	100	-0.0188562	0.0306663	1	1.01181	1.03067
218678_at	NES	232.7	963.74	1219.8	1276.75	469.9	1018.46	2130.9	1207.04	1946.48	442.02		-0.815	1.24	1.325	1.6125	1.0475	2.18	1.008	1.85		0	55	50	75	72.5	100	64	87.5		2130.9	2.18	100	0.0306706	0.0306663	1	1.06134	1.03067
203186_s_at	S100A4	257.06	1370.72	721.85	1388.25	531.95	1641.4	4991.36	3174.16	4249.26	965.12		-0.78	1.49	0.475	1.3125	0.575	2.172	1.244	1.645		0	90	50	87.5	62.5	100	64	70		4991.36	2.172	100	0.157574	0.0294175	1	1.18699	1.02942
217984_at	RNASET2	184.66	366.86	159.4	296.55	88.025	225	643.18	184.22	426.512	134.38		0.91	1.625	0.7625	1.3375	0.64	2.17	0.46	1.5		10	35	0	25	42.5	100	8	67.5		643.18	2.17	100	-0.0353314	0.0291054	1	0.993774	1.02911
201288_at	ARHGDIB	557.98	921.9	464.9	774.95	222.9	1028.29	2338.42	673.32	1609.92	489.54		1.6	2.13	1.225	2.05	0.775	2.164	0.464	1.475		80	100	87.5	100	60	100	28	77.5		2338.42	2.164	100	0.0398771	0.0281688	1	1.06805	1.02817
201506_at	TGFBI	541.26	825.36	328.35	944.25	233.2	764.9	2150.31	512.2	1234.72	437.98		1.01	1.86	0.2875	1.9875	0.585	2.158	-0.04	1.1875		55	90	37.5	87.5	52.5	100	20	67.5		2150.31	2.158	100	0.0315317	0.0272322	1	1.05876	1.02723
208982_at	PECAM1	1429.12	446.76	422.8	639.1	244.35	852.688	1373.76	532.96	837.95	544.56		2.15	0.49	0.5875	1.275	0.5375	1.234	-0.048	0.45		100	40	37.5	50	52.5	92	16	37.5		1429.12	2.15	100	-0.000463513	0.0259835	1	1.02552	1.02598
201088_at	KPNA2	294.66	259.18	221.65	251.85	63.85	514.612	607.49	279.02	417.288	427.86		2.145	1.635	1.1625	1.575	0.3725	0.688	-0.296	-0.0325		100	95	75	100	50	78	0	30		607.49	2.145	100	-0.0369147	0.025203	1	0.988288	1.0252
211776_s_at	EPB41L3	48.94	161.62	93.55	121.4	56.6	139.975	393.69	155.24	205.137	84.78		-0.155	1.755	0.675	1.475	0.45	2.132	0.588	1.06		0	40	0	25	35	100	20	57.5		393.69	2.132	100	-0.0463999	0.0231738	1	0.976774	1.02317
203964_at	NMI	379.64	267.26	98.5	215.85	76.375	712.125	742.79	182.18	435.7	201.74		2	1.625	0.2375	1.275	1.855	2.13	-0.028	1.005		80	100	12.5	87.5	85	98	12	62.5		742.79	2.13	100	-0.0309122	0.0228617	1	0.991949	1.02286
215388_s_at	CFH	119.84	177.34	84.85	184.65	70.675	353.588	884.78	230.5	365.813	146.42		1.095	1.625	0.5	1.7125	1.0025	2.128	0.556	1.12		55	80	25	100	82.5	98	40	57.5		884.78	2.128	100	-0.0246129	0.0225495	1	0.997937	1.02255
209049_s_at	ZMYND8	138.66	168.98	206.95	152.45	49.725	298.75	220.33	157.48	167.075	177.68		1.14	1.72	2.125	1.7125	0.5925	0.334	-0.344	-0.19		55	80	100	75	60	56	0	5		298.75	2.125	100	-0.0506118	0.0220812	1	0.971469	1.02208
206271_at	TLR3	73.64	102.9	29.75	56.05	37.45	163.325	232.64	63.2	161.3	47.42		0.55	1.165	-0.5125	0.2875	1.48	2.118	0.524	1.4225		20	45	0	0	65	100	0	67.5		232.64	2.118	100	-0.0535448	0.0209886	1	0.967444	1.02099
209417_s_at	IFI35	393.6	152.7	62.55	112.95	104.625	373.238	265.75	74.38	213.537	63.9		1.49	0.705	-0.6	0.35	2.1125	1.9	0.12	1.41		70	30	0	12.5	77.5	100	0	67.5		393.6	2.1125	100	-0.0464039	0.02013	1	0.973726	1.02013
203243_s_at	PDLIM5	65.24	301.36	179.25	306.6	47.475	381.1	470.29	223.5	307.587	224.48		0.06	1.735	1.025	2.1	0.7875	1.244	-0.256	0.3375		15	95	75	100	57.5	92	8	32.5		470.29	2.1	100	-0.0430016	0.0181789	1	0.975177	1.01818
201312_s_at	SH3BGRL	423.22	784.48	295.55	744.05	139.75	858.7	2133.28	770.86	1266.83	551.56		1.34	2.085	0.8375	2.025	0.505	1.742	0.428	0.88		70	95	50	100	52.5	100	36	57.5		2133.28	2.085	100	0.0307762	0.0158375	1	1.04661	1.01584
211528_x_at	HLA-G	1089.68	3376.54	1207.55	3099.45	1117.05	5131.21	6381.23	1119.76	4465	875.92		0.185	1.49	0.0875	1.5125	1.705	2.082	0.448	1.6225		20	100	37.5	100	100	100	20	80		6381.23	2.082	100	0.219234	0.0153692	1	1.2346	1.01537
201847_at	LIPA	352.36	657.82	326.45	611.95	252.1	642.788	1751.54	632.24	1481.45	380.7		0.46	1.11	0.1375	1.1125	0.685	2.076	0.712	1.6025		40	85	37.5	100	65	100	56	77.5		1751.54	2.076	100	0.0138405	0.0144327	1	1.02827	1.01443
201212_at	LGMN	282.2	383.38	278.55	399.35	117.225	713.65	1393.51	637.02	1129.6	325.4		1.435	2.005	1.0625	1.975	0.89	2.074	0.56	1.37		75	100	50	100	77.5	100	52	72.5		1393.51	2.074	100	-0.00204333	0.0141205	1	1.01208	1.01412
215313_x_at	HLA-A	5542.32	4808.04	3431.9	5023.55	1942.13	8595.89	9115.56	2518.2	8619.11	2268.32		1.475	1.525	0.6625	1.45	1.745	2.07	0.436	1.6325		85	85	62.5	75	100	100	28	77.5		9115.56	2.07	100	0.340542	0.0134961	1	1.35404	1.0135
221905_at	CYLD	108.56	138.04	93.7	75.25	45.05	237.037	326.62	162.98	133.988	155.92		1.835	2.065	1.4625	1.275	0.6075	1.182	0.072	-0.0025		65	100	62.5	25	57.5	92	16	5		326.62	2.065	100	-0.0493754	0.0127157	1	0.96334	1.01272
201324_at	EMP1	347.06	327.32	216	419.8	100.375	1082.65	1962.49	625.54	777.087	600.24		1.875	1.54	0.95	2.0625	0.8075	1.62	0.136	0.45		80	80	62.5	100	67.5	92	28	35		1962.49	2.0625	100	0.0231992	0.0123254	1	1.03552	1.01233
221760_at	MAN1A1	174.48	303.36	157.6	201.9	96.85	428.088	1144.49	471.72	712.288	325.98		0.77	2.06	1.225	1.55	0.1975	1.718	0.224	0.7075		60	95	87.5	87.5	35	100	28	55		1144.49	2.06	100	-0.013091	0.0119352	1	0.998844	1.01194
201280_s_at	DAB2	199.06	496.62	243.25	335.2	108.1	573.063	1396.58	513.62	763.313	293.82		0.89	2.055	0.9	1.625	0.665	1.928	0.448	0.9775		65	95	62.5	100	55	98	36	52.5		1396.58	2.055	100	-0.00190713	0.0111547	1	1.00925	1.01115
200600_at	MSN	589.58	986.18	587.2	874.2	275.325	867.113	1774.96	459.38	812.862	739.22		1.4	1.985	1.475	2.0375	0.2875	1.454	-0.324	0.3375		70	95	87.5	100	47.5	92	16	42.5		1774.96	2.0375	100	0.0148795	0.00842311	1	1.0233	1.00842
201301_s_at	ANXA4	381.96	371.78	210.45	347.2	81	563.35	833.27	426.22	688.375	318.56		2.035	1.985	1.325	2.0375	0.7275	1.328	0.236	0.9175		85	90	62.5	100	75	98	24	62.5		833.27	2.0375	100	-0.0268981	0.00842311	1	0.981525	1.00842
200969_at	SERP1	57.98	114.4	66.8	94.6	26	228.363	434.51	170.64	210.737	231.84		0.915	2.035	0.975	1.6125	-0.05	0.916	-0.448	-0.23		0	100	50	62.5	7.5	80	0	7.5		434.51	2.035	100	-0.0445889	0.00803288	1	0.963444	1.00803
208788_at	ELOVL5	302.22	313.66	185.5	234.1	102.9	472.8	1036.54	348.32	464.075	291.56		2.03	1.755	1.0875	1.7375	0.445	1.708	0.168	0.6075		100	90	100	100	47.5	96	20	45		1036.54	2.03	100	-0.0178801	0.00725242	1	0.989372	1.00725
201859_at	SRGN	484.36	772.16	535.95	633.6	216.8	1900	2964.25	1250.16	2240.91	1065.68		1.79	2.02	1.7125	2.025	0.7125	1.396	0.176	0.995		90	95	75	100	55	100	20	55		2964.25	2.025	100	0.0676418	0.00647196	1	1.07411	1.00647
208636_at	ACTN1	232.5	335.24	243.7	424.15	132.075	353.05	665.81	254.42	347.275	273		1.18	1.56	1.2875	2.025	0.2775	1.296	-0.132	0.2725		50	85	62.5	100	37.5	88	20	32.5		665.81	2.025	100	-0.0343274	0.00647196	1	0.972145	1.00647
200968_s_at	PPIB	179.28	257.84	210.45	280.3	92.2	436.338	781.47	369.2	626.237	254.2		1.16	2.01	1.6375	1.8875	0.71	1.69	0.464	1.155		35	85	75	100	60	98	28	70		781.47	2.01	100	-0.0291962	0.00413057	1	0.974934	1.00413
201565_s_at	ID2	127.68	432.34	130.75	271.2	110.025	310.162	799.83	272.48	556.65	217.24		0.065	1.63	-0.1375	0.9125	0.475	2.004	0.348	1.2125		15	95	12.5	62.5	42.5	100	24	60		799.83	2.004	100	-0.0283817	0.00319402	1	0.974812	1.00319
218217_at	SCPEP1	316.5	278.34	104.55	242.55	143.825	381.038	725.22	201.2	383.512	150.28		1.43	1.58	0	0.95	1.04	2.004	0.136	0.8975		20	75	0	50	70	100	12	40		725.22	2.004	100	-0.0316917	0.00319402	1	0.971502	1.00319
218109_s_at	MFSD1	331.64	491.86	266.7	403.8	119.3	605.65	1225.83	424.74	693.475	413.78		1.315	2	1.125	1.8375	0.5575	1.618	0.044	0.7075		80	100	75	100	52.5	100	20	47.5		1225.83	2	100	-0.00948238	0.00256965	1	0.993087	1.00257
209541_at	IGF1	184.46	550.2	246.65	561.05	160.325	414.587	938.99	421.7	460.475	244.8		0.055	1.705	0.5125	1.625	0.6975	1.992	0.624	0.905		15	95	25	100	67.5	100	44	57.5		938.99	1.992	100	-0.0222079	0.00132091	1	0.979113	1.00132
204222_s_at	GLIPR1	46.54	94.62	45.95	80.85	35.625	84.05	254.17	113.02	202.975	59.66		0.475	1.645	0.7875	1.45	0.305	1.978	0.884	1.5025		0	55	0	25	12.5	100	16	50		254.17	1.978	100	-0.0525896	-0.000864383	1	0.946546	0.999136
202088_at	SLC39A6	460.82	267.9	192.85	288.05	97.875	663.475	925.23	612.8	687.563	675.74		1.975	1.255	0.9625	1.2625	0.0325	0.474	-0.196	-0.0725		100	95	75	87.5	22.5	78	8	12.5		925.23	1.975	100	-0.0228184	-0.00133266	1	0.975849	0.998667
211719_x_at	FN1	1218.94	1466.06	1187.95	1634.75	567.425	2391.56	4521.81	2382.84	3085.71	988.6		1.365	1.76	1.325	1.975	0.99	1.914	0.792	1.2375		55	75	62.5	75	77.5	100	68	67.5		4521.81	1.975	100	0.136742	-0.00133266	1	1.13541	0.998667
208829_at	TAPBP	240.42	725.92	218.05	657	171	462.675	985.26	198.06	521.913	224.38		0.595	1.9	0.325	1.725	0.8125	1.974	-0.168	0.9875		5	100	37.5	100	55	100	4	57.5		985.26	1.974	100	-0.0201552	-0.00148875	1	0.978356	0.998511
203028_s_at	CYBA	139.64	340.96	195.6	240.35	191.875	279.775	768.07	244.62	567.763	184.28		-0.345	1.07	0.275	0.675	0.66	1.97	0.52	1.4275		0	70	0	25	52.5	100	40	70		768.07	1.97	100	-0.0297907	-0.00211312	1	0.968096	0.997887
214722_at	NOTCH2NL	460.92	389.14	367.45	350.5	103.6	372.25	662.16	230.28	316.188	237.44		1.97	1.885	1.6125	1.5875	0.4325	1.326	0.02	0.21		100	95	87.5	100	42.5	94	4	27.5		662.16	1.97	100	-0.0344893	-0.00211312	1	0.963398	0.997887
213056_at	FRMD4B	54.58	160.28	50.75	111.5	54.1	129.838	405.3	101.5	197.513	98.2		0.06	1.68	0.15	1.3125	0.32	1.962	0.076	0.7825		15	85	25	75	35	100	0	47.5		405.3	1.962	100	-0.0458848	-0.00336186	1	0.950753	0.996638
205159_at	CSF2RB	210.1	220.62	112.35	135.45	75.15	151.688	295.45	90.42	153.725	83.26		0.955	1.335	0.2625	0.7375	0.605	1.96	0.028	0.78		45	80	37.5	50	32.5	100	0	45		295.45	1.96	100	-0.0507582	-0.00367405	1	0.945568	0.996326
201278_at	DAB2	226.82	478.3	261.7	424.25	166.2	407.238	1053.88	425.14	661.8	266.12		0.765	1.565	0.425	1.425	0.52	1.954	0.612	1.07		55	90	50	100	47.5	98	44	60		1053.88	1.954	100	-0.0171109	-0.0046106	1	0.978279	0.995389
208998_at	UCP2	612.72	1261.84	963.7	1189.4	357.825	751.088	1472.11	823.66	1173.88	462.68		0.66	1.445	1.125	1.525	0.73	1.954	0.832	1.3275		50	90	100	100	62.5	98	48	75		1472.11	1.954	100	0.00144372	-0.0046106	1	0.996833	0.995389
209135_at	ASPH	234.66	97.78	51.55	79.25	48.625	199	428.41	149.54	140.037	137.04		1.95	1.175	0.5875	1.0625	0.33	1.322	0.256	0.1025		90	90	62.5	100	42.5	84	12	17.5		428.41	1.95	100	-0.0448595	-0.00523497	1	0.949905	0.994765
214085_x_at	GLIPR1	94.74	271.14	135	221	79.85	163.975	480.07	183.5	330.613	123.42		0.035	1.72	0.2125	1.3375	0.34	1.946	0.408	0.94		0	80	0	75	40	100	20	52.5		480.07	1.946	100	-0.0425677	-0.00585934	1	0.951573	0.994141
212820_at	DMXL2	72.64	199.5	69.5	146.8	49.2	127.913	297.96	96.84	183.375	72.34		0.59	1.805	0.3375	1.3625	0.5975	1.938	0.444	0.9725		40	90	25	100	40	100	20	55		297.96	1.938	100	-0.0506469	-0.00710808	1	0.942245	0.992892
201785_at	RNASE1	620.8	1327	528.35	1697.1	577.025	1243.61	2784.21	1205.44	1950.03	662.6		0.045	1.005	-0.1625	1.375	0.6875	1.924	0.812	1.385		25	80	25	100	52.5	100	56	85		2784.21	1.924	100	0.0596544	-0.00929337	1	1.05036	0.990707
216442_x_at	FN1	1493.04	1706.78	1486	1922.5	607.775	2093.44	3933.92	2157.86	3056.47	934.32		1.075	1.515	1.125	1.6125	0.975	1.918	0.936	1.32		55	70	62.5	75	72.5	100	68	67.5		3933.92	1.918	100	0.110661	-0.0102299	1	1.10043	0.98977
221698_s_at	CLEC7A	110.72	167.04	62.2	120.85	41.675	130.513	219.95	88.5	187.4	57.34		1.48	1.875	0.775	1.425	0.9725	1.916	0.764	1.3125		40	85	0	100	50	96	4	60		219.95	1.916	100	-0.0541078	-0.0105421	1	0.93535	0.989458
209156_s_at	COL6A2	217.84	1167.9	829.85	996.35	443.075	650.637	1958.18	646.96	881.612	507.08		-1.03	1.48	0.9375	1.4375	0.3175	1.912	0.232	0.775		5	80	62.5	75	50	100	32	57.5		1958.18	1.912	100	0.023008	-0.0111665	1	1.01184	0.988834
210757_x_at	DAB2	288.4	725.6	321.05	421.8	291.625	499.488	1092.14	603.7	860.3	342.14		-0.145	0.92	0.1625	0.6875	0.675	1.894	0.86	1.3275		15	75	25	50	57.5	100	60	65		1092.14	1.894	100	-0.0154135	-0.0139761	1	0.97061	0.986024
217947_at	CMTM6	217.58	450.46	217.4	407.85	110	481.175	833.94	302.28	492.688	290.24		0.78	1.89	1.1625	1.8625	0.63	1.656	0.084	0.8525		75	100	100	100	52.5	100	16	60		833.94	1.89	100	-0.0268684	-0.0146005	1	0.958531	0.985399
200920_s_at	BTG1	448.76	558.88	375.45	508.7	147.575	757.85	1410.48	567.36	821.138	574.18		1.395	1.83	1.525	1.8875	0.42	1.324	-0.032	0.5225		100	100	100	100	62.5	98	16	42.5		1410.48	1.8875	100	-0.00129047	-0.0149907	1	0.983719	0.985009
209045_at	XPNPEP1	502.36	237.04	211.6	185.75	134.7	607.15	628.62	391.96	459.05	508.08		1.88	1.035	0.875	1.0875	0.3575	0.554	-0.292	-0.06		100	40	50	62.5	45	66	0	10		628.62	1.88	100	-0.0359773	-0.0161614	1	0.947861	0.983839
210495_x_at	FN1	1444.84	1652.64	1544.4	1938.55	785.1	2359.69	4116.25	2380.92	3008.17	1022.62		0.835	1.195	0.875	1.4875	0.9375	1.88	0.952	1.2875		50	65	50	75	77.5	100	68	70		4116.25	1.88	100	0.11875	-0.0161614	1	1.10259	0.983839
200905_x_at	HLA-E	2280.7	1993.78	702.8	1635.85	693	2554.7	5523.36	1233.66	3670.18	1140.9		1.36	1.28	-0.2	1.0625	0.915	1.878	0.096	1.3625		70	85	25	62.5	77.5	100	0	75		5523.36	1.878	100	0.181175	-0.0164736	1	1.1647	0.983526
213238_at	ATP10D	59.76	93.04	60.7	75.8	39.6	118.637	227.56	72.32	127.15	61.18		0.665	1.48	0.85	1.0625	0.83	1.862	0.304	0.82		15	80	37.5	50	60	100	8	60		227.56	1.862	100	-0.0537702	-0.0189711	1	0.927259	0.981029
214352_s_at	KRAS	492.42	393.5	281.7	259.6	194.9	692.975	709.25	399.44	430.575	508.52		1.855	1.105	0.5	0.4875	0.2475	0.44	-0.292	-0.27		100	80	50	25	42.5	72	0	12.5		709.25	1.855	100	-0.0324002	-0.0200637	1	0.947536	0.979936
200814_at	PSME1	1019.76	1116.34	673.1	1001.55	576.775	1495.56	2215.71	903.5	1983.71	616.7		1.305	1.52	0.25	1.2125	1.22	1.85	0.64	1.575		90	100	37.5	100	92.5	100	48	80		2215.71	1.85	100	0.0344332	-0.0208442	1	1.01359	0.979156
203710_at	ITPR1	82.38	93.98	55.05	103.5	29.3	139.488	286.95	65.34	107.988	80.02		1.465	1.585	1.3375	1.85	0.4075	1.69	-0.288	0.495		40	65	25	75	27.5	100	0	32.5		286.95	1.85	100	-0.0511353	-0.0208442	1	0.92802	0.979156
215236_s_at	PICALM	2.78	208.16	140.1	205.4	63.975	295.063	328.7	570.68	582.487	339.9		-3.885	1.735	1.075	1.85	-0.1175	-0.014	0.812	0.87		0	100	62.5	100	17.5	22	64	60		582.487	1.85	100	-0.038024	-0.0208442	1	0.941132	0.979156
213923_at	RAP2B	234.38	250.68	150.6	235.6	108.65	325.85	645.79	233	382.538	181.78		1.07	1.22	0.3375	1.0875	0.7125	1.848	0.404	1.0025		40	50	12.5	50	55	100	24	57.5		645.79	1.848	100	-0.0352156	-0.0211564	1	0.943628	0.978844
202863_at	SP100	219.16	256.22	111.75	210.1	77	606.3	623.63	229.94	359.75	184.7		1.3	1.645	0.3875	1.4125	1.675	1.844	0.452	1.225		45	100	37.5	87.5	85	100	32	65		623.63	1.844	100	-0.0361987	-0.0217808	1	0.942021	0.978219
212956_at	TBC1D9	121.98	215.3	85.95	212.95	88.475	221.587	487.31	140.64	267.125	142.42		0.45	1.245	-0.05	1.025	0.475	1.84	-0.1	0.955		30	80	12.5	75	45	100	4	52.5		487.31	1.84	100	-0.0422465	-0.0224051	1	0.935348	0.977595
221840_at	PTPRE	135.3	237.08	88	161.25	61.65	114.413	278.81	108.46	161.95	92.86		0.495	1.225	0.075	0.7875	0.3675	1.83	0.436	0.915		15	65	0	12.5	25	100	4	60		278.81	1.83	100	-0.0514965	-0.0239661	1	0.924537	0.976034
201560_at	CLIC4	241.06	509.16	355.85	609.05	154.425	1009.96	2015.16	1532.78	1652.61	671.34		0.715	1.57	1.3375	1.825	0.6575	1.462	0.792	0.975		50	90	75	100	65	98	48	52.5		2015.16	1.825	100	0.0255359	-0.0247465	1	1.00079	0.975253
212907_at	SLC30A1	186.24	185.64	149.9	212.85	72.625	244.738	405.27	190.36	307.713	180.12		1.46	1.58	0.8875	1.8125	0.395	1.19	0.044	0.4975		80	95	62.5	100	42.5	96	8	42.5		405.27	1.8125	100	-0.0458861	-0.0266977	1	0.927416	0.973302
216834_at	RGS1	5.8	99.54	12.8	42.75	5.7	41.0375	262.5	19.5	85.2625	4.58		0.015	3.17	1.6	3.0875	2.0025	4.53	1.948	3.9325		15	70	0	87.5	37.5	96	16	65		262.5	4.53	96	-0.0522201	0.397483	0.573846	0.919109	0.971329
213102_at	ACTR3	387.5	558.26	350.35	490.45	143.15	1128.27	1693.26	764.68	1057.45	845.22		1.205	1.785	1.15	1.5375	0.3775	0.982	-0.092	0.2825		75	95	75	100	47.5	92	12	35		1693.26	1.785	100	0.0112549	-0.0309902	1	0.980265	0.96901
217733_s_at	TMSB10	2475.2	2334.94	1300.15	2785.3	1156.1	4771.9	7716.13	5420.12	9281.34	2505.76		1.11	1.105	0.45	1.35	0.8525	1.666	0.956	1.78		65	65	50	75	82.5	100	72	87.5		9281.34	1.78	100	0.347896	-0.0317707	1	1.31613	0.968229
203799_at	CD302	140.9	257.12	111.7	259.55	91.575	279.875	984.62	350.76	498.325	275.02		0.78	1.75	0.7625	1.6875	-0.03	1.778	0.384	0.8275		30	85	25	100	30	100	36	47.5		984.62	1.778	100	-0.0201835	-0.0320829	1	0.947734	0.967917
200986_at	SERPING1	448.1	766.7	354.5	691.3	258.75	878.175	1352.95	441.7	812.537	379.3		0.95	1.775	0.7	1.6375	1.0725	1.734	0.08	0.9475		55	85	50	75	87.5	100	12	67.5		1352.95	1.775	100	-0.00384276	-0.0325511	1	0.963606	0.967449
201669_s_at	MARCKS	155.4	612.58	183.4	478.6	198.8	775.075	1687.28	723.66	1064.3	586.62		-0.41	1.77	0.0625	1.375	0.2525	1.514	0.34	0.655		10	95	25	100	52.5	100	24	45		1687.28	1.77	100	0.0109896	-0.0333316	1	0.977658	0.966668
201786_s_at	ADAR	787.74	421.56	276.95	382.7	196.275	997.225	1060.05	533.7	752.525	508.34		1.765	1.12	0.325	0.9625	1.0075	1.196	0.064	0.655		100	95	37.5	87.5	70	100	8	50		1060.05	1.765	100	-0.0168371	-0.0341121	1	0.949051	0.965888
208944_at	TGFBR2	888.76	732.2	436.7	715.55	279.975	975.425	1553.26	657.24	1055.56	658.66		1.765	1.295	0.7375	1.4875	0.5675	1.278	0.012	0.6525		80	80	50	100	60	96	20	50		1553.26	1.765	100	0.0050439	-0.0341121	1	0.970932	0.965888
213051_at	ZC3HAV1	350.94	204.04	104.95	257.45	109.575	397.637	483.71	198.42	374.488	156.86		1.4	0.91	-0.1875	1.1	1.25	1.762	0.376	1.23		75	55	0	50	75	100	12	72.5		483.71	1.762	100	-0.0424062	-0.0345803	1	0.923013	0.96542
213932_x_at	HLA-A	5053.4	4510.9	3466.1	4941.15	2124.3	9632.52	10232	3243.76	9285.06	2792.58		1.005	1.035	0.3375	1.1375	1.595	1.746	0.328	1.475		65	70	50	75	100	100	20	77.5		10232	1.746	100	0.390072	-0.0370778	1	1.35299	0.962922
212762_s_at	TCF7L2	68.3	205.28	92.3	137.1	62.65	107.613	166.68	77.4	81.2375	99.82		0.86	1.74	0.7375	1.2	0.3225	0.986	-0.512	-0.5125		20	100	37.5	75	35	76	0	2.5		205.28	1.74	100	-0.0547586	-0.0380144	1	0.907227	0.961986
221647_s_at	RIC8A	145.22	270.8	206.85	306.55	59.425	293.425	403.6	356.46	425.225	274.28		1.675	1.74	1.3625	1.6625	0.12	0.554	0.292	0.5		0	50	12.5	100	12.5	76	8	25		425.225	1.74	100	-0.0450008	-0.0380144	1	0.916985	0.961986
211963_s_at	ARPC5	346.92	582.44	320.7	575.55	232.025	616.175	1227.54	492.4	886.737	340.96		0.6	1.625	0.55	1.7375	0.67	1.736	0.412	1.19		40	100	62.5	100	52.5	100	28	70		1227.54	1.7375	100	-0.00940651	-0.0384046	1	0.952189	0.961595
213857_s_at	CD47	667.12	283.2	168.1	341.3	197.575	1077.14	1293.88	495.42	715.188	417.06		1.735	0.94	0.1875	0.9125	1.0125	1.302	0.296	0.59		95	80	25	62.5	77.5	100	20	42.5		1293.88	1.735	100	-0.00646337	-0.0387948	1	0.954742	0.961205
211340_s_at	MCAM	550.88	247.12	234.1	384.4	170.725	448.75	593.43	213.8	215.175	262.5		1.725	0.66	0.4625	1.4	0.7325	1.258	-0.42	-0.345		80	45	12.5	100	55	80	4	7.5		593.43	1.725	100	-0.0375385	-0.0403558	1	0.922106	0.959644
210514_x_at	HLA-G	318.96	1671.86	478.2	1699.85	356.1	862.875	1353.31	373.68	862.95	306.74		-0.35	1.32	0.225	1.2625	1.355	1.716	0.412	1.44		10	100	37.5	100	82.5	100	12	72.5		1699.85	1.716	100	0.0115473	-0.0417606	1	0.969787	0.958239
202157_s_at	CELF2	643.58	841.66	616	884.85	355.775	1295.45	2155.57	1385.34	1512.51	1070.02		0.915	1.57	1.2	1.7125	0.35	1.02	0.5	0.55		85	95	75	100	42.5	98	20	37.5		2155.57	1.7125	100	0.0317651	-0.0423069	1	0.989458	0.957693
201307_at	SEPT11	208.42	269.24	208.8	274.85	186.625	234.825	390.31	197.18	237.425	147.26		0.12	0.71	0.35	0.775	0.5925	1.696	0.272	0.6875		15	70	37.5	50	57.5	100	20	47.5		390.31	1.696	100	-0.0465498	-0.0448824	1	0.908568	0.955118
208997_s_at	UCP2	173.36	641.92	470.45	726.8	494.825	236.738	540.65	374.78	440.275	182.72		-1.58	0.595	0.15	0.7625	0.4375	1.694	1.052	1.45		0	75	50	100	47.5	96	48	70		726.8	1.694	100	-0.0316216	-0.0451946	1	0.923184	0.954805
200618_at	LASP1	351.32	458.12	320.9	481.45	261.275	590.663	1214.38	360.94	477.438	388.06		0.8	1.425	0.6125	1.375	0.445	1.692	-0.208	0.2675		70	100	50	100	52.5	100	4	27.5		1214.38	1.692	100	-0.00999035	-0.0455068	1	0.944503	0.954493
212538_at	DOCK9	175.6	166.18	196.15	187.95	54.25	385.138	522.53	240.64	246	285.38		1.41	1.49	1.6125	1.6875	0.2725	0.8	-0.312	-0.31		70	90	100	100	47.5	88	0	5		522.53	1.6875	100	-0.0406839	-0.0462092	1	0.913107	0.953791
212585_at	OSBPL8	152.52	239.8	185.95	249.8	77.575	789.55	891.02	758.4	663.737	594.7		1.105	1.52	1.225	1.6875	0.3825	0.676	0.364	0.205		65	90	75	100	55	80	24	25		891.02	1.6875	100	-0.0243361	-0.0462092	1	0.929455	0.953791
200921_s_at	BTG1	235.9	600.74	417.45	520.05	178.775	1014.85	2167.69	810.52	1193.96	794.64		0.535	1.685	1.225	1.575	0.385	1.472	-0.004	0.63		35	95	75	100	50	94	24	45		2167.69	1.685	100	0.0323028	-0.0465995	1	0.985703	0.953401
209546_s_at	APOL1	60.52	194.4	15.1	114.15	41.45	87.2875	177.13	26.02	81.2	25.64		0.82	2.465	-0.7625	1.775	1.61	3.044	0.228	1.5475		15	60	0	37.5	40	98	0	25		194.4	3.044	98	-0.0552413	0.16553	0.786923	0.897212	0.952453
209732_at	CLEC2B	352.28	684.56	414.05	650.95	123.525	1526.28	1661.47	1168.16	1790.28	1324.12		1.085	1.59	1.0625	1.675	0.4975	0.71	-0.016	0.635		30	90	50	100	62.5	80	28	65		1790.28	1.675	100	0.0155592	-0.0481604	1	0.967399	0.95184
221210_s_at	NPL	13.48	61.72	31.05	65.1	5.175	81.2375	151.97	82.46	136.563	34.14		0.175	2.69	2.2125	3.0375	1	2.354	1.416	1.745		0	65	0	50	32.5	98	48	67.5		151.97	3.0375	98	-0.0571237	0.164516	0.786923	0.894315	0.951438
201162_at	IGFBP7	1667.06	1455.4	921.95	2346.15	598.175	2202.53	3398.09	1707.24	2481.34	1335.08		1.22	0.97	0.4125	1.6625	0.6	1.2	0.256	0.7375		65	65	50	100	57.5	88	24	55		3398.09	1.6625	100	0.0868889	-0.0501115	1	1.03678	0.949888
202133_at	WWTR1	147.68	273.58	223.4	286.45	86.65	594.05	1161.44	554.18	778.862	422.62		0.655	1.515	1	1.6625	0.215	1.24	0.192	0.4575		35	95	62.5	100	42.5	88	32	32.5		1161.44	1.6625	100	-0.012339	-0.0501115	1	0.937549	0.949888
200872_at	S100A10	588.04	1336.14	1130.45	1661.05	790.325	2415.01	4097.62	3439.04	5488.68	1209.66		-0.25	1.175	0.5875	1.45	0.945	1.64	0.924	1.655		5	80	50	100	87.5	98	60	85		5488.68	1.655	100	0.179637	-0.0512822	1	1.12835	0.948718
200996_at	ACTR3	361.12	661.28	498.35	626.45	203.425	1549.04	2191.01	1189.92	1592.51	1262.08		0.57	1.655	1.2	1.5	0.3775	0.958	0.076	0.4		25	85	87.5	100	42.5	76	12	30		2191.01	1.655	100	0.0333374	-0.0512822	1	0.982055	0.948718
203505_at	ABCA1	711.86	358.32	286.1	550.15	89.8	712.862	779.9	490.14	578.4	429.9		1.645	1.12	0.6125	1.525	0.6425	0.902	0.62	0.865		45	80	50	100	47.5	82	28	47.5		779.9	1.645	100	-0.0292658	-0.0528431	1	0.917891	0.947157
217933_s_at	LAP3	1517.84	1094.3	473.15	864.85	337.1	2848.11	2805.75	1252.02	2065.04	1275.26		1.645	1.29	0.325	1.125	0.9175	1.024	-0.24	0.5725		100	95	25	100	80	96	8	40		2848.11	1.645	100	0.0624893	-0.0528431	1	1.00965	0.947157
202404_s_at	COL1A2	386	841.5	843.35	775.25	675.3	1868.69	3372.8	1760.52	2049.91	376.32		0.76	1.335	0.7	1.35	1.8275	3.008	1.248	1.675		65	75	50	75	70	98	56	65		3372.8	3.008	98	0.0857669	0.159911	0.786923	1.0326	0.946834
201761_at	MTHFD2	422.2	402.32	200.8	400.9	173.075	1709.23	1324.53	1218.18	723.438	1229.26		1.64	1.55	0.8	1.4125	0.7725	0.334	0.156	-0.42		75	95	50	100	70	68	40	25		1709.23	1.64	100	0.0119634	-0.0536236	1	0.95834	0.946376
201368_at	ZFP36L2	490.44	904.7	537	963.65	266.6	1057.86	2237.69	984.34	1380.54	1329.94		0.865	1.46	0.9	1.6375	-0.1025	0.87	-0.136	0.2875		30	85	75	100	22.5	76	20	35		2237.69	1.6375	100	0.0354083	-0.0540138	1	0.981394	0.945986
212192_at	KCTD12	380.8	887.4	431.4	696.05	314.15	1534.95	3033.79	1249.04	1847.05	1249.42		0.46	1.635	0.6875	1.25	0.3175	1.31	-0.024	0.575		30	90	50	75	35	100	20	45		3033.79	1.635	100	0.0707269	-0.0544041	1	1.01632	0.945596
204342_at	SLC25A24	129.74	219.42	114.7	143.05	71.725	678.913	841.99	484.74	506.575	592.84		0.905	1.63	0.525	1.4625	0.185	0.428	-0.036	0.05		25	100	25	100	37.5	58	8	20		841.99	1.63	100	-0.0265113	-0.0551845	1	0.918304	0.944815
200839_s_at	CTSB	810.1	1035.46	796.7	1046.25	318.85	1976.54	2689.52	1870.2	3386.65	1182.62		1.04	1.625	1.1	1.45	0.6175	1.208	0.72	1.3075		50	80	75	100	62.5	86	36	72.5		3386.65	1.625	100	0.0863814	-0.055965	1	1.03042	0.944035
214315_x_at	CALR	97.92	623.88	372.95	685.55	201.1	408.375	554.36	365.16	560.975	293.02		-1.04	1.48	0.6875	1.625	0.465	0.866	0.208	0.84		0	100	50	100	35	84	36	40		685.55	1.625	100	-0.0334516	-0.055965	1	0.910583	0.944035
200943_at	HMGN1	242.8	668.72	426.25	635.15	140.4	843.025	987.58	727.16	1051.53	349		0.76	1.62	0.3625	1.3375	0.7725	1.404	0.808	0.995		50	100	25	100	52.5	64	44	57.5		1051.53	1.62	100	-0.0172151	-0.0567455	1	0.926039	0.943255
200833_s_at	RAP1B	810.94	671.56	401.5	657.55	286.95	1426.43	2214.3	1062.28	1535.6	1453.66		1.615	1.275	0.6875	1.25	-0.0275	0.674	-0.232	0.1725		100	95	75	100	27.5	78	0	25		2214.3	1.615	100	0.0343706	-0.0575259	1	0.976845	0.942474
217728_at	S100A6	407.42	2279.7	2161.55	2569.65	735.225	3155.34	4157.46	3532.22	5398.54	1047.84		-0.855	0.945	0.9	1.075	1.18	1.614	1.268	1.5675		0	75	62.5	75	82.5	100	64	77.5		5398.54	1.614	100	0.175638	-0.057682	1	1.11796	0.942318
203102_s_at	MGAT2	75.14	175.82	80	181.55	61	437.988	638.81	375.4	439.237	351.8		0.765	1.605	0.85	1.4	0.33	0.874	0.096	0.4325		30	95	87.5	100	50	82	16	30		638.81	1.605	100	-0.0355252	-0.0590868	1	0.905388	0.940913
221510_s_at	GLS	112.3	168	97.35	116.95	67.125	187.537	305.08	201.9	229.5	170.92		0.9	1.605	0.4	1.0375	0.0775	0.85	0.264	0.4375		65	100	37.5	75	30	82	8	42.5		305.08	1.605	100	-0.050331	-0.0590868	1	0.890582	0.940913
221725_at	WASF2	125.64	301.2	189.2	372.1	103.125	156.375	291.24	138.84	170.963	111.38		0.37	1.21	0.8	1.6	0.38	1.346	0.168	0.5175		0	90	75	100	15	98	0	12.5		372.1	1.6	100	-0.0473577	-0.0598673	1	0.892775	0.940133
201617_x_at	CALD1	42.5	223.44	92.55	171.3	85.6	472.163	919.66	325.38	318.737	383.76		-1.285	1.595	0.4875	1.425	0.225	1.162	-0.052	-0.0875		5	90	50	100	35	90	16	12.5		919.66	1.595	100	-0.0230655	-0.0606478	1	0.916287	0.939352
218017_s_at	HGSNAT	142.38	197.92	150.15	217.7	79.725	213.6	345.28	205.54	213.075	177.02		0.965	1.595	1.1	1.5	0.065	0.778	-0.06	0.045		0	70	37.5	100	30	84	16	15		345.28	1.595	100	-0.0485476	-0.0606478	1	0.890805	0.939352
200011_s_at	ARF3	155.18	362.14	187.7	340.25	204.075	260.25	578.12	141.7	242.075	171.94		-0.18	0.785	0.0375	0.75	0.4025	1.59	-0.36	0.3175		5	65	0	62.5	30	100	4	35		578.12	1.59	100	-0.0382177	-0.0614282	1	0.900354	0.938572
211962_s_at	ZFP36L1	201.74	690.62	459.4	452.1	228.9	689.263	1342	502.46	726.7	574.38		0.585	1.585	0.95	0.9625	0.1775	1.058	-0.14	0.1625		10	100	62.5	75	27.5	94	4	12.5		1342	1.585	100	-0.00432855	-0.0622087	1	0.933463	0.937791
218856_at	TNFRSF21	112.44	211.8	66.4	170.8	19.35	233.563	511.97	224.04	284.65	143.82		2.13	2.95	0.675	2.625	0.9425	1.896	0.52	1.0325		55	80	50	75	82.5	98	48	75		511.97	2.95	98	-0.0411524	0.150857	0.786923	0.896628	0.93778
213428_s_at	COL6A1	1062.34	1411.1	1228.55	1453.15	828.625	1222.6	2526.13	875.12	1164.31	801.58		0.28	0.725	0.35	0.8	0.4625	1.584	0.06	0.52		25	55	37.5	50	55	100	32	42.5		2526.13	1.584	100	0.0482048	-0.0623648	1	0.98584	0.937635
217456_x_at	HLA-E	893.98	745.28	363.65	631.5	523.35	1000.53	1715.6	547.8	1303.53	535.32		0.865	0.715	-0.225	0.55	0.875	1.582	0.244	1.3325		70	65	0	50	70	100	0	67.5		1715.6	1.582	100	0.012246	-0.062677	1	0.949569	0.937323
200701_at	NPC2	537.98	1023.44	503.85	1084.95	424.85	745.425	1687.73	908.64	1674.11	572.9		0.53	1.255	0.3875	1.2625	0.3075	1.572	0.632	1.4275		25	90	50	100	45	100	52	80		1687.73	1.572	100	0.0110096	-0.0642379	1	0.946772	0.935762
209118_s_at	TUBA1A	748	1206	963.1	1472.9	407.075	2721.67	6664.24	5387.52	5901.36	1831.8		0.75	1.055	0.7125	1.2375	0.3625	1.57	1.116	1.205		60	70	62.5	75	52.5	100	68	65		6664.24	1.57	100	0.23179	-0.0645501	1	1.16724	0.93545
208116_s_at	MAN1A1	27.32	117.94	50.8	54.75	57	101.45	273.68	121.32	166.613	81.12		-0.96	0.875	-0.1125	0.15	0.12	1.568	0.472	0.845		0	55	0	0	17.5	100	16	52.5		273.68	1.568	100	-0.0517241	-0.0648623	1	0.883414	0.935138
200638_s_at	YWHAZ	206.72	612.76	442.2	483.95	211.375	1141.93	1838.63	1262.38	1510.63	1176.6		-0.115	1.565	1.1	1.275	-0.1425	0.642	0.12	0.325		15	90	100	100	27.5	70	28	45		1838.63	1.565	100	0.0177042	-0.0653305	1	0.952374	0.934669
202688_at	TNFSF10	417.86	561.38	202.15	538.5	166.55	897.525	1106.48	374.22	789.962	419.26		1.075	1.565	0.175	1.45	1.0275	1.506	-0.108	0.8575		55	80	25	62.5	70	100	16	52.5		1106.48	1.565	100	-0.0147773	-0.0653305	1	0.919892	0.934669
212582_at	OSBPL8	382.4	473.76	410.45	483.9	167.3	1291.14	1485.76	1429.92	990.175	845.96		0.97	1.425	1.1	1.5625	0.445	0.81	0.504	0.0775		55	90	75	100	55	86	32	30		1485.76	1.5625	100	0.00204929	-0.0657208	1	0.936329	0.934279
201443_s_at	ATP6AP2	281.24	493.86	278.65	409.55	200.8	1192.58	2010.8	746.84	937.15	916.5		1.12	1.56	0.825	1.4	0.365	1.156	-0.252	-0.0025		60	95	62.5	100	57.5	100	4	22.5		2010.8	1.56	100	0.0253424	-0.066111	1	0.959231	0.933889
203828_s_at	IL32	21.5	1369.18	772.1	930	457.2	2700.76	2508.97	1889.1	2280.92	501.2		-3.675	2.92	2.0375	2.375	2.07	2.256	2.004	2.265		0	75	75	75	95	98	84	87.5		2700.76	2.92	98	0.0559522	0.146175	0.786923	0.98905	0.933097
208891_at	DUSP6	124.88	230.1	101.3	270.8	60.15	268.825	486.15	155.72	238.888	138.6		0.975	1.445	0.4	1.55	0.59	1.354	-0.088	0.2975		65	95	37.5	100	60	96	4	22.5		486.15	1.55	100	-0.0422979	-0.0676719	1	0.89003	0.932328
202443_x_at	NOTCH2	259.82	592.12	336	458.6	234.1	556.662	1209.88	538.26	707.85	445.42		0.055	1.3	0.475	0.9625	0.295	1.548	0.356	0.6675		0	85	50	75	45	100	28	55		1209.88	1.548	100	-0.01019	-0.0679841	1	0.921826	0.932016
200629_at	WARS	1207.96	738.62	270.1	600.3	285.925	972.275	1373.66	501.72	1141.69	413.84		1.525	1.165	0.025	0.8125	0.92	1.538	0.228	1.19		90	75	12.5	62.5	67.5	100	20	75		1373.66	1.538	100	-0.00292397	-0.069545	1	0.927531	0.930455
209166_s_at	MAN2B1	101.82	177.06	74.8	137.4	54.675	119.412	244.39	102.44	236.775	97.3		0.25	1	0.175	0.7375	0.3075	1.51	0.044	1.0525		0	55	0	25	15	100	4	50		244.39	1.51	100	-0.0530235	-0.0739156	1	0.873061	0.926084
200965_s_at	ABLIM1	393.52	1217.34	1621.25	1084.25	545.7	1938.58	2324.55	1471.18	1539.76	1805.58		-0.375	1.13	1.5	0.975	0.3725	0.618	-0.048	-0.03		10	80	100	50	47.5	56	36	30		2324.55	1.5	100	0.0392618	-0.0754765	1	0.963785	0.924523
217865_at	RNF130	258.86	444.26	360.7	527.95	205.225	533.513	711.71	581.98	798.938	539.36		0.31	1.23	1.0125	1.5	-0.0375	0.422	0.164	0.565		0	100	87.5	100	12.5	78	12	45		798.938	1.5	100	-0.0284212	-0.0754765	1	0.896102	0.924523
200944_s_at	HMGN1	794.44	549.98	287.3	571.75	242.125	932.525	1341.3	815.68	943.8	499.9		1.495	1.025	0.225	0.9625	0.78	1.406	0.644	0.7775		85	80	12.5	100	57.5	100	48	55		1341.3	1.495	100	-0.00435961	-0.076257	1	0.919383	0.923743
211970_x_at	ACTG1	5122.14	2600.44	2538.95	3311.95	1961.28	4081.9	6664.2	4624.1	5774.89	3574.4		1.495	0.445	0.5	0.6625	0.1225	0.874	0.444	0.6925		100	45	37.5	62.5	22.5	92	36	50		6664.2	1.495	100	0.231788	-0.076257	1	1.15553	0.923743
202310_s_at	COL1A1	158.62	827.14	896.65	704.7	986.775	926.237	1913.1	1010.72	1173.18	212.28		-0.57	1.72	0.8875	1.9625	1.465	2.858	1.056	1.69		30	75	37.5	75	70	98	52	62.5		1913.1	2.858	98	0.021008	0.136497	0.786923	0.944428	0.92342
200729_s_at	ACTR2	92.28	538.22	367.2	462.7	176	1544.05	1996.67	1180.62	1482.93	1279.26		-0.875	1.49	0.9625	1.2	0.305	0.658	-0.036	0.16		0	100	75	87.5	17.5	66	0	10		1996.67	1.49	100	0.0247156	-0.0770375	1	0.947678	0.922963
212877_at	KLC1	392.16	262.18	319.65	289.6	111.425	510.538	496.99	309.7	371.75	384.86		1.49	0.91	1.2625	1.1	0.4175	0.408	-0.192	-0.0825		85	100	100	100	55	70	4	15		510.538	1.49	100	-0.041216	-0.0770375	1	0.881747	0.922963
208612_at	PDIA3	62.16	338.98	154.25	187.2	119.15	661.413	1326.41	360.98	627.95	439.38		-1.035	1.2	0.25	0.65	0.575	1.478	-0.232	0.38		0	85	25	37.5	55	100	8	37.5		1326.41	1.478	100	-0.00502019	-0.0789106	1	0.916069	0.921089
212627_s_at	EXOSC7	321.8	257.18	421.2	261.85	132.75	656.375	571.04	537.78	618.75	459.5		1.355	0.935	1.475	0.85	0.39	0.256	0.088	0.3		80	50	100	37.5	55	50	12	22.5		656.375	1.475	100	-0.034746	-0.0793789	1	0.885875	0.920621
213503_x_at	ANXA2	1967.66	1569.66	1490.2	2114.1	811.8	3437.4	5491.53	3235.72	4548.91	3031.9		1.105	0.98	0.825	1.475	0.405	1.09	0.324	0.71		60	70	62.5	100	70	80	48	57.5		5491.53	1.475	100	0.179763	-0.0793789	1	1.10038	0.920621
201990_s_at	CREBL2	92.46	202.88	75.15	149.9	75.8	202.85	516.37	159.72	278.087	179.6		0.255	1.47	-0.125	0.825	0.0675	1.416	-0.12	0.445		10	70	0	50	20	100	0	37.5		516.37	1.47	100	-0.0409572	-0.0801593	1	0.878883	0.919841
203603_s_at	ZEB2	53.42	139.32	95.75	107.95	54.575	211.263	413.91	159.14	177.85	151.8		0.27	1.47	0.8	1.225	0.35	1.35	0.036	0.0525		20	95	50	87.5	42.5	100	0	15		413.91	1.47	100	-0.0455028	-0.0801593	1	0.874338	0.919841
200989_at	HIF1A	410.8	485.82	440.15	556.35	202.7	945.375	1539.72	1054.38	1408.44	969.82		0.92	1.295	1.0625	1.4625	-0.055	0.698	0.176	0.42		35	85	62.5	100	25	74	36	50		1539.72	1.4625	100	0.0044432	-0.08133	1	0.923113	0.91867
208800_at	SRP72	90.88	199.32	155.25	235.15	120.675	382.225	387.57	251.98	277.45	281.2		-8.32667e-18	1.235	0.8875	1.4625	0.28	0.394	-0.196	-0.19		5	95	75	100	50	62	8	7.5		387.57	1.4625	100	-0.0466714	-0.08133	1	0.871999	0.91867
218559_s_at	MAFB	283.22	581.28	491.05	567.25	202.625	1279.11	1861.59	725.6	1316.6	1037.2		0.355	1.455	0.9625	1.4375	0.24	0.96	-0.224	0.3975		30	100	75	100	37.5	84	16	40		1861.59	1.455	100	0.0187228	-0.0825007	1	0.936222	0.917499
201311_s_at	SH3BGRL	101.9	238.5	102.3	271.1	129.325	373.238	760.94	432.22	607.125	285.1		-0.145	0.78	0.175	1.025	0.2875	1.45	0.668	1.0725		0	40	0	62.5	30	100	28	67.5		760.94	1.45	100	-0.030107	-0.0832812	1	0.886612	0.916719
201028_s_at	CD99	193.32	905.22	537.05	841.8	538.175	778.037	1537.35	845.24	1237.48	519.82		-1.18	0.835	0.1375	0.725	0.5875	1.44	0.692	1.085		0	75	25	62.5	62.5	100	48	62.5		1537.35	1.44	100	0.00433806	-0.0848421	1	0.919496	0.915158
200742_s_at	TPP1	272.52	572.7	298.3	499.35	203.575	405.638	624.69	340.6	554.013	231.02		0.06	1.42	0.4875	1.3	0.7025	1.432	0.608	1.165		10	95	25	100	65	100	40	80		624.69	1.432	100	-0.0361517	-0.0860908	1	0.877758	0.913909
211075_s_at	CD47	315.82	439.58	246.2	469.5	158.375	712.275	861.65	452.52	612.65	314.28		0.815	1.095	0.4375	1.2625	1.0575	1.432	0.62	0.9625		35	100	62.5	100	77.5	100	48	70		861.65	1.432	100	-0.025639	-0.0860908	1	0.88827	0.913909
215157_x_at	PABPC1	763.46	1402.8	1103.35	1426.6	439.65	1803.46	3756.29	2053.94	3138.65	1725.6		0.83	1.39	1.0625	1.425	0.0875	1.106	0.284	0.86		40	100	87.5	100	20	98	32	67.5		3756.29	1.425	100	0.10278	-0.0871835	1	1.0156	0.912817
202741_at	PRKACB	235.94	377.5	261.3	411.2	183.425	444.462	980.32	535.94	719.175	360.06		0.085	1.015	0.5875	0.975	0.2175	1.416	0.456	0.8375		5	90	50	100	40	100	32	60		980.32	1.416	100	-0.0203743	-0.0885883	1	0.891037	0.911412
202156_s_at	CELF2	129.5	164.68	112.25	152.9	68.6	181.175	348.65	152.36	189.213	110.58		1.135	1.415	1	1.3375	0.4975	1.378	0.412	0.6175		50	75	50	75	35	100	16	50		348.65	1.415	100	-0.0483981	-0.0887444	1	0.862858	0.911256
221829_s_at	TNPO1	1396.54	659	531.75	529	439.225	1562.27	1891.49	1133.8	1281.33	1528.3		1.415	0.945	0.4625	0.6875	0.1925	0.406	-0.26	-0.055		100	85	50	50	35	70	0	5		1891.49	1.415	100	0.0200493	-0.0887444	1	0.931305	0.911256
205145_s_at	MYL5	74	397.5	271.7	438.9	247.5	331.587	1210.63	1639.48	1045.86	189.96		-1.36	0.97	0.1125	1.4	0.4325	2.502	2.768	1.755		0	70	37.5	75	50	98	88	62.5		1639.48	2.768	98	0.00886901	0.122449	0.786923	0.91824	0.909371
202742_s_at	PRKACB	27.08	147.76	62.05	94.7	45.475	151.675	321.56	186.88	257.275	132.14		-0.895	1.4	0.0875	0.55	0.2025	1.306	0.6	0.92		0	90	0	12.5	30	100	32	65		321.56	1.4	100	-0.0495999	-0.0910858	1	0.859314	0.908914
203042_at	LAMP2	112.14	115.98	68.5	107	57.925	337.788	432.14	305	397.288	249.26		1.39	1.305	0.4875	1.25	0.36	0.872	0.196	0.52		35	80	0	62.5	35	100	0	32.5		432.14	1.39	100	-0.0446941	-0.0926467	1	0.862659	0.907353
200675_at	CD81	695.58	1376.7	943.8	1237.65	627.775	1198.56	2013.29	780.72	1166.45	679		0.315	1.01	0.5625	0.95	0.655	1.386	0.06	0.5675		15	65	37.5	62.5	62.5	100	8	32.5		2013.29	1.386	100	0.0254529	-0.0932711	1	0.932182	0.906729
201360_at	CST3	368.84	2836.9	1694.1	2201.3	857.125	2424.89	4148.8	2396.78	3328.51	1216.46		-1.265	1.27	0.6625	0.9875	0.6325	1.374	0.92	1.215		0	95	37.5	75	65	100	64	85		4148.8	1.374	100	0.120194	-0.0951442	1	1.02505	0.904856
200678_x_at	GRN	417.2	543.32	350.25	490.75	346.325	513.212	728.99	347.98	664.763	274.22		-0.095	0.535	-0.1375	0.3875	0.8075	1.372	0.2	1.0525		15	55	0	37.5	75	100	8	57.5		728.99	1.372	100	-0.0315244	-0.0954564	1	0.873019	0.904544
200782_at	ANXA5	745.36	766	502	770.7	394.25	1153.94	2109.82	1012.54	1420.34	780.54		0.77	0.87	0.3125	1.075	0.555	1.37	0.304	0.6975		45	75	37.5	75	62.5	100	24	47.5		2109.82	1.37	100	0.0297354	-0.0957686	1	0.933967	0.904231
218194_at	REXO2	953	488.48	709.8	720.65	349.325	1522.63	1255.39	1344.32	1327.61	1165.4		1.37	0.17	0.625	0.6625	0.4525	0.126	0.252	0.2525		100	5	50	62.5	55	38	24	27.5		1522.63	1.37	100	0.00368501	-0.0957686	1	0.907916	0.904231
219117_s_at	FKBP11	80.06	176.16	41.25	116.45	17.9	198.8	744.42	98.46	307.538	101.44		1.765	2.615	1.2125	2.5125	0.8975	2.728	0.068	1.47		60	90	25	75	55	98	4	72.5		744.42	2.728	98	-0.0308399	0.116205	0.786923	0.872288	0.903128
210427_x_at	ANXA2	1929.34	1741.98	1648.4	2477.55	1025.65	3722.65	5701.14	3563.24	4794.36	3186.24		0.82	0.82	0.725	1.3625	0.4125	1.06	0.332	0.705		55	70	75	100	67.5	80	48	57.5		5701.14	1.3625	100	0.189063	-0.0969392	1	1.09212	0.903061
215073_s_at	NR2F2	34.06	98.48	49.3	98.95	38.25	211.1	319.79	111.76	101.338	171.18		-0.285	1.29	0.35	1.3625	0.0375	0.79	-0.736	-0.675		0	75	12.5	100	45	76	0	0		319.79	1.3625	100	-0.0496784	-0.0969392	1	0.853382	0.903061
213258_at	TFPI	147.04	221.12	202.5	231.95	87.325	600.2	946.97	603.2	670.275	512.1		0.26	1.29	0.9375	1.35	0.38	0.972	0.36	0.5525		30	95	75	100	45	88	24	42.5		946.97	1.35	100	-0.0218539	-0.0988904	1	0.879256	0.90111
209306_s_at	SWAP70	56.88	127.06	86.75	113.7	54.875	285	583.51	223.28	225.287	210.06		0.085	1.31	0.8	1.125	0.37	1.342	0.148	0.075		15	90	75	100	32.5	100	8	25		583.51	1.342	100	-0.0379786	-0.100139	1	0.861882	0.899861
208836_at	ATP1B3	788.9	518.18	498.05	635.5	269.75	648.213	1047.59	382.04	656.2	444.1		1.195	0.91	0.7875	1.275	0.73	1.338	-0.024	0.57		75	65	50	100	67.5	92	20	42.5		1047.59	1.338	100	-0.0173899	-0.100764	1	0.881847	0.899236
212345_s_at	CREB3L2	360.66	321.22	243.75	308.55	212.675	336.813	639.2	288.9	373.013	294.94		0.64	1.04	0.4625	0.9875	0.2975	1.336	0.096	0.4675		30	55	25	50	45	100	12	32.5		639.2	1.336	100	-0.0355079	-0.101076	1	0.863416	0.898924
212334_at	GNS	456.92	374.64	298.55	314.6	180.975	960.038	1239.15	719.36	883.025	719.78		1.335	1.035	0.6	0.85	0.42	0.82	-0.008	0.2825		100	85	50	87.5	55	100	8	32.5		1239.15	1.335	100	-0.00889144	-0.101232	1	0.889877	0.898768
217758_s_at	TM9SF3	344.18	250.86	229	273.65	170.8	541.1	762.52	391.78	444.563	477.3		1.325	1.015	0.8125	1.0375	0.1675	0.528	-0.248	-0.17		75	85	50	100	35	70	0	7.5		762.52	1.325	100	-0.0300369	-0.102793	1	0.86717	0.897207
205081_at	CRIP1	47.6	395.74	108.6	395.7	87.175	264.213	791.87	244.86	444.95	171.66		-0.335	2.67	1	2.6875	0.6675	2.324	0.584	1.5125		5	85	50	87.5	50	98	32	77.5		791.87	2.6875	98	-0.0287348	0.109883	0.786923	0.868071	0.896806
200971_s_at	SERP1	313.7	463.42	261.15	489.15	144.45	455.075	861.57	639.48	955.325	430.32		0.915	1.32	0.7	1.2375	0.1675	1.108	0.388	0.97		80	100	75	100	25	96	28	57.5		955.325	1.32	100	-0.0214832	-0.103573	1	0.874944	0.896427
209120_at	NR2F2	420.86	379.44	192.6	408.75	169	666.8	944.59	417.16	434.212	581.8		1.31	1.075	0.225	1.2625	0.005	0.578	-0.572	-0.505		60	70	25	100	32.5	70	0	0		944.59	1.31	100	-0.0219595	-0.105134	1	0.872906	0.894866
200713_s_at	MAPRE1	688.22	578.86	431.2	596.5	264.45	762.875	1147.79	679.12	830.85	653.32		1.22	1.075	0.7	1.3	0.1975	0.718	0.06	0.28		75	75	50	100	45	80	20	27.5		1147.79	1.3	100	-0.0129446	-0.106695	1	0.88036	0.893305
216306_x_at	PTBP1	197.14	367.74	229.45	382.25	122.7	389.612	665.47	361.3	493.95	356.78		0.46	1.24	0.625	1.3	0.1175	0.902	0.06	0.5		5	75	25	100	17.5	84	16	37.5		665.47	1.3	100	-0.0343425	-0.106695	1	0.858962	0.893305
217853_at	TNS3	338.08	399.5	401.25	484.05	174.975	666.938	927.02	694.92	753.113	499.44		0.865	1.145	1.0625	1.3	0.3575	0.846	0.304	0.455		50	85	75	100	55	100	28	30		927.02	1.3	100	-0.0227389	-0.106695	1	0.870566	0.893305
214812_s_at	MOBKL1B	286.38	341.52	209.7	300.7	190.325	368.525	590.08	364.28	490.638	310.5		0.405	1.295	0.5875	1.1625	0.185	1.024	0.216	0.6325		5	85	0	75	27.5	100	12	42.5		590.08	1.295	100	-0.0376871	-0.107475	1	0.854837	0.892525
212163_at	KIDINS220	259.08	237.3	178	179.7	101.275	366.175	503.14	219.36	248.063	228.24		1.29	1.01	0.8	1.0125	0.7325	1.198	0.032	0.1675		95	95	75	100	75	94	16	27.5		503.14	1.29	100	-0.0415442	-0.108256	1	0.8502	0.891744
201552_at	LAMP1	395.64	514.86	309.35	502.7	188	812.025	1111.98	528.8	723.575	584.18		0.81	1.285	0.675	1.2	0.4275	0.896	-0.184	0.2325		45	85	75	100	50	98	8	30		1111.98	1.285	100	-0.0145333	-0.109036	1	0.87643	0.890964
201586_s_at	SFPQ	181.54	431.72	420.8	458.55	156.375	800.762	966.05	531.7	578.15	858.28		0.305	1.285	1.225	1.2	-0.0725	0.298	-0.76	-0.5725		20	100	75	100	35	64	4	5		966.05	1.285	100	-0.0210074	-0.109036	1	0.869956	0.890964
208923_at	CYFIP1	624.46	588.1	427.2	585.3	309.35	798.65	1383.74	972.66	1294.04	606.16		0.77	1.1	0.6125	1.1625	0.545	1.276	0.652	1.025		65	90	75	100	60	100	36	65		1383.74	1.276	100	-0.00247677	-0.110441	1	0.887082	0.889559
213224_s_at	NCRNA00081	46.7	91.22	64.35	95.65	32.725	279.412	346.75	244.04	265.1	242.06		0.305	1.27	0.45	1.2	0.1725	0.486	0.02	0.165		0	85	50	100	15	62	0	5		346.75	1.27	100	-0.0484823	-0.111378	1	0.84014	0.888622
218231_at	NAGK	208.98	307.8	178.6	248.75	141.5	356.85	540.86	309.86	462	242.1		0.525	1.095	0.3625	0.85	0.495	1.268	0.38	0.8425		15	80	50	50	52.5	100	12	47.5		540.86	1.268	100	-0.0398707	-0.11169	1	0.848439	0.88831
200693_at	YWHAQ	538.6	881.74	509.7	829.25	386.55	1392.36	2033.53	1643.66	1801.06	1305.26		0.615	1.135	0.5375	1.2625	0.0625	0.624	0.264	0.4125		30	85	50	100	30	74	24	35		2033.53	1.2625	100	0.0263508	-0.112548	1	0.913802	0.887452
203504_s_at	ABCA1	160.52	342.56	261.5	449.55	176.825	495.85	597.87	563.3	703.95	316.46		-0.385	0.82	0.4	1.2625	0.64	0.846	0.848	1.1575		0	75	50	100	65	86	68	80		703.95	1.2625	100	-0.0326353	-0.112548	1	0.854816	0.887452
206050_s_at	RNH1	793.6	674.16	586.45	703.6	296.725	796.8	953.91	847.92	948.487	705.02		1.195	0.925	0.85	1.2625	0.225	0.418	0.152	0.41		85	75	50	100	27.5	60	8	25		953.91	1.2625	100	-0.021546	-0.112548	1	0.865906	0.887452
220038_at	C8orf44	3.84	58.54	25.9	44.35	5	100.075	138.68	45.7	67.9125	72.52		-0.34	4.67	3.375	3.975	0.22	0.92	-0.604	-0.12		0	95	75	87.5	22.5	74	0	2.5		138.68	4.67	95	-0.0577133	0.419336	0.467307	0.82893	0.886643
204774_at	EVI2A	95.58	195.42	71.25	128.65	78.2	118.863	359.11	101.52	253.312	64.38		0.235	0.975	0.0375	0.4125	0.7825	2.614	0.764	1.9125		10	65	0	37.5	40	98	8	67.5		359.11	2.614	98	-0.047934	0.0984104	0.786923	0.837399	0.885333
217766_s_at	TMEM50A	306.66	281.72	148.85	314.7	162.175	331.475	543.44	372.54	430.175	252.62		0.905	1	0.175	0.875	0.6075	1.244	0.428	0.7675		35	80	12.5	62.5	65	100	28	45		543.44	1.244	100	-0.0397563	-0.115436	1	0.844808	0.884564
200743_s_at	TPP1	481.52	614.12	408.65	592.45	251.975	803.388	1110.16	544.34	735.575	449.2		0.585	1.135	0.5	1.025	0.67	1.242	0.08	0.6		15	70	25	62.5	50	100	20	47.5		1110.16	1.242	100	-0.014614	-0.115748	1	0.869638	0.884252
202484_s_at	MBD2	172.9	268.08	203.9	314.95	122.525	526.313	858.02	403.54	588.75	376.6		0.19	1.09	0.525	1.2375	0.4775	1.08	0.044	0.41		15	95	50	100	52.5	100	4	32.5		858.02	1.2375	100	-0.0258001	-0.116451	1	0.857749	0.883549
200628_s_at	WARS	230.48	491.9	300.05	409.05	218.975	796.425	1034.53	574.52	992.7	513.98		0.025	1.155	0.425	0.9625	0.6375	1.234	0.524	1.1625		20	85	12.5	100	55	96	24	72.5		1034.53	1.234	100	-0.0179693	-0.116997	1	0.865034	0.883003
201960_s_at	MYCBP2	547.52	328.02	290.4	286.5	210.2	988.012	1203.49	742.78	723.65	703.36		1.23	0.885	0.85	0.575	0.4	0.71	-0.004	-0.09		100	95	75	62.5	60	80	0	0		1203.49	1.23	100	-0.0104735	-0.117621	1	0.871905	0.882379
209687_at	CXCL12	844.2	1119.74	459.75	1033.95	517.975	1684.79	4069.12	2129.86	2738.97	1824.88		0.535	1.135	-0.1	1.0125	-0.3175	1.226	0.332	0.5525		45	95	0	87.5	30	100	24	47.5		4069.12	1.226	100	0.116659	-0.118246	1	0.998413	0.881754
200634_at	PFN1	179.16	1062.06	725.2	1279.65	509.925	1464.04	1887.85	1635.7	2208.67	1004.54		-1.28	0.955	0.5	1.2125	0.575	0.924	0.692	1.0625		0	85	50	100	65	94	60	67.5		2208.67	1.2125	100	0.0341209	-0.120353	1	0.913768	0.879647
213005_s_at	KANK1	531.8	490.64	654.8	517	253.15	934.75	1190.15	803.56	823.813	827.38		1.14	0.885	1.2125	0.9625	0.2825	0.598	0.108	0.0975		80	85	100	87.5	40	58	20	17.5		1190.15	1.2125	100	-0.0110653	-0.120353	1	0.868582	0.879647
201530_x_at	EIF4A1	706.04	1305.04	1420.1	1668.3	621.825	1784.45	2078.13	1586.32	2106.45	1775.22		0.315	0.72	0.8375	1.2	0.1825	0.412	0.108	0.445		15	65	62.5	100	50	74	32	42.5		2106.45	1.2	100	0.0295859	-0.122304	1	0.907282	0.877696
213864_s_at	NAP1L1	767.48	1025.36	1339.35	1253.25	596	2188.81	2590.58	1627.46	1605.44	1868.28		0.395	0.705	1.2	1.025	0.1725	0.424	-0.316	-0.3275		0	85	100	87.5	27.5	58	4	5		2590.58	1.2	100	0.0510641	-0.122304	1	0.92876	0.877696
202158_s_at	CELF2	119.32	190.8	120.35	142	72.175	258	376.03	194.92	180.975	210.7		0.7	1.195	0.6875	0.7	0.2225	0.834	-0.212	-0.35		20	60	25	37.5	35	100	0	2.5		376.03	1.195	100	-0.0471834	-0.123085	1	0.829732	0.876915
218589_at	LPAR6	188.66	344.06	122.6	257.1	148.75	376.85	707.92	385.52	508.55	300.68		0.23	0.915	-0.4375	0.65	0.1775	1.194	0.384	0.635		15	75	0	50	45	100	24	57.5		707.92	1.194	100	-0.0324592	-0.123241	1	0.8443	0.876759
211161_s_at	COL3A1	684.14	797.16	785.45	634.75	538.7	2069.6	4162.4	1952.04	2266.51	679.88		1.49	1.78	0.875	1.625	1.17	2.556	1.056	1.2925		75	75	50	75	65	98	56	60		4162.4	2.556	98	0.120797	0.089357	0.786923	0.997077	0.87628
202864_s_at	SP100	295.4	156.76	80.8	129.95	27	558.038	498.85	217.72	404.2	154.76		2.555	2.31	1.5375	1.375	1.625	1.62	0.204	1.09		75	55	0	25	85	98	24	72.5		558.038	2.555	98	-0.0391087	0.0892009	0.786923	0.837015	0.876124
200886_s_at	PGAM1	689.14	511.5	450.1	597.2	301.05	1042.24	1568.36	793.66	1083.63	687.24		1.15	0.7	0.4	0.725	0.57	1.188	0.212	0.63		100	75	37.5	87.5	60	100	28	42.5		1568.36	1.188	100	0.0057138	-0.124177	1	0.881536	0.875823
205173_x_at	CD58	100.54	201.06	102.6	214.45	104.85	309.725	489.61	364.46	494.325	255.66		0.26	1.12	0.2375	1.1875	0.255	0.922	0.34	0.7575		20	95	25	87.5	42.5	100	8	57.5		494.325	1.1875	100	-0.0419352	-0.124255	1	0.833809	0.875745
217294_s_at	ENO1	30.36	304.54	288	390.45	128.45	647.662	772.17	822.12	1041.78	503.66		-2.535	1.065	0.8875	1.1875	0.355	0.56	0.776	0.9775		0	100	75	62.5	50	64	68	67.5		1041.78	1.1875	100	-0.0176477	-0.124255	1	0.858097	0.875745
201845_s_at	RYBP	145.1	154.38	127	139.45	57.2	289.9	427.96	214.86	216.338	340.06		1.03	1.185	1.025	0.9875	-0.195	0.388	-0.564	-0.52		80	85	100	100	12.5	56	0	0		427.96	1.185	100	-0.0448795	-0.124646	1	0.830475	0.875354
203923_s_at	CYBB	73.56	227.62	64.05	189.1	48.75	240.913	546.37	177.84	455.675	103.04		-0.11	1.33	-0.325	1.225	0.73	2.548	0.9	1.84		0	60	0	50	37.5	98	36	72.5		546.37	2.548	98	-0.0396263	0.0881083	0.786923	0.835405	0.875031
201900_s_at	AKR1A1	231.1	354.42	189.6	306.15	205.9	406.813	636.38	622.24	628.938	301.24		0.255	0.555	-0.275	0.5	0.5225	1.176	0.896	1.07		0	80	0	50	45	100	48	70		636.38	1.176	100	-0.035633	-0.12605	1	0.838316	0.87395
201128_s_at	ACLY	231.54	346.64	244.2	409.85	129.575	390.4	632.29	349.12	351.938	259.7		0.645	1.04	0.3	1.1125	0.39	1.172	0.056	0.13		70	90	62.5	100	45	92	24	30		632.29	1.172	100	-0.0358145	-0.126675	1	0.837511	0.873325
201180_s_at	GNAI3	380.1	362.54	249.6	361.85	172.9	598.887	863.73	532.34	660.738	560.34		1.095	1.095	0.6	1.1625	0.1175	0.628	-0.084	0.215		85	85	62.5	100	35	82	8	27.5		863.73	1.1625	100	-0.0255468	-0.128158	1	0.846296	0.871842
213699_s_at	YWHAQ	841.18	858.72	710	1131.95	409.9	2139.24	2845.64	2050.4	2132.26	1892.54		0.935	1.04	0.6	1.1625	0.0925	0.586	0.084	0.12		60	85	62.5	100	37.5	76	12	25		2845.64	1.1625	100	0.0623797	-0.128158	1	0.934222	0.871842
200657_at	SLC25A5	931.2	694.26	558.5	762.45	329.825	768.55	1351.65	850.04	1182	608.06		1.125	0.73	0.325	0.6875	0.3675	1.154	0.52	0.885		90	80	50	100	32.5	78	32	40		1351.65	1.154	100	-0.00390043	-0.129485	1	0.866615	0.870515
203041_s_at	LAMP2	230.3	229.86	109.8	185.65	96.725	363.75	574.15	400.3	582.7	258.06		1.15	1.115	0.3125	0.8625	0.52	1.002	0.592	1.055		85	80	25	62.5	55	100	36	70		582.7	1.15	100	-0.0380145	-0.130109	1	0.831877	0.869891
202266_at	TDP2	282.34	253.6	244.6	274.5	133.875	1107.85	1143.63	757.38	926.812	736.48		1.14	0.95	0.775	1.1	0.5875	0.646	-0.004	0.225		35	80	50	100	57.5	80	12	32.5		1143.63	1.14	100	-0.0131291	-0.13167	1	0.855201	0.86833
211936_at	HSPA5	419.6	881.36	998.25	710.9	523.975	2776.55	3551.34	2068.12	2585.4	2329.46		-0.27	1.125	1.05	0.95	0.3475	0.738	-0.084	0.11		10	100	75	100	65	80	16	25		3551.34	1.125	100	0.0936878	-0.134011	1	0.959677	0.865989
201444_s_at	ATP6AP2	100.62	403.64	236.4	400.05	178.45	436.425	721.85	396.1	485.9	372.18		-0.88	0.96	0.1875	0.8375	0.36	1.122	0.168	0.515		0	85	25	87.5	42.5	100	12	35		721.85	1.122	100	-0.0318412	-0.134479	1	0.833679	0.865521
213016_at	BBX	192.42	357.44	190.9	224.45	159.275	621.925	777.49	358.92	404.012	455.78		0.43	1.12	0.475	0.575	0.375	0.612	-0.24	-0.2275		0	100	37.5	50	47.5	66	8	10		777.49	1.12	100	-0.0293728	-0.134792	1	0.835836	0.865208
201300_s_at	PRNP	519.04	585.36	407.65	501.85	243.725	1511.43	2082.22	1458.86	1588.84	1853.52		1.115	1.085	0.5375	0.9375	-0.2825	0.212	-0.32	-0.275		80	95	50	100	10	52	4	22.5		2082.22	1.115	100	0.028511	-0.135572	1	0.892939	0.864428
209786_at	HMGN4	422.66	417.7	353.2	461.5	193.025	745.575	832.55	563.06	640.225	688.88		0.795	1.105	0.8375	0.975	0.115	0.342	-0.332	-0.1275		55	100	100	100	40	56	0	0		832.55	1.105	100	-0.0269301	-0.137133	1	0.835937	0.862867
208864_s_at	TXN	328.32	410.46	312.25	409.45	235.275	1005.53	1736.09	935.04	1123.9	764.38		0.51	0.685	0.275	0.6625	0.29	1.1	0.204	0.38		5	60	0	50	45	100	16	35		1736.09	1.1	100	0.0131551	-0.137913	1	0.875242	0.862087
209355_s_at	PPAP2B	179.5	329.62	209.1	324.45	120.275	600.513	906.26	411.5	555.212	539.98		0.285	1.095	0.5875	1.0875	0.22	0.81	-0.34	0.1425		25	85	62.5	100	47.5	78	8	22.5		906.26	1.095	100	-0.0236599	-0.138694	1	0.837646	0.861306
200975_at	PPT1	358.14	532.08	409.85	514.2	284.975	1087.85	1603.29	850.32	1342.94	730.28		0.345	0.89	0.5375	0.85	0.5175	1.072	0.224	0.795		5	75	50	62.5	65	100	20	55		1603.29	1.072	100	0.00726346	-0.142284	1	0.864979	0.857716
202006_at	PTPN12	195.24	249.56	215.8	196.55	137.05	516.9	713.54	504.12	563.913	525.52		0.24	1.065	0.725	1.0375	-0.09	0.436	-0.044	0.0225		25	85	62.5	100	10	74	8	25		713.54	1.065	100	-0.0322099	-0.143377	1	0.824413	0.856623
206332_s_at	IFI16	544.28	401.36	195.55	383.5	125.8	725.887	1068.06	408.7	639.85	344.54		2.43	1.95	1	2	1.19	1.922	0.38	1.0525		90	85	37.5	87.5	75	98	40	60		1068.06	2.43	98	-0.0164818	0.0696894	0.786923	0.84013	0.856612
200777_s_at	BZW1	396.12	374.02	418.6	392.3	220.225	1195.7	1369.8	929.76	982.2	1075.5		1.015	0.84	1.0625	0.8625	0.2675	0.456	-0.164	-0.0425		55	85	100	87.5	57.5	74	16	20		1369.8	1.0625	100	-0.00309522	-0.143767	1	0.853138	0.856233
201306_s_at	ANP32B	795.14	833.66	759.25	1041.45	491.25	1345.31	1655.45	1041.7	1257.19	1243.82		1.05	1.02	0.6625	1.0375	0.07	0.35	-0.172	0.005		85	85	75	100	10	62	0	7.5		1655.45	1.05	100	0.00957751	-0.145718	1	0.863859	0.854282
212271_at	MAPK1	373.3	791.2	577.65	724.4	319.85	1131.64	1722.48	1747.22	1572.94	1195.46		0.08	1.05	0.7875	0.8875	-0.0075	0.526	0.524	0.3275		15	100	25	25	7.5	80	32	35		1747.22	1.05	100	0.0136488	-0.145718	1	0.867931	0.854282
201103_x_at	NBPF10	1194.68	1164.36	953.2	981.15	531.05	1184.94	1952.96	1095.04	1359.36	986.56		1	1	0.8	0.875	0.2475	1.046	0.06	0.3075		60	75	75	62.5	47.5	100	12	37.5		1952.96	1.046	100	0.0227764	-0.146342	1	0.876434	0.853658
203037_s_at	MTSS1	310.58	457.3	313.9	436.35	288.175	818.912	1134.45	766.52	794.587	563.2		0.29	0.89	0.2875	0.7125	0.46	1.036	0.552	0.56		5	85	50	75	47.5	100	44	37.5		1134.45	1.036	100	-0.0135364	-0.147903	1	0.83856	0.852097
200005_at	EIF3D	760.54	736.78	710.85	871.7	430.05	1537.52	1730.88	1493.24	1629.51	1405.2		1.035	0.735	0.725	1.025	0.2225	0.368	0.188	0.3725		100	70	62.5	100	30	74	16	30		1730.88	1.035	100	0.0129239	-0.14806	1	0.864864	0.85194
214022_s_at	IFITM1	2937.26	1120.84	572.8	1072.25	872.7	4563.61	3208.15	1413.56	2525.25	1120.94		2.395	1.12	0.3	1.0875	1.73	1.464	0.3	1.09		85	65	25	75	85	98	24	70		4563.61	2.395	98	0.138597	0.0642261	0.786923	0.989746	0.851149
208736_at	ARPC3	185.74	356.38	218.9	372.5	169.4	1337.11	1810.43	982.56	1454.13	847.3		-0.13	1.025	0.325	1.025	0.6175	1.026	0.12	0.5675		0	80	37.5	62.5	72.5	100	0	42.5		1810.43	1.026	100	0.0164531	-0.149464	1	0.866989	0.850536
200881_s_at	DNAJA1	459.6	574.06	424.8	519.5	305.875	1495.77	1415.1	850.94	951.55	930.78		0.865	1.025	0.7375	0.925	0.6675	0.634	-0.044	0.26		55	100	75	100	65	70	16	25		1495.77	1.025	100	0.00249338	-0.14962	1	0.852873	0.85038
208752_x_at	NAP1L1	971.62	1229.94	1839.6	1723	850.4	2705.65	3228.7	2002.86	2012.09	2403.36		-0.115	0.47	1.025	0.9625	0.1925	0.44	-0.208	-0.155		0	35	100	87.5	25	70	8	7.5		3228.7	1.025	100	0.079374	-0.14962	1	0.929754	0.85038
217986_s_at	BAZ1A	79.92	123.54	80.65	117.95	55.575	219.575	295.06	131.9	184.65	221.34		0.735	1.025	0.5	0.8625	0.1175	0.492	-0.364	-0.0925		55	90	75	100	37.5	72	0	25		295.06	1.025	100	-0.0507755	-0.14962	1	0.799604	0.85038
220990_s_at	MIR21	341.52	306.64	289.2	355.95	173.55	660.162	857.16	646.36	840.85	626.3		0.77	0.895	1.025	1.025	0.1025	0.454	0.152	0.35		50	85	100	100	40	80	16	35		857.16	1.025	100	-0.0258382	-0.14962	1	0.824541	0.85038
212043_at	TGOLN2	449.22	805.86	677.4	636.35	341.975	1385.66	1719.33	1106.38	1214.6	1204.32		0.55	1.02	0.6625	0.9125	0.2375	0.634	-0.168	-0.0225		35	100	75	100	40	92	0	10		1719.33	1.02	100	0.0124115	-0.150401	1	0.862011	0.849599
201852_x_at	COL3A1	1015.04	1963.06	1742.95	1991.15	1446.25	2774.39	5682.89	3323.66	4097.5	1168.1		0.8	1.53	0.775	1.5125	0.9875	2.38	1.128	1.51		60	75	50	75	65	98	60	67.5		5682.89	2.38	98	0.188253	0.0618848	0.786923	1.03706	0.848808
217957_at	C16orf80	162.66	196.64	167	249.5	104.375	496.963	653.53	625.44	623.675	412.88		0.75	0.87	0.525	1	0.255	0.66	0.62	0.5925		60	90	50	100	52.5	88	44	50		653.53	1	100	-0.0348722	-0.153523	1	0.811605	0.846477
209286_at	CDC42EP3	152.66	236.52	224.4	240.35	177.375	499.462	625.56	660.34	471.125	320.84		0.16	0.655	0.3625	0.525	0.5925	0.988	0.82	0.435		55	95	50	87.5	65	100	48	45		660.34	0.988	100	-0.0345701	-0.155396	1	0.810034	0.844604
201645_at	TNC	260.1	154.18	263	201.15	60.525	261.275	567.87	267.84	488.813	99.34		2.895	2.815	2.15	3.225	2.2825	3.708	1.96	1.8075		65	70	50	75	80	96	60	72.5		567.87	3.708	96	-0.0386725	0.269175	0.573846	0.804349	0.843021
218618_s_at	FNDC3B	253.32	344.4	330	240.85	150.95	528.6	586.03	483.52	522.263	522.38		0.53	0.92	0.975	0.4625	0.08	0.264	-0.148	0.0425		45	80	100	50	37.5	56	16	25		586.03	0.975	100	-0.0378668	-0.157425	1	0.804708	0.842575
213111_at	PIKFYVE	116.82	178.9	101.15	171.25	87.65	359.112	415.18	353.36	364.988	336.34		0.655	0.97	0.225	0.75	0.0375	0.31	0.072	0.12		70	100	50	75	32.5	54	4	15		415.18	0.97	100	-0.0454465	-0.158206	1	0.796348	0.841794
221492_s_at	ATG3	203.12	312.18	227.1	299.4	164.675	947.662	1118.42	789.98	921.05	798.4		0.595	0.97	0.6125	0.9625	0.395	0.592	0.02	0.2425		25	95	62.5	100	47.5	76	8	15		1118.42	0.97	100	-0.0142476	-0.158206	1	0.827547	0.841794
205884_at	ITGA4	3.2	46.88	4.65	32.35	5.775	24.3375	87.16	20.46	51.5875	5.74		-0.61	3.22	-0.275	2.4375	0.9675	3.7	1.56	2.54		0	70	0	25	27.5	96	0	60		87.16	3.7	96	-0.0599989	0.267927	0.573846	0.781773	0.841772
201078_at	TM9SF2	510.12	863.7	717.2	804.35	411.3	1667.21	1949.91	1516.32	1760.61	1350.66		0.185	0.965	0.625	0.95	0.33	0.518	0.164	0.37		0	100	87.5	100	57.5	84	20	35		1949.91	0.965	100	0.0226411	-0.158986	1	0.863655	0.841014
208370_s_at	RCAN1	200.26	324.06	236.9	262.55	126.2	1255.87	1115.85	1539.44	805.45	794.52		0.755	0.95	0.95	0.7125	0.46	0.17	0.844	-0.0025		50	85	100	75	52.5	42	56	25		1539.44	0.95	100	0.00443078	-0.161327	1	0.843103	0.838673
212967_x_at	NAP1L1	1067.02	1143.8	1613.45	1579.3	764.2	2597.71	3165.94	2111.42	2016.24	2571.88		0.485	0.435	0.9375	0.825	0.0975	0.38	-0.2	-0.255		0	55	100	87.5	20	62	4	5		3165.94	0.9375	100	0.0765897	-0.163279	1	0.913311	0.836721
215076_s_at	COL3A1	1591.3	1953.98	1682.5	1594.3	997.975	4330.41	8243.67	4657.8	5662.14	1785.82		1.68	2.155	1.2375	2.05	0.985	2.292	1.02	1.3675		75	75	50	75	67.5	98	56	67.5		8243.67	2.292	98	0.301861	0.0481486	0.786923	1.13693	0.835071
202442_at	AP3S1	722.12	767.82	594.95	748.55	506.55	1067.42	1819.22	1174.74	1319.06	1187.64		0.58	0.845	0.3625	0.925	-0.18	0.638	0.016	0.1925		35	75	37.5	87.5	12.5	100	0	20		1819.22	0.925	100	0.0168431	-0.16523	1	0.851613	0.83477
203008_x_at	TXNDC9	244.26	407.66	358.45	391	207.8	752.65	878.07	752.92	783.788	614.88		0.29	0.915	0.725	0.9125	0.2225	0.464	0.296	0.24		20	95	87.5	100	42.5	76	20	35		878.07	0.915	100	-0.0249106	-0.166791	1	0.808299	0.833209
208992_s_at	STAT3	106.26	560.34	457.5	543.7	392.8	1000.45	1309.82	1032.8	1171.58	1292.44		-1.52	0.83	0.5625	0.9125	-0.3225	0.148	-0.336	-0.1525		0	100	87.5	87.5	15	54	0	10		1309.82	0.9125	100	-0.0057562	-0.167181	1	0.827063	0.832819
209130_at	SNAP23	442.46	495.74	523.1	489.85	260.3	1123.65	1376.28	823.26	1022.41	1071.28		0.91	0.88	0.9	0.775	0.1125	0.372	-0.26	-0.055		45	95	100	75	25	62	0	10		1376.28	0.91	100	-0.00280773	-0.167571	1	0.829621	0.832429
200704_at	LITAF	341.52	369.52	376.15	364.85	273.575	336.525	641.9	347.88	461.9	386.58		0.68	0.89	0.7625	0.875	-0.405	0.704	-0.248	0.1725		55	85	100	100	12.5	92	0	22.5		641.9	0.89	100	-0.0353882	-0.170693	1	0.793919	0.829307
201648_at	JAK1	1070.92	833.64	941	781.9	511.75	2387.77	2335.3	1733.8	1838.55	1809		0.89	0.605	0.85	0.575	0.4925	0.382	-0.048	-0.0225		80	55	100	37.5	57.5	66	12	12.5		2387.77	0.89	100	0.0420665	-0.170693	1	0.871374	0.829307
202370_s_at	CBFB	514.96	483.02	536.65	537.75	262.025	697.088	697.4	594.5	672.2	663.86		0.435	0.74	0.825	0.8875	0.165	0.208	-0.068	0.13		30	85	87.5	100	40	60	8	25		697.4	0.8875	100	-0.0329259	-0.171083	1	0.795991	0.828917
208683_at	CAPN2	1226.1	1525.78	1396.65	1804.75	747.8	3295.95	3702.38	3120.2	3524.41	2564.36		0.47	0.695	0.55	0.8875	0.365	0.568	0.196	0.3325		35	65	75	100	65	84	20	32.5		3702.38	0.8875	100	0.100389	-0.171083	1	0.929305	0.828917
216295_s_at	CLTA	445.9	430	264.15	467.65	223.825	855.562	1008.35	635.84	782.612	654.26		0.86	0.79	0.525	0.8	0.285	0.582	-0.14	0.095		55	95	75	100	32.5	74	4	10		1008.35	0.86	100	-0.0191308	-0.175376	1	0.805494	0.824624
219279_at	DOCK10	20.8	73.64	2.75	46.75	5.65	58.6875	219.02	12	74.3125	25.36		1.09	3.585	-1	2.9125	0.1325	2.766	-1.52	1.3125		30	80	0	75	40	96	4	50		219.02	3.585	96	-0.054149	0.249976	0.573846	0.769673	0.823822
212296_at	PSMD14	950.6	714.14	1051	1060.55	754.225	2565.35	1856.17	2614.82	2364.84	1972.12		0.685	0.26	0.825	0.8125	0.325	-0.146	0.344	0.1775		35	15	100	62.5	50	2	24	5		2614.82	0.825	100	0.0521395	-0.180839	1	0.871301	0.819161
219593_at	SLC15A3	91.52	135.7	38.7	95.1	14.075	171.525	193.75	77.48	122.35	45.84		1.22	2.18	0.875	1.7	1.7	2.168	0.708	1.3975		25	45	0	12.5	62.5	98	0	47.5		193.75	2.18	98	-0.0552701	0.0306663	0.786923	0.762319	0.817589
200945_s_at	SEC31A	389.24	821.64	704.15	698.1	483.825	1742	2100.96	1727.1	1735.52	1454.16		-0.275	0.795	0.6875	0.7	0.205	0.53	0.16	0.1925		0	70	50	75	35	100	20	35		2100.96	0.795	100	0.0293423	-0.185522	1	0.843821	0.814478
212414_s_at	GLYR1	68.62	154.7	50.35	182.15	33.275	151.35	336.51	85.16	140.425	71.08		0.46	1.24	0.05	1.2375	0.7925	2.146	0.276	1.035		5	55	0	50	47.5	98	8	37.5		336.51	2.146	98	-0.0489366	0.0253591	0.786923	0.763345	0.812282
202838_at	FUCA1	230.66	301.34	207.25	363.3	187.55	535.113	652.35	542.74	674.913	403.56		0.07	0.57	-0.1125	0.775	0.455	0.746	0.548	0.78		0	70	0	100	42.5	92	36	37.5		674.913	0.78	100	-0.0339235	-0.187863	1	0.778213	0.812137
208875_s_at	PAK2	97.28	225.64	199.15	170.65	137	348.813	366.56	287.84	342.825	292.16		-0.415	0.745	0.65	0.3875	0.205	0.424	-0.028	0.2475		0	100	100	50	42.5	62	0	22.5		366.56	0.745	100	-0.0476035	-0.193326	1	0.75907	0.806674
202403_s_at	COL1A2	1466.66	2085.72	1833.5	2195.5	1437.4	2921.05	6397.32	3440.76	4394.09	1480.42		0.45	1.15	0.525	1.275	0.74	2.11	0.88	1.2425		40	70	37.5	75	67.5	98	56	67.5		6397.32	2.11	98	0.219948	0.0197398	0.786923	1.02661	0.806663
203729_at	EMP3	69.92	441.14	222.95	351.25	110.35	343.175	735.69	256.9	475.675	193.78		-0.77	1.765	0.5625	1.4875	0.88	2.108	0.576	1.3425		5	95	37.5	75	62.5	98	32	67.5		735.69	2.108	98	-0.0312272	0.0194276	0.786923	0.775123	0.80635
218543_s_at	PARP12	564.96	246.36	94.9	183.45	118.475	571.938	351.88	120.22	279.387	97.02		1.735	0.92	-0.2625	0.5375	2.0975	1.846	0.264	1.3125		80	60	0	37.5	72.5	98	4	77.5		571.938	2.0975	98	-0.038492	0.0177887	0.786923	0.766219	0.804711
222244_s_at	TUG1	459.94	556.74	509.15	585	372.525	816.237	904.99	680.48	707.725	680.26		0.3	0.615	0.5125	0.725	0.26	0.356	0.052	0.13		10	75	75	100	27.5	46	4	5		904.99	0.725	100	-0.0237163	-0.196448	1	0.779836	0.803552
218499_at	MST4	36.28	41.06	23.95	40.55	16.95	47.7875	120.5	51.36	57.7125	32.26		1.285	1.785	0.75	1.45	0.6275	2.022	0.888	0.8775		20	60	0	37.5	30	98	24	40		120.5	2.022	98	-0.0585198	0.00600368	0.786923	0.734407	0.792926
212464_s_at	FN1	1116.06	1146.46	948.4	1128.7	617.85	2071.75	3904.08	1794.36	2693.86	976.88		0.875	1.43	0.7875	1.5	0.9925	2.004	0.868	1.305		55	65	50	75	77.5	98	64	75		3904.08	2.004	98	0.109337	0.00319402	0.786923	0.899454	0.790117
204490_s_at	CD44	62.2	193.32	126.15	136.35	103.95	167.263	445.05	264.12	332.438	138.58		-0.545	1.32	0.3875	0.6375	0.25	1.972	0.7	1.315		0	80	37.5	25	30	98	40	65		445.05	1.972	98	-0.0441213	-0.00180094	0.786923	0.741001	0.785122
209480_at	HLA-DQB1	52.6	212.06	25.9	7.2	8.35	60.35	1015.18	51.44	83.6	56.84		1.63	3.88	1.65	-0.0625	-0.675	4.684	0.456	0.3775		25	85	0	0	15	94	4	22.5		1015.18	4.684	94	-0.0188278	0.421522	0.360768	0.763462	0.78229
209835_x_at	CD44	107.26	378.32	198.65	245.5	165.575	155.938	456.61	244.26	338.038	111.44		-0.545	1.03	0	0.4375	0.32	1.932	0.512	1.22		0	55	12.5	25	42.5	98	48	65		456.61	1.932	98	-0.0436085	-0.00804463	0.786923	0.73527	0.778878
204897_at	PTGER4	165.08	289.82	94.15	197.85	64.875	326.6	992.98	327.96	476.025	356.42		1.345	1.93	0.6	1.425	-0.475	1.414	-0.112	0.2825		85	90	50	75	20	98	8	32.5		992.98	1.93	98	-0.0198127	-0.00835682	0.786923	0.758753	0.778566
212014_x_at	CD44	71.14	323	161.15	216.9	122.15	111.425	337.36	134.14	223.188	93.56		-0.53	1.02	0.0875	0.5375	0.2775	1.93	0.652	1.395		0	60	0	25	42.5	98	44	67.5		337.36	1.93	98	-0.0488989	-0.00835682	0.786923	0.729667	0.778566
214973_x_at	IGHD	21.66	327.56	34.6	150.2	32.9	81.4875	358.41	52.56	318.55	29.58		-0.15	2.14	0.275	1.6	0.745	3.292	0.848	2.5775		0	60	0	37.5	25	96	4	37.5		358.41	3.292	96	-0.0479651	0.204241	0.573846	0.730122	0.778087
211795_s_at	FYB	54.84	120.1	36.9	53.8	24.275	81.8875	303.66	47.96	119.8	29.42		1.18	2.235	0.175	1.0625	1.09	3.272	0.62	1.65		10	55	0	12.5	22.5	96	0	50		303.66	3.272	96	-0.050394	0.201119	0.573846	0.724571	0.774965
201753_s_at	ADD3	205.28	473.38	222.85	516.2	190.325	613.4	1409.44	516.22	636.975	454.8		0.435	1.315	0.375	1.1375	0.45	1.64	0.304	0.6225		30	85	25	75	45	98	20	47.5		1409.44	1.64	98	-0.00133661	-0.0536236	0.786923	0.731963	0.733299
202643_s_at	TNFAIP3	99.6	171.62	82.45	92.9	118.625	175.225	273.45	123.02	167.375	104.24		-0.375	0.745	-0.1625	-0.025	0.8025	1.632	0.356	0.705		0	60	0	0	62.5	98	28	50		273.45	1.632	98	-0.0517343	-0.0548723	0.786923	0.680316	0.73205
219118_at	FKBP11	21.98	76.4	19.3	64.1	32.475	49.45	260.59	34.72	125.125	27.18		-0.32	1.235	-0.3	1.175	0.8425	2.982	0.508	1.8425		0	55	0	37.5	22.5	96	0	55		260.59	2.982	96	-0.0523048	0.155852	0.573846	0.677393	0.729698
214453_s_at	IFI44	724.02	175.38	73.55	132.9	90.2	652.125	175.77	110.5	174.3	59.84		2.97	0.64	-0.3625	0.375	2.735	1.63	0.784	1.335		95	55	0	12.5	75	96	44	55		724.02	2.97	96	-0.0317449	0.153979	0.573846	0.69608	0.727825
200967_at	PPIB	251.2	371.14	245.55	325	139.05	878.25	1871.36	598.74	1093.61	595.1		0.75	1.305	0.725	1.2375	0.58	1.584	0.136	0.8425		35	70	25	62.5	62.5	98	24	57.5		1871.36	1.584	98	0.0191563	-0.0623648	0.786923	0.743714	0.724558
201034_at	ADD3	338.76	703.26	309.5	647	244.15	824.525	1774.38	618.6	789.563	598.86		0.525	1.465	0.2375	1.3625	0.4175	1.582	0.172	0.51		30	90	25	75	57.5	98	28	47.5		1774.38	1.582	98	0.0148538	-0.062677	0.786923	0.7391	0.724246
210840_s_at	IQGAP1	194.24	308.26	174.95	220.15	161.05	330.213	639.57	240.38	357.937	194.2		0.54	0.905	0.45	0.75	0.525	1.554	0.136	0.715		5	65	25	25	42.5	98	16	50		639.57	1.554	98	-0.0354915	-0.0670476	0.786923	0.684384	0.719875
219243_at	GIMAP4	112.56	206.9	88.85	175.8	85.225	365.2	585.24	162.36	320.238	194.3		0.53	1.295	-0.1125	1.2875	0.8	1.528	-0.392	0.4425		10	85	12.5	75	60	98	0	22.5		585.24	1.528	98	-0.0379018	-0.071106	0.786923	0.677915	0.715817
201302_at	ANXA4	195.6	320.84	160.15	307.3	115.9	392.2	667.78	348.2	531.862	259.04		0.8	1.415	0.35	1.525	0.5775	1.384	0.424	1.0325		35	75	37.5	87.5	65	98	28	72.5		667.78	1.525	98	-0.03424	-0.0715742	0.786923	0.681109	0.715349
212944_at	SLC5A3	113.5	226.98	132.1	179	92.3	197.888	453.96	160.24	231.537	171.54		0.23	0.86	0.175	0.525	0.355	1.488	0.16	0.5375		10	70	25	50	42.5	98	28	37.5		453.96	1.488	98	-0.043726	-0.0773497	0.786923	0.665847	0.709573
221019_s_at	COLEC12	118.74	397.72	116.6	273.8	128.55	243.7	617.31	227.98	420.925	216.32		-0.025	1.09	-0.3125	0.7125	0.0825	1.464	0.136	0.8975		5	55	0	37.5	30	98	12	47.5		617.31	1.464	98	-0.0364791	-0.0810959	0.786923	0.669348	0.705827
204646_at	DPYD	106.6	199.32	69.6	147.25	72.225	283.063	696.38	181.88	333.813	258.98		0.59	1.355	-0.1625	0.9375	0.0925	1.44	-0.184	0.4425		30	90	12.5	62.5	25	98	0	35		696.38	1.44	98	-0.0329712	-0.0848421	0.786923	0.66911	0.702081
202437_s_at	CYP1B1	140.4	185.72	159.35	279.4	49.8	264.913	414.41	169.52	411.188	528.8		2.095	2.98	2.225	3.4625	-0.16	0.63	-0.684	0.0625		65	95	62.5	87.5	40	78	16	35		528.8	3.4625	95	-0.0404058	0.230855	0.467307	0.657756	0.698162
221666_s_at	PYCARD	41.48	96.62	20.4	104.45	15.125	89.35	207.39	49.28	167.3	33.92		0.955	2.51	-0.025	2.425	1.4	2.756	0.064	2.265		20	70	0	37.5	22.5	96	0	62.5		207.39	2.756	96	-0.054665	0.120575	0.573846	0.639756	0.694421
201426_s_at	VIM	2003.2	2868.22	2523.3	3792.6	1842.3	4622.64	7948.61	5280.12	7451.34	3428.12		0.16	1.025	0.775	1.375	0.43	1.298	0.54	1.1325		30	70	62.5	75	57.5	98	48	80		7948.61	1.375	98	0.288771	-0.0949881	0.786923	0.980705	0.691935
203570_at	LOXL1	72.86	237.34	170.45	197.6	35.425	207.963	426.95	244.2	338.925	117.84		1.02	2.695	2.0875	2.675	0.845	2.116	1.012	1.59		0	80	62.5	75	47.5	96	60	67.5		426.95	2.695	96	-0.0449243	0.111054	0.573846	0.639975	0.684899
200599_s_at	HSP90B1	535.34	803.9	496.15	616.1	302.425	1413.15	2626.91	939.26	1380.78	1021.86		0.615	1.315	0.7625	1.1375	0.435	1.236	-0.164	0.445		30	90	62.5	87.5	62.5	98	4	40		2626.91	1.315	98	0.0526759	-0.104354	0.786923	0.735245	0.682569
208965_s_at	IFI16	141.7	192.64	88.1	158.5	35.25	345.212	448.3	214.6	348.025	137.3		1.75	2.65	1.7875	2.2875	1.23	1.91	0.784	1.4275		55	85	37.5	62.5	70	96	52	72.5		448.3	2.65	96	-0.0439771	0.10403	0.573846	0.633898	0.677875
200958_s_at	SDCBP	1363.7	1201.54	1051.7	1162.7	548.85	2781.56	3579.71	2999.32	3232.79	2141.62		1.27	1.07	0.85	1.0375	0.315	0.74	0.496	0.54		80	80	62.5	75	60	98	36	50		3579.71	1.27	98	0.0949464	-0.111378	0.786923	0.770491	0.675545
218224_at	PNMA1	217.96	182.7	126.3	173.05	84.475	386.75	625.13	254.8	323.1	295.26		1.205	1.15	0.575	1.2625	0.48	1.122	-0.032	0.2975		65	85	25	87.5	40	98	12	25		625.13	1.2625	98	-0.0361321	-0.112548	0.786923	0.638242	0.674374
200891_s_at	SSR1	338.58	592.62	414.2	747.15	171.925	1065.61	2010.78	892.18	1012.9	863.02		0.36	1.165	0.525	1.075	0.3375	1.254	0.156	0.4575		25	70	25	62.5	40	98	20	35		2010.78	1.254	98	0.0253416	-0.113875	0.786923	0.698389	0.673048
212335_at	GNS	91	323.94	168.05	223.2	127.85	475.925	637.39	448.28	522.763	382.42		-0.135	1.215	0.45	0.8625	0.3075	0.812	0.252	0.4125		0	85	25	50	40	98	8	32.5		637.39	1.215	98	-0.0355882	-0.119963	0.786923	0.631372	0.66696
208949_s_at	LGALS3	1157.46	1460.2	1379.7	1846.4	860.1	1750.54	3579.61	2830.18	3400.41	1664.52		0.86	0.57	0.0625	0.725	0.0925	1.202	0.716	1.0375		50	60	37.5	75	35	98	64	65		3579.61	1.202	98	0.094942	-0.121992	0.786923	0.759873	0.664931
33304_at	ISG20	284.46	95.06	38.1	80.45	27.75	220.55	160.3	32.9	113.55	25.3		2.53	1.23	0.175	1.075	2.4	2.154	0.008	1.415		65	20	0	12.5	65	96	0	30		284.46	2.53	96	-0.0512458	0.0852986	0.573846	0.607898	0.659144
200703_at	DYNLL1	774.78	1018.88	612.6	1085.45	420.375	1927.86	2691.02	2534.5	3086.87	1469.4		0.71	0.625	0.15	1.15	0.5425	1.106	0.796	1.0675		60	75	37.5	87.5	60	98	52	70		3086.87	1.15	98	0.0730818	-0.130109	0.786923	0.729896	0.656814
201719_s_at	EPB41L2	218.48	249.28	191.95	228.55	141.775	291.025	609.76	300.88	399.813	259.58		0.545	0.935	0.375	0.7375	0.0125	1.14	-0.04	0.42		40	70	50	50	22.5	98	0	30		609.76	1.14	98	-0.036814	-0.13167	0.786923	0.618439	0.655253
212215_at	PREPL	420.5	345.7	292.35	285.4	230.875	1351.65	1270.88	1211.2	919.662	544.64		1.035	0.915	0.6	0.775	0.8975	1.138	0.972	0.33		50	60	50	50	62.5	98	56	27.5		1351.65	1.138	98	-0.00390043	-0.131982	0.786923	0.65104	0.654941
201989_s_at	CREBL2	223.2	471.04	223.05	399	183.675	448.475	936.09	439.36	652.237	434.24		0.49	1.07	0.1875	0.75	0.08	1.136	-0.04	0.475		20	70	0	50	20	98	0	45		936.09	1.136	98	-0.0223366	-0.132294	0.786923	0.632292	0.654629
200925_at	COX6A1	334.62	491.68	315.85	563.5	410.825	987.45	1632.07	1127.22	1562.33	707.38		-0.035	0.42	-0.0375	0.425	0.4225	1.1	0.516	0.93		0	60	12.5	75	57.5	98	36	67.5		1632.07	1.1	98	0.00854027	-0.137913	0.786923	0.65755	0.649009
213423_x_at	TUSC3	99.04	87.38	51.35	86.7	76.3	82.975	134.09	138.12	113.5	70.38		0.63	0.575	-0.1625	0.8	0.27	1.092	0.732	0.7475		40	55	12.5	75	15	98	40	37.5		138.12	1.092	98	-0.0577381	-0.139162	0.786923	0.590022	0.647761
204285_s_at	PMAIP1	28.32	115.7	15	39.6	6.525	79.5625	204.41	62.08	99.5375	52.02		1.19	3.13	0.225	2.15	1.055	2.344	0.496	0.625		5	95	0	50	62.5	86	36	40		204.41	3.13	95	-0.0547972	0.178954	0.467307	0.591464	0.646261
214693_x_at	NBPF10	185.52	413.92	329.2	149.25	309.875	648.588	972.14	426.68	591.837	699.7		-0.46	0.55	0.4875	-0.4875	0.31	1.024	-0.092	0.2525		0	65	62.5	0	42.5	98	8	32.5		972.14	1.024	98	-0.0207372	-0.149777	0.786923	0.616409	0.637146
219947_at	CLEC4A	55.4	45.78	14.85	29.5	10.3	42.775	116.45	58.38	76.7	34.52		3.03	2.93	0.7125	2.05	0.2075	1.762	0.656	0.94		95	80	0	75	25	92	20	42.5		116.45	3.03	95	-0.0586995	0.163345	0.467307	0.571952	0.630652
209160_at	AKR1C3	468.9	394.06	429.55	369.1	145.1	881.375	2099.7	1167.62	1363.02	444.74		2.065	1.705	1.6625	1.5625	1.0775	2.306	1.432	1.3875		90	80	87.5	87.5	77.5	96	84	75		2099.7	2.306	96	0.0292865	0.0503339	0.573846	0.653466	0.62418
214581_x_at	TNFRSF21	20.16	108.22	68.8	74.7	29.375	115.775	276.53	89.48	105.037	63.56		-0.37	1.53	0.8125	1.3	0.9875	2.242	0.484	0.9575		0	55	12.5	25	55	96	32	27.5		276.53	2.242	96	-0.0515976	0.040344	0.573846	0.562592	0.61419
212094_at	PEG10	28.64	77.04	60.2	122.35	36.3	156.337	295.87	120.14	122.913	53.92		-0.51	1.615	0.925	2.125	1.07	2.194	1.348	1.01		0	35	37.5	62.5	52.5	96	48	35		295.87	2.194	96	-0.0507396	0.0328516	0.573846	0.555958	0.606697
206011_at	CASP1	113	104.34	51.3	82.95	41.4	100.1	215.02	72.88	121.675	48.3		1.505	1.56	0.4125	1.3625	0.895	2.144	0.616	1.2775		35	55	0	37.5	50	96	24	50		215.02	2.144	96	-0.0543265	0.025047	0.573846	0.544566	0.598893
202722_s_at	GFPT1	135.08	166.46	124.25	104.9	159.55	431.488	392.77	254.12	246.938	240.44		0.145	0.54	-0.0125	-0.05	0.6625	0.766	0.072	0.0925		10	65	0	12.5	67.5	98	4	25		431.488	0.766	98	-0.044723	-0.190048	0.786923	0.552151	0.596874
201744_s_at	LUM	339.92	584.94	480.65	535.05	230.125	2013.74	3647.7	2074.72	2130.41	804.68		0.66	1.35	0.8	1.35	0.745	2.112	1.16	1.1125		40	70	62.5	50	62.5	96	72	70		3647.7	2.112	96	0.0979627	0.020052	0.573846	0.69186	0.593898
205885_s_at	ITGA4	10.9	45.74	13.7	25.3	18.8	25.8375	93.99	27.06	48.6625	8.98		-0.62	1.495	0.15	1.2875	1.08	3.468	1.72	2.0725		0	55	0	12.5	17.5	94	0	62.5		93.99	3.468	94	-0.0596959	0.231713	0.360768	0.532786	0.592482
207173_x_at	CDH11	80.5	156.76	113.6	140.1	68.825	182.575	432.4	258.7	325.687	103.02		0.335	1.115	0.45	1.1375	0.815	2.096	1.176	1.27		30	60	50	62.5	60	96	72	55		432.4	2.096	96	-0.0446825	0.0175545	0.573846	0.546718	0.5914
201601_x_at	IFITM1	1882.24	911.72	481.7	1018.65	351.625	2990.51	2131.94	977.86	1902.3	925.06		2.09	1.295	0.65	1.475	1.6325	1.296	0.22	1.0425		80	70	62.5	75	82.5	96	16	70		2990.51	2.09	96	0.0688068	0.016618	0.573846	0.65927	0.590464
221253_s_at	MUTED	408.38	942.9	434.4	848.9	221.975	809.962	2863.56	677.74	1872.24	749.48		1.025	2.045	0.8125	1.85	0.17	1.956	0.028	1.1525		15	75	37.5	87.5	22.5	96	16	60		2863.56	2.045	96	0.0631747	0.00959381	0.573846	0.646614	0.583439
211864_s_at	MYOF	52.56	208.14	94.6	177.2	51.3	220.837	488.37	222.28	313.737	112.56		0.255	1.735	0.8125	1.6	0.79	2.044	0.812	1.29		5	70	25	50	35	96	44	57.5		488.37	2.044	96	-0.0421994	0.00943771	0.573846	0.541084	0.583283
203382_s_at	APOE	83.76	141.72	54.7	118.15	50.6	131.375	289.86	194.9	282.838	106.06		1.47	1.995	1.225	1.475	0.38	1.502	0.676	1.18		20	55	0	50	40	96	32	47.5		289.86	1.995	96	-0.0510062	0.00178919	0.573846	0.524629	0.575635
202625_at	LYN	106.18	113.56	72.4	97.95	38.35	124.6	260.84	49.66	131.363	54.4		1.735	1.915	1.175	1.85	0.8725	1.994	0.012	0.5725		60	75	37.5	62.5	45	96	0	55		260.84	1.994	96	-0.0522937	0.0016331	0.573846	0.523185	0.575479
209879_at	SELPLG	104.3	136.78	100.55	120.85	34.225	88.1375	219.42	68.84	145.725	29.04		1.845	2.175	1.6125	2.075	1.1575	3.32	1.356	2.135		0	45	12.5	37.5	30	94	4	45		219.42	3.32	94	-0.0541313	0.208612	0.360768	0.515249	0.56938
212216_at	PREPL	50.12	353.06	309.4	260.1	132.925	606.912	801.93	1350.34	1008.8	351.92		-1.375	1.2	0.9625	0.575	0.87	1.216	1.92	1.3825		0	60	37.5	12.5	67.5	88	96	80		1350.34	1.92	96	-0.00395855	-0.00991774	0.573846	0.559969	0.563928
202291_s_at	MGP	623.64	1197.22	652.1	1508.35	460.075	2042.85	4823.27	3064.38	2921.64	1036.02		0.065	1.125	0.5875	1.525	0.9625	1.91	1.096	1.2		25	75	62.5	87.5	82.5	96	64	72.5		4823.27	1.91	96	0.150116	-0.0114787	0.573846	0.712483	0.562367
212999_x_at	HLA-DQB1	50.1	205.68	16.9	20.25	3.525	70.8875	532.32	124.24	135.563	54.64		2.13	6.005	0.6875	1.775	-0.48	3.426	0.304	0.7125		35	90	0	12.5	17.5	86	0	20		532.32	6.005	90	-0.0402496	0.62772	-0.065386	0.522084	0.562334
208623_s_at	EZR	52.94	186.62	163.85	167.8	76.625	426.337	614.02	249.12	357.9	191.44		-0.565	1.28	1.1875	1.1	1.23	1.834	0.68	1.1375		0	75	75	75	75	96	44	55		614.02	1.834	96	-0.036625	-0.0233417	0.573846	0.513879	0.550504
212812_at	SERINC5	61.98	75.26	67.95	189.9	36.1	145.75	267.55	139.36	185.162	106.8		0.85	1.485	0.925	1.825	0.1375	1.054	0.144	0.5		0	50	12.5	87.5	35	96	12	35		267.55	1.825	96	-0.051996	-0.0247465	0.573846	0.497103	0.549099
219563_at	C14orf139	193.54	404.64	183.1	355.65	166.95	360.862	896.85	254.98	308.55	286.6		0.36	1.525	0.275	1.275	0.295	1.808	0.024	0.36		0	70	0	62.5	30	96	12	15		896.85	1.808	96	-0.0240774	-0.0274001	0.573846	0.522368	0.546446
201279_s_at	DAB2	181.18	666.44	278.9	388.6	156.875	447.2	1012.57	547.94	845.05	273.78		0.075	1.725	0.7125	1.275	0.52	1.806	0.932	1.38		10	80	37.5	75	52.5	96	60	65		1012.57	1.806	96	-0.0189436	-0.0277123	0.573846	0.52719	0.546133
215440_s_at	BEX4	45.62	89.96	30.75	104.65	33.575	96.3	239.65	102.1	115.725	83.18		0.495	1.4	0.15	1.775	0.2225	1.54	0.232	0.405		5	60	0	87.5	35	96	12	30		239.65	1.775	96	-0.0532338	-0.0325511	0.573846	0.488061	0.541294
212377_s_at	NOTCH2	138.54	418.46	223.65	283	169.425	475.662	1036.81	384.36	513.638	327.36		-0.015	1.36	0.3625	0.9375	0.4025	1.692	0.344	0.6425		0	70	0	37.5	30	96	12	35		1036.81	1.692	96	-0.0178682	-0.0455068	0.573846	0.510471	0.528339
201141_at	GPNMB	412.4	1033	553.75	954.6	444.575	816.45	2180.03	1283.72	2140.55	769.38		-0.135	0.955	-0.15	0.9375	0.2025	1.666	0.672	1.2525		0	75	25	62.5	35	96	52	75		2180.03	1.666	96	0.0328503	-0.0495652	0.573846	0.557131	0.52428
201668_x_at	MARCKS	34.72	175.08	88.45	69.85	68.65	80.1	162.1	105.74	126.588	59.58		-0.865	1.39	0.025	0.0875	0.5675	1.642	1.036	1.2625		0	65	12.5	12.5	37.5	96	20	52.5		175.08	1.642	96	-0.0560984	-0.0533114	0.573846	0.464436	0.520534
221211_s_at	C21orf7	94.82	289.44	144.8	106.15	140.175	638.8	1517.82	1283.74	358.675	385.26		-0.155	0.75	0.0625	-0.4375	0.47	1.604	0.912	-0.085		5	65	12.5	12.5	52.5	96	44	20		1517.82	1.604	96	0.00347162	-0.0592429	0.573846	0.518074	0.514603
204215_at	C7orf23	98.5	121.56	68.6	119.2	97	151.175	344.11	137.44	192.762	106.22		0.11	0.64	0	0.7	0.2425	1.6	0.312	0.775		5	65	0	50	15	96	24	42.5		344.11	1.6	96	-0.0485995	-0.0598673	0.573846	0.465379	0.513978
216942_s_at	CD58	37.68	127.74	72.75	110.2	38.25	194.025	300.59	193.18	255.175	157.94		0.11	1.6	0.825	1.55	0.19	0.794	0.412	0.645		0	85	12.5	75	32.5	96	8	55		300.59	1.6	96	-0.0505302	-0.0598673	0.573846	0.463448	0.513978
212111_at	STX12	256.48	156.86	157.35	164.8	52.35	381.912	382.15	277.68	306.738	403.54		2.265	1.255	1.675	1.675	-0.005	0.106	-0.516	-0.37		95	80	87.5	87.5	32.5	56	0	0		403.54	2.265	95	-0.0459629	0.0439341	0.467307	0.465278	0.511241
202598_at	S100A13	274.3	994.48	801.85	1104.4	725.7	1234.93	1662.4	1802.54	2316.63	721.96		-1.185	0.68	0.2625	0.8375	0.675	1.208	1.192	1.5575		0	40	12.5	37.5	62.5	96	68	82.5		2316.63	1.5575	96	0.0389104	-0.0665012	0.573846	0.546255	0.507344
201445_at	CNN3	70.42	137.12	128.1	228.05	121.025	237.825	487.59	271.8	353.837	151.94		-0.575	0.45	0.1	1.0375	0.405	1.55	0.552	0.8825		0	55	50	75	50	96	40	45		487.59	1.55	96	-0.042234	-0.0676719	0.573846	0.46394	0.506174
211530_x_at	HLA-G	105.36	2267.62	524.15	707.25	285.075	2285.69	2898.3	491.98	1288.34	367.26		-1.29	0.925	0.175	0.7	1.28	1.52	0.6	1.55		0	75	25	25	77.5	96	4	60		2898.3	1.55	96	0.064716	-0.0676719	0.573846	0.57089	0.506174
218313_s_at	GALNT7	48.88	93.98	69.5	86.3	39.675	132.188	240.15	152.8	253.225	91.3		0.67	1.55	1.1125	1.5	0.46	1.54	0.608	1.115		10	60	37.5	50	42.5	96	40	60		253.225	1.55	96	-0.0526315	-0.0676719	0.573846	0.453542	0.506174
208808_s_at	HMGB2	550.94	233.76	280.45	249.9	121.55	1125.04	1117.6	571.24	708.4	643.14		2.23	0.975	1.2125	0.975	0.5575	0.722	-0.3	-0.0425		95	65	87.5	75	65	82	0	10		1125.04	2.23	95	-0.0139539	0.0384709	0.467307	0.491824	0.505778
200916_at	TAGLN2	207.24	498.7	288.45	424.65	187.1	582.337	1229.89	586.92	991.288	376.78		0.19	1.045	0.5375	1	0.4875	1.526	0.684	1.3075		0	65	25	62.5	55	96	40	82.5		1229.89	1.526	96	-0.00930226	-0.0714181	0.573846	0.493125	0.502427
209909_s_at	TGFB2	14.52	44.76	27.95	37.6	19.2	147.987	204.74	192.34	113.75	70.14		-0.29	1.385	0.5375	1.175	0.6525	1.494	1.504	0.8825		0	80	25	62.5	40	96	72	62.5		204.74	1.504	96	-0.0547825	-0.0748522	0.573846	0.444211	0.498993
216557_x_at	IGHA1	50.8	167.82	60.15	77.75	82.65	44.5625	230.39	30.66	275.813	7.98		-0.755	0.95	-0.8625	0.075	2.1675	4.234	2.168	4.1325		0	55	0	0	22.5	92	0	60		275.813	4.234	92	-0.0516294	0.35128	0.147691	0.447342	0.498971
202687_s_at	TNFSF10	152.42	208.68	68.3	129.45	85.75	474.425	501.31	185.7	340.113	161.34		0.61	1.17	-0.5625	0.8375	1.24	1.476	0.248	0.925		35	70	0	50	70	96	24	55		501.31	1.476	96	-0.0416254	-0.0792228	0.573846	0.452997	0.494623
202901_x_at	CTSS	57.74	101.2	38.7	60.55	19.225	86.4625	270.56	43.44	94.7625	44.56		1.415	2.805	1.3375	1.95	1.05	2.628	0.48	1.3275		35	90	37.5	75	45	94	4	52.5		270.56	2.805	94	-0.0518625	0.128224	0.360768	0.43713	0.488992
215235_at	SPTAN1	143.76	204.1	110.35	218.35	99.525	170.9	336.19	128.3	157.312	140.08		0.925	1.34	0.6125	1.1375	0.2525	1.426	-0.1	0.3		20	60	0	37.5	30	96	8	27.5		336.19	1.426	96	-0.0489508	-0.0870274	0.573846	0.437867	0.486818
211926_s_at	MYH9	90.62	406.16	334	419.15	147.55	209.875	358.12	177.82	219.925	175.72		-0.565	0.975	0.725	1.05	0.6	1.408	0.34	0.7		0	65	50	62.5	45	96	16	42.5		419.15	1.408	96	-0.0452704	-0.089837	0.573846	0.438738	0.484009
201438_at	COL6A3	1565.56	1692.12	1829.75	1755.85	856.175	2581.22	4774.89	2820.12	3329.66	1611.72		0.96	0.945	1.0125	1.0625	0.465	1.4	0.612	0.7875		55	70	50	62.5	65	96	44	52.5		4774.89	1.4	96	0.14797	-0.0910858	0.573846	0.63073	0.48276
204236_at	FLI1	53.62	93.3	41.95	69.15	36.1	178.85	455.91	118.36	230.862	134.98		0.385	1.36	0.1875	0.925	0.2175	1.39	-0.26	0.5825		25	85	25	62.5	40	96	0	27.5		455.91	1.39	96	-0.0436395	-0.0926467	0.573846	0.437559	0.481199
221816_s_at	PHF11	401.06	340.86	95.05	348	128.925	489.625	608.48	236.42	397.338	243.1		1.38	1.31	-0.1	1.2375	0.9575	1.3	0.1	0.71		65	90	62.5	87.5	72.5	96	8	57.5		608.48	1.38	96	-0.0368708	-0.0942076	0.573846	0.442767	0.479638
213214_x_at	ACTG1	4857.08	2608.88	2411.2	3626.85	1360.32	4400.29	7441.14	5324	6416.07	4074.62		1.36	0.825	0.7375	1.2625	0.0825	0.94	0.396	0.6525		60	70	62.5	75	22.5	96	36	55		7441.14	1.36	96	0.266257	-0.0973295	0.573846	0.742773	0.476516
211666_x_at	RPL3	697.56	1556.08	1323.55	1824.5	915.5	2388.65	4076.65	2416.56	3135.7	1750.88		-0.485	0.82	0.5875	1.0375	0.475	1.348	0.52	0.815		5	65	50	87.5	60	96	36	62.5		4076.65	1.348	96	0.116993	-0.0992026	0.573846	0.591636	0.474643
208374_s_at	CAPZA1	543.32	454.2	283.45	468.85	189.325	886.125	1442.96	692.58	1010.28	552.32		1.345	0.915	0.35	1.0125	0.535	1.206	0.268	0.7425		55	35	0	62.5	22.5	96	4	35		1442.96	1.345	96	0.000150492	-0.0996709	0.573846	0.474325	0.474175
211921_x_at	PTMA	1074.2	534.34	301.9	670.95	367.5	1299.76	2319.92	899.24	1396.64	1284.94		1.975	0.41	-0.3875	0.5375	0.2925	1.116	-0.508	0.1425		95	30	0	25	52.5	78	8	35		2319.92	1.975	95	0.0390564	-0.00133266	0.467307	0.505031	0.465974
201944_at	HEXB	570.64	373.08	360.25	430.75	258.625	784.962	940.09	586.14	838.475	540.48		1.28	0.515	0.5375	0.825	0.53	0.834	-0.024	0.5775		80	55	62.5	75	77.5	96	8	42.5		940.09	1.28	96	-0.0221591	-0.109817	0.573846	0.44187	0.464029
212039_x_at	RPL3	3171.94	2401.36	1764.55	2664.4	1023.95	3527.01	6322.14	3685.9	4764.56	2512.42		0.895	0.72	0.5375	1	0.4725	1.278	0.432	0.7225		50	40	37.5	62.5	47.5	96	28	55		6322.14	1.278	96	0.216613	-0.110129	0.573846	0.68033	0.463717
221039_s_at	ASAP1	39.1	135.72	87.15	137.4	64.9	148.425	266.54	103.5	189.925	122.28		-0.805	0.77	0.05	0.7625	0.36	1.224	-0.028	0.7025		0	55	0	75	42.5	96	12	45		266.54	1.224	96	-0.0520408	-0.118558	0.573846	0.403247	0.455288
204698_at	ISG20	138.14	8.12	7.05	10.85	6.825	217.838	150.3	7.32	82.225	4.78		2.63	0.14	-0.725	0.1875	3.9475	3.824	0.5	1.9325		60	55	12.5	37.5	62.5	92	0	40		217.838	3.9475	92	-0.0542015	0.30656	0.147691	0.400049	0.454251
209515_s_at	RAB27A	64.24	143.72	99.85	117.2	47.875	127.275	335.37	127	153.425	95.96		-0.025	1.575	0.95	1.3125	0.3025	1.872	0.364	0.575		5	95	62.5	87.5	22.5	90	20	45		335.37	1.872	95	-0.0489872	-0.0174102	0.467307	0.40091	0.449897
219087_at	ASPN	318.92	324.14	312.55	318.8	291.7	748.575	1987.78	572.18	638.837	272.24		0.665	0.375	0.275	0.975	1.0525	2.55	0.556	1.045		45	45	37.5	62.5	55	94	40	55		1987.78	2.55	94	0.0243212	0.0884205	0.360768	0.47351	0.449189
208146_s_at	CPVL	184.74	291.26	104.35	220.75	76.275	250.012	539.36	307.32	450.9	209.24		1.22	1.83	0.4125	1.0375	0.2925	1.742	0.644	1.1875		40	95	0	62.5	42.5	94	52	60		539.36	1.83	95	-0.0399373	-0.0239661	0.467307	0.403404	0.443341
209154_at	TAX1BP3	294.02	449.94	251.4	361.75	180.1	921.175	1541.97	969.8	1094.5	716.44		1.035	1.105	0.5375	1	0.37	1.118	0.448	0.6525		60	75	62.5	75	50	96	32	50		1541.97	1.118	96	0.00454302	-0.135104	0.573846	0.443285	0.438742
215823_x_at	PABPC1	498.66	853.52	651.85	648.55	351.225	790.612	1745.94	715.06	1161.77	763.5		0.495	0.945	0.525	0.675	0.1625	1.106	0.172	0.6475		40	75	50	62.5	20	96	4	40		1745.94	1.106	96	0.0135921	-0.136977	0.573846	0.450461	0.436869
208791_at	CLU	139.44	342.04	188	431.75	141.375	405.862	814.18	479.54	547.462	300.52		1.11	2.415	1.975	2.45	0.42	1.676	0.812	0.9775		15	70	37.5	75	42.5	94	52	65		814.18	2.45	94	-0.027745	0.0728112	0.360768	0.405835	0.43358
212387_at	TCF4	265.66	333.72	192.9	323.45	256.325	476.875	791.91	412.2	480.65	378.56		0.235	0.485	-0.2625	0.525	0.415	1.04	0.032	0.2825		40	75	37.5	75	40	96	8	15		791.91	1.04	96	-0.028733	-0.147279	0.573846	0.397834	0.426567
201980_s_at	RSU1	182.96	175.88	112.3	166.85	107.025	424.525	633.64	394.5	533.7	294.62		0.995	0.87	0.1	0.6375	0.3625	1.02	0.312	0.7225		35	55	0	37.5	50	96	24	47.5		633.64	1.02	96	-0.0357546	-0.150401	0.573846	0.38769	0.423445
200866_s_at	PSAP	398.76	1920.22	1556.85	1752.3	997.25	3658.18	4130.41	3057.54	3852.04	2664.8		-1.45	1.015	0.8	0.95	0.365	0.556	0.092	0.39		0	75	62.5	62.5	62.5	96	20	40		4130.41	1.015	96	0.119378	-0.151181	0.573846	0.542042	0.422664
213164_at	SLC5A3	178.76	274.3	164.15	288.3	85.475	238.55	477.19	220.36	293.2	202.98		1.625	2.32	1.4375	2.375	0.2575	1.262	0.124	0.585		40	90	50	75	42.5	94	24	40		477.19	2.375	94	-0.0426954	0.0611043	0.360768	0.379177	0.421873
212971_at	CARS	895.32	448.84	463.05	455.75	399.05	1427.8	960.83	684.96	834.15	882.02		1.68	0.63	0.5625	0.625	0.65	0.19	-0.304	-0.1125		95	60	37.5	37.5	72.5	50	12	22.5		1427.8	1.68	95	-0.000522074	-0.0473799	0.467307	0.419405	0.419927
206991_s_at	CCR5	66.64	169.84	27.75	115	32.875	121.65	386.71	38.74	170.287	32.7		0.37	2.81	-0.35	2.05	0.835	3.712	0	1.675		10	65	0	37.5	12.5	92	0	32.5		386.71	3.712	92	-0.0467095	0.2698	0.147691	0.370782	0.417491
210719_s_at	HMG20B	68.38	103.14	71.75	97.15	60.225	111.763	164.09	82.44	101.287	72.4		0.25	0.68	0.2375	0.6	0.3925	0.98	-0.032	0.14		0	55	0	75	35	96	8	15		164.09	0.98	96	-0.056586	-0.156645	0.573846	0.360615	0.417201
205242_at	CXCL13	20.18	93.26	5.9	82.05	6.85	113.875	112.01	5.66	128.6	2.72		0.53	3.175	-0.7875	2.9	3.12	4.976	0.76	3.645		20	60	0	50	62.5	90	0	50		128.6	4.976	90	-0.0581605	0.467101	-0.065386	0.343554	0.401715
208901_s_at	TOP1	161.8	286.54	234.2	210.05	78.325	429.087	497.55	341.84	453.6	346.54		1.285	1.56	1.3125	1.2875	0.2575	0.482	0.156	0.36		50	95	87.5	62.5	32.5	60	4	27.5		497.55	1.56	95	-0.0417922	-0.066111	0.467307	0.359404	0.401196
212386_at	TCF4	627.82	853.7	559.6	866.8	531	1732.18	2659.77	1185.38	1314.68	1352.3		0.51	0.745	-0.1125	0.775	0.2125	0.876	-0.252	-0.18		30	60	25	62.5	57.5	96	4	7.5		2659.77	0.876	96	0.0541337	-0.172878	0.573846	0.455101	0.400967
218738_s_at	RNF138	174.56	220.18	126.9	174.95	65.25	352.35	469.31	294.76	345.5	352.66		1.17	1.55	0.85	1.3125	-0.0375	0.452	-0.224	-0.0875		70	95	25	75	25	64	0	10		469.31	1.55	95	-0.043045	-0.0676719	0.467307	0.35659	0.399635
213891_s_at	TCF4	302.84	429.94	271.9	465.45	280.05	1122.7	1919.87	1149.78	1251.9	993.24		0.16	0.525	-0.175	0.775	0.1425	0.842	0.092	0.15		20	55	12.5	25	50	96	8	12.5		1919.87	0.842	96	0.0213084	-0.178185	0.573846	0.416969	0.39566
209014_at	MAGED1	614.42	504.54	434.25	503.2	661.95	989.088	1331.41	1307.06	1346.29	713.82		0.34	0.165	0.1125	0.2625	0.4325	0.84	0.82	0.795		40	50	50	62.5	55	96	56	40		1346.29	0.84	96	-0.00413823	-0.178498	0.573846	0.39121	0.395348
202510_s_at	TNFAIP2	309.22	701.9	242.15	537.25	267.375	275.087	525.89	164.62	326.525	198.24		0.05	1.23	-0.05	0.9125	0.4475	1.478	0.116	0.7		5	95	0	75	45	86	12	47.5		701.9	1.478	95	-0.0327263	-0.0789106	0.467307	0.35567	0.388396
212426_s_at	YWHAQ	668.08	452	361.2	571.2	240.075	1578.16	2220.47	1367.94	1546.76	1499.92		1.435	0.96	0.5625	1.1375	-0.015	0.622	-0.044	0.0025		95	80	62.5	87.5	35	74	4	25		2220.47	1.435	95	0.0346444	-0.0856225	0.467307	0.416329	0.381684
200598_s_at	HSP90B1	166.68	377.16	221.05	406.85	155.45	567.025	1037.54	494.46	733.737	469.26		0.07	1.43	0.7375	1.4	0.275	0.928	-9.99201e-18	0.4225		15	95	37.5	87.5	32.5	84	0	35		1037.54	1.43	95	-0.0178358	-0.086403	0.467307	0.363068	0.380904
216250_s_at	LPXN	148.42	236.34	112.95	188.95	127.725	145.787	325.13	111.72	201.625	87.88		-0.08	0.6	-0.3	0.425	0.7175	2.092	0.568	1.2825		5	55	0	37.5	40	94	16	67.5		325.13	2.092	94	-0.0494415	0.0169301	0.360768	0.328257	0.377699
218035_s_at	RBM47	74.12	167.4	91.85	141.15	45.55	81.2375	205.36	63.86	163.3	20.32		0.71	1.5	0.9875	1.6	1.975	3.438	1.78	2.8775		5	65	25	62.5	32.5	92	12	57.5		205.36	3.438	92	-0.054755	0.227031	0.147691	0.319967	0.374722
218718_at	PDGFC	247.16	454.26	282.1	358.4	193.475	699.337	1340.32	1160.52	993.712	720.56		0.49	1.325	0.4	0.725	-0.045	0.986	0.656	0.485		20	95	37.5	62.5	17.5	92	60	52.5		1340.32	1.325	95	-0.00440308	-0.102793	0.467307	0.360111	0.364514
210889_s_at	FCGR2B	56.24	141.56	92.65	114.95	89.775	82.55	291.86	127.1	272.15	82.56		-0.44	0.785	0.125	0.25	-0.34	2.006	0.34	1.5675		0	55	12.5	50	22.5	94	28	67.5		291.86	2.006	94	-0.0509175	0.0035062	0.360768	0.313357	0.364275
218730_s_at	OGN	10.22	72.58	15	90.55	30.75	124.113	333.14	212.82	209.25	83.26		-1.73	1.575	-0.175	1.9875	0.2275	1.85	0.692	1.1475		0	60	0	62.5	50	94	56	52.5		333.14	1.9875	94	-0.0490861	0.000618495	0.360768	0.312301	0.361387
217281_x_at	IGHA1	2.12	96.94	2.8	38.45	4	25.9125	157.98	11.62	211.875	4.58		-0.955	3.07	-1.05	3	1.3725	4.678	1.168	3.7075		0	65	0	87.5	20	90	4	75		211.875	4.678	90	-0.054466	0.420585	-0.065386	0.300733	0.355199
202375_at	SEC24D	37.68	70.08	34.65	41.65	22.275	91.9375	175.72	56.82	84.4	53.16		0.86	1.675	0.55	1.4	0.7625	1.92	0.324	0.6625		35	80	37.5	62.5	50	94	4	32.5		175.72	1.92	94	-0.05607	-0.00991774	0.360768	0.294781	0.350851
208978_at	CRIP2	35.9	276.74	198.25	288.85	64.875	280.425	502.87	344.28	488.825	172.74		-0.74	1.885	1.125	1.7	0.6675	1.406	0.98	1.3375		0	65	25	75	62.5	94	40	57.5		502.87	1.885	94	-0.0415562	-0.015381	0.360768	0.303831	0.345387
213800_at	CFH	183.16	234.16	160.1	239.4	76.075	293.913	706.36	296.18	371.713	211.86		1.345	1.655	1.3625	1.8625	0.3325	1.702	0.484	0.7725		50	75	50	87.5	55	94	28	50		706.36	1.8625	94	-0.0325284	-0.0188931	0.360768	0.309347	0.341875
209332_s_at	MAX	533.1	586.36	472.15	538.25	274.375	899.65	1158.21	896.34	854.763	869.64		1.175	1.025	0.6	0.775	0.035	0.454	-0.2	-0.115		75	95	50	75	17.5	78	0	0		1158.21	1.175	95	-0.0124823	-0.126207	0.467307	0.328618	0.3411
39582_at	CYLD	122	175.74	164.1	156.05	84.375	235.475	397.29	168.18	185.65	173.4		0.76	1.15	0.825	0.8625	0.455	1.168	0.06	0.1225		30	95	50	62.5	60	92	16	15		397.29	1.168	95	-0.0462402	-0.127299	0.467307	0.293768	0.340008
208622_s_at	EZR	7	128.96	119.8	130.35	13.7	265	341.79	193.7	280.312	79.98		-0.755	2.73	3.1375	3.2125	1.63	2.206	1.276	1.7225		0	45	37.5	62.5	67.5	92	36	45		341.79	3.2125	92	-0.0487024	0.191832	0.147691	0.290821	0.339523
209027_s_at	ABI1	74.94	262.06	188.1	211.3	108.125	418.85	620.44	465.48	531.525	440.78		-0.315	1.16	0.725	1.05	-0.045	0.496	0.06	0.2275		0	95	62.5	87.5	12.5	68	0	25		620.44	1.16	95	-0.0363402	-0.128548	0.467307	0.302419	0.338759
213101_s_at	ACTR3	1364.86	1428.2	1006.55	1421	648.425	2323.17	3279.58	1947.26	2588.24	1638.2		1.08	1.12	0.7125	1.0875	0.42	0.99	0.124	0.5425		70	95	87.5	87.5	60	94	24	42.5		3279.58	1.12	95	0.0816313	-0.134792	0.467307	0.414147	0.332515
218396_at	VPS13C	427.18	622.1	411.3	530.6	334.725	805.912	1128.66	862.48	801.6	775.16		1	1.12	0.7125	0.9125	0.11	0.55	-0.088	-0.11		40	95	75	75	35	70	0	7.5		1128.66	1.12	95	-0.0137933	-0.134792	0.467307	0.318722	0.332515
214334_x_at	DAZAP2	1310.78	606.1	742.7	612.2	623.975	1061.34	1208.53	862.42	972.85	1055.58		1.115	0.495	0.3	0.325	0.0225	0.218	-0.148	-0.08		95	65	25	50	10	38	0	0		1310.78	1.115	95	-0.00571361	-0.135572	0.467307	0.326021	0.331735
213125_at	OLFML2B	120.54	192.24	164.3	219.95	93.425	158.837	352.29	184.74	247.775	98.42		0.14	0.99	0.4625	1.2875	0.565	1.792	0.688	1.005		5	60	37.5	75	35	94	40	37.5		352.29	1.792	94	-0.0482366	-0.0298976	0.360768	0.282634	0.330871
212188_at	KCTD12	281.18	609.66	338.35	328.4	167.65	876.35	1406.56	762.66	990.238	589.98		0.695	1.785	0.925	0.8375	0.3125	1.256	0.316	0.625		30	90	62.5	62.5	40	94	28	45		1406.56	1.785	94	-0.00146438	-0.0309902	0.360768	0.328314	0.329778
203381_s_at	APOE	14.96	212.7	104.1	203.95	72.8	169.6	359.03	194.56	310.4	97.74		-1.835	1.72	0.85	1.5625	0.535	1.632	0.804	1.16		0	60	12.5	62.5	45	94	44	52.5		359.03	1.72	94	-0.0479375	-0.0411362	0.360768	0.271695	0.319632
202963_at	RFX5	279.6	210.04	103.15	127.4	88.125	363.6	547.73	173.32	299.3	179.62		1.71	1.325	0.4625	0.7625	0.8375	1.428	0.056	0.7175		60	70	0	37.5	80	94	8	40		547.73	1.71	94	-0.039566	-0.0426971	0.360768	0.278505	0.318071
214257_s_at	SEC22B	322.78	289.74	233.8	273.2	194.675	954.737	799.7	474.98	558.638	599.8		1.025	0.845	0.625	0.725	0.6575	0.424	-0.144	0.075		85	95	25	75	65	52	0	2.5		954.737	1.025	95	-0.0215093	-0.14962	0.467307	0.296177	0.317687
221645_s_at	ZNF83	40.58	66.68	24.9	65.3	24.075	105.85	190.14	72.4	80.325	69.6		1.125	1.695	0.4	1.2875	0.6675	1.552	0.1	0.125		45	70	25	62.5	52.5	94	4	27.5		190.14	1.695	94	-0.0554303	-0.0450385	0.360768	0.2603	0.31573
209630_s_at	FBXW2	136.92	215.6	175.35	230.95	95.075	356.462	503.91	292.62	297.313	395.34		0.43	1	0.6625	0.8	-0.04	0.414	-0.444	-0.4		5	95	75	87.5	15	64	0	2.5		503.91	1	95	-0.04151	-0.153523	0.467307	0.272274	0.313784
218107_at	WDR26	358.54	515.5	417.95	490.05	254.575	853.95	919.97	775.32	758.025	706.48		0.465	0.995	0.8125	0.9	0.25	0.416	0.132	0.1825		15	95	75	87.5	42.5	80	8	17.5		919.97	0.995	95	-0.0230517	-0.154303	0.467307	0.289952	0.313004
31845_at	ELF4	107.06	69.12	29.35	51.55	31.975	81.575	150.57	43.72	64.4875	52.44		1.65	1.235	0.1625	0.675	0.58	1.674	-0.172	0.285		45	70	0	12.5	50	94	4	17.5		150.57	1.674	94	-0.0571858	-0.0483165	0.360768	0.255266	0.312452
209763_at	CHRDL1	292.32	339.78	80.9	277.25	146.55	420.625	1490.39	498.28	464.288	432.88		0.905	1.49	-0.675	1.15	-0.2975	1.662	0.256	0.2975		55	80	0	62.5	37.5	94	28	35		1490.39	1.662	94	0.0022547	-0.0501896	0.360768	0.312834	0.310579
203547_at	CD4	23.84	248.02	36.3	195.45	44.15	112.338	294.45	87.66	230.738	34.28		-0.875	2.785	-0.1625	2.2	1.4075	3.002	1.108	2.2425		0	45	0	12.5	25	92	0	52.5		294.45	3.002	92	-0.0508026	0.158974	0.147691	0.255863	0.306665
218706_s_at	GRAMD3	19.24	94.48	78.3	106.2	14.075	189.037	227.42	200.78	213.075	91.68		0.555	2.955	2.525	2.825	0.8925	1.204	0.992	0.99		0	85	62.5	75	65	92	36	55		227.42	2.955	92	-0.0537764	0.151638	0.147691	0.245553	0.299329
201200_at	CREG1	855.82	847.96	768.5	755.6	434.525	1839.83	2390.17	2487.28	2907.14	1971.88		0.685	0.88	0.6875	0.7	-0.0125	0.33	0.432	0.5275		50	95	87.5	87.5	17.5	44	20	40		2907.14	0.88	95	0.0651081	-0.172254	0.467307	0.360161	0.295053
217776_at	RDH11	132.8	110.74	79.65	159.45	65.425	303.163	502.74	235.18	307.387	196.3		1.535	1.07	0.5	1.0375	0.38	0.94	0.076	0.22		50	65	25	62.5	50	94	8	22.5		502.74	1.535	94	-0.0415619	-0.0700133	0.360768	0.249193	0.290755
202214_s_at	CUL4B	70.62	155.54	98.4	130.45	10	207.8	336.85	208.42	240.938	161.24		2.025	2.875	2.25	2.8	0.18	0.892	0.172	0.405		10	90	50	62.5	30	92	8	25		336.85	2.875	92	-0.0489216	0.13915	0.147691	0.23792	0.286842
213361_at	TDRD7	248.52	126.54	88.4	113.4	65.975	426.188	234.85	137.42	200.35	138.06		1.45	0.65	0.1125	0.3875	1.4375	0.994	0.052	0.5925		65	20	0	12.5	65	94	4	40		426.188	1.45	94	-0.0449581	-0.0832812	0.360768	0.232529	0.277487
212917_x_at	RECQL	95.04	163.18	106	103.3	49.775	454.275	512.08	228.44	279.975	261.98		0.8	1.43	0.95	0.85	0.6325	0.91	0.084	0.1875		35	60	37.5	12.5	72.5	94	4	17.5		512.08	1.43	94	-0.0411476	-0.086403	0.360768	0.233218	0.274365
218345_at	TMEM176A	292.14	456.38	275.4	296.1	288.825	165.488	340.86	155.04	260.575	130.88		-0.045	0.525	-0.1875	0.025	0.29	1.43	-0.196	0.7625		10	65	0	37.5	22.5	94	24	52.5		456.38	1.43	94	-0.0436187	-0.086403	0.360768	0.230747	0.274365
212287_at	SUZ12	195.02	200.44	167.9	187.15	131.925	378.188	411.4	290.16	306.713	338.16		0.655	0.735	0.575	0.675	0.1425	0.302	-0.264	-0.175		45	95	75	87.5	20	56	0	0		411.4	0.735	95	-0.0456142	-0.194887	0.467307	0.226806	0.27242
213618_at	ARAP2	48.86	84.96	15.7	69	36.95	56.8125	200.28	35.9	87.1625	33.7		0.35	1.265	-1.425	0.6875	0.8625	2.75	0.384	1.4975		5	60	0	50	32.5	92	0	57.5		200.28	2.75	92	-0.0549804	0.119639	0.147691	0.21235	0.26733
212796_s_at	TBC1D2B	135.98	280.78	114.8	258.1	116.65	150.338	315.1	117.84	169.025	121.92		0.01	0.655	-0.1125	0.525	0.1425	1.38	-0.192	0.4025		0	55	0	25	17.5	94	4	27.5		315.1	1.38	94	-0.0498865	-0.0942076	0.360768	0.216674	0.266561
211983_x_at	ACTG1	5079.9	2847.36	2641.75	3744	2113.4	4857.97	8069.97	5871.18	7011.43	4382.22		1.375	0.49	0.425	0.7375	0.065	0.874	0.444	0.7		70	65	62.5	75	25	94	36	55		8069.97	1.375	94	0.294155	-0.0949881	0.360768	0.559935	0.26578
212988_x_at	ACTG1	4202.02	2782.98	2532.85	3144.15	2077.47	4547.58	7639.5	5907.36	7086.11	4342.18		1.335	0.565	0.5125	0.625	0.0375	0.83	0.488	0.7425		60	45	37.5	62.5	20	94	44	55		7639.5	1.335	94	0.275057	-0.101232	0.360768	0.534594	0.259537
209682_at	CBLB	157.5	186.66	112.85	130.55	61.75	261.425	392.99	195.32	307.838	182.16		1.145	1.325	0.65	0.925	0.3025	0.978	-0.032	0.46		65	85	50	50	32.5	94	4	35		392.99	1.325	94	-0.0464309	-0.102793	0.360768	0.211545	0.257976
213612_x_at	NBPF10	1536.96	1197.24	996.65	1030.35	599.075	1283.63	2012.69	1156.82	1426.66	1081.96		1.32	1.2	0.9875	1.075	0.2125	1.03	0.012	0.2825		70	85	62.5	75	47.5	94	12	40		2012.69	1.32	94	0.0254263	-0.103573	0.360768	0.282622	0.257195
215691_x_at	HSPB11	184.56	185.94	106.05	178.1	75	432.263	605.93	274.18	378.438	311.18		1.27	1.115	0.15	0.95	0.3725	0.952	0.096	0.4575		75	55	0	12.5	57.5	94	0	40		605.93	1.27	94	-0.0369839	-0.111378	0.360768	0.212407	0.249391
218157_x_at	CDC42SE1	219.02	212.72	200.25	242.35	144.725	258.262	383.33	348.6	489.025	195.04		0.525	0.395	0.25	0.5625	0.35	0.954	0.92	1.26		45	55	37.5	75	32.5	94	64	62.5		489.025	1.26	94	-0.0421704	-0.112939	0.360768	0.205659	0.24783
202145_at	LY6E	135.28	85.92	76.05	127.35	17.3	270.225	147.5	48.38	110.912	32.38		2.495	2.46	2.3	2.6	2.495	2.158	0.308	1.88		25	55	0	37.5	62.5	92	20	57.5		270.225	2.6	92	-0.0518773	0.0962251	0.147691	0.192039	0.243916
221478_at	BNIP3L	238.72	306.88	180.6	242.45	135.825	541.1	1019.08	540.82	584.6	482.18		0.835	1.205	0.5	0.725	0.06	1.078	0.196	0.2275		35	85	50	62.5	25	94	24	25		1019.08	1.205	94	-0.0186547	-0.121524	0.360768	0.22059	0.239245
217752_s_at	CNDP2	304.9	273.54	223	196.95	126.975	411.337	509.03	176.78	277.262	237.66		1.095	0.85	0.3625	0.6	0.7325	1.148	-0.204	0.2875		55	60	0	37.5	60	94	8	27.5		509.03	1.148	94	-0.0412829	-0.130421	0.360768	0.189064	0.230347
211967_at	TMEM123	392.64	289.66	184.95	249.8	157.675	835.95	1199.78	599.32	872.287	544.64		1.115	0.93	0.3125	0.7	0.5075	1.038	0.036	0.5375		65	80	25	50	62.5	94	12	40		1199.78	1.115	94	-0.0106381	-0.135572	0.360768	0.214558	0.225196
201150_s_at	TIMP3	732.32	914.82	681.3	1048	509.425	1705.96	3186.33	939.82	1148.55	1612.74		0.485	0.67	0.4125	0.7	0.1625	1.096	-0.424	-0.17		30	60	50	50	45	94	4	7.5		3186.33	1.096	94	0.0774943	-0.138538	0.360768	0.299725	0.222231
213746_s_at	FLNA	28.44	240.36	91.8	238.05	35.4	194.488	411.28	111.5	205.938	165.64		-0.64	2.365	1.25	2.45	0.1825	1.398	-0.484	0.2975		0	60	12.5	87.5	30	92	8	17.5		411.28	2.45	92	-0.0456195	0.0728112	0.147691	0.174883	0.220502
201972_at	ATP6V1A	450.84	414.26	364.35	466.55	215.45	628.775	908.82	590.5	605.125	473.36		0.655	0.735	0.225	0.7375	0.4375	1.024	0.232	0.365		50	70	0	50	42.5	94	8	22.5		908.82	1.024	94	-0.0235464	-0.149777	0.360768	0.187446	0.210992
221491_x_at	HLA-DRB1	75.82	449.08	28.9	483.95	64.275	146.637	899.78	89.82	360.425	49.48		-0.53	1.855	-1.3625	1.3375	0.2975	3.696	0.964	1.8375		0	85	0	50	42.5	90	16	50		899.78	3.696	90	-0.0239474	0.267302	-0.065386	0.177969	0.201916
209285_s_at	C3orf63	114.86	138.6	77.8	118.75	85.8	280.963	411.38	222.04	234.713	212.04		0.68	0.65	-0.025	0.6125	0.3875	0.962	0.1	0.1425		5	65	0	50	42.5	94	8	15		411.38	0.962	94	-0.0456151	-0.159454	0.360768	0.155699	0.201314
208983_s_at	PECAM1	63.06	275.48	184.3	248	64.475	398.863	606.95	346.28	531.4	274.1		-0.115	2.315	1.8125	2.25	0.4875	1.118	0.32	0.9		15	75	50	75	47.5	92	16	52.5		606.95	2.315	92	-0.0369387	0.0517388	0.147691	0.162491	0.19943
201104_x_at	NBPF1	284.14	777.24	626.65	645.55	534.225	545.688	890.5	665.64	809.138	507.78		-0.64	0.575	0.25	0.425	0.1175	0.916	0.36	0.68		0	80	37.5	62.5	27.5	94	24	40		890.5	0.916	94	-0.0243591	-0.166634	0.360768	0.169775	0.194134
208639_x_at	PDIA6	504.32	865.44	594.5	673.05	336.475	842.075	1078.41	575.02	777.913	833		0.565	0.795	0.4125	0.8625	0.3425	0.598	0.036	0.4025		25	70	25	62.5	50	94	0	27.5		1078.41	0.8625	94	-0.0160226	-0.174985	0.360768	0.16976	0.185783
203528_at	SEMA4D	56.14	84.2	37.35	58.95	22.225	68.95	160.84	51.48	98.625	58.96		1.405	2.22	0.0125	1.2375	0.135	1.828	-0.608	0.6625		15	60	25	37.5	12.5	92	0	22.5		160.84	2.22	92	-0.0567302	0.03691	0.147691	0.127871	0.184601
203567_s_at	TRIM38	339.6	298.48	244.95	231.45	77.325	351.512	497.32	248.72	384.35	162.86		2.22	1.445	1.125	1.1125	1.0775	1.74	0.648	1.2075		90	90	50	62.5	67.5	92	32	55		497.32	2.22	92	-0.0418024	0.03691	0.147691	0.142799	0.184601
207668_x_at	PDIA6	528.26	837.98	632.2	667.65	357.675	952.775	1131.44	630.36	843.862	804.06		0.645	0.775	0.3375	0.85	0.3525	0.614	-0.068	0.395		30	65	12.5	62.5	50	94	0	37.5		1131.44	0.85	94	-0.0136699	-0.176937	0.360768	0.170162	0.183832
212489_at	COL5A1	44.32	144.92	107.45	91.5	69.5	101.238	222.84	127.14	116.163	53.76		-0.165	1.365	1.0875	0.85	0.8675	2.14	0.992	0.9975		20	65	37.5	62.5	55	92	36	42.5		222.84	2.14	92	-0.0539796	0.0244226	0.147691	0.118134	0.172114
204006_s_at	FCGR3A	61.16	239	231.35	145.45	69.8	154.725	177.85	177.72	259.763	51.72		-0.145	1.015	0.6125	0.2375	0.9625	1.93	1.54	2.1275		0	70	50	50	45	92	68	72.5		259.763	2.1275	92	-0.0523415	0.0224714	0.147691	0.117821	0.170163
201462_at	SCRN1	77.52	109.96	59.35	93.25	21	92.5375	210.74	34.52	79.9375	65.54		1.855	2.125	1.275	1.9	0.705	2.01	-0.98	0.655		10	45	0	25	35	92	4	27.5		210.74	2.125	92	-0.0545164	0.0220812	0.147691	0.115256	0.169772
209524_at	HDGFRP3	53	93.06	67.75	85.55	32	146.637	295.33	134.72	153.375	99.78		1.225	2	1.7	2.0375	0.2725	1.442	0.268	0.5475		30	80	75	75	40	92	28	37.5		295.33	2.0375	92	-0.0507636	0.00842311	0.147691	0.105351	0.156114
201410_at	PLEKHB2	240.78	242.1	219.35	243.45	166.775	462.988	600.36	503.7	524.038	366.18		0.595	0.66	0.6125	0.5875	0.2	0.608	0.268	0.39		20	60	75	62.5	35	94	4	25		600.36	0.66	94	-0.0372311	-0.206594	0.360768	0.116943	0.154174
87100_at	ABHD2	3.64	67.86	78.35	23.85	10.6	72.6125	110.94	76.44	67.875	46.44		-1.485	3.225	3.025	1.6	0.9825	1.562	0.948	0.6075		0	90	62.5	25	57.5	82	36	32.5		110.94	3.225	90	-0.0589439	0.193783	-0.065386	0.0694529	0.128397
213797_at	RSAD2	823.78	149.22	28.35	68.8	52.025	1678.99	304.24	87.58	268.25	88.58		2.855	1.535	-0.4875	0.4875	3.21	1.6	-0.048	1.145		75	75	0	50	67.5	90	0	62.5		1678.99	3.21	90	0.0106219	0.191441	-0.065386	0.136677	0.126055
204955_at	SRPX	316.54	264.52	271.85	351.65	123.8	598.337	825.43	469.06	735.325	281.18		1.225	0.99	1.225	1.4125	1.2225	1.782	0.74	1.14		55	45	62.5	87.5	77.5	92	56	52.5		825.43	1.782	92	-0.0272459	-0.0314585	0.147691	0.0889868	0.116233
212476_at	ACAP2	90.42	185.3	97.55	129.75	56.875	295.562	491.74	186.18	261.213	235.72		0.86	1.655	0.875	1.1375	0.2325	1.008	-0.304	0.0675		50	90	50	75	45	92	0	25		491.74	1.655	92	-0.0420499	-0.0512822	0.147691	0.0543591	0.096409
209267_s_at	SLC39A8	35.04	36.7	18.8	45.75	10.55	99.75	119.41	51.16	105.638	40.64		2.435	2.255	1.7625	3	0.5975	1.468	0.372	1.1675		20	75	37.5	75	20	90	16	40		119.41	3	90	-0.0585682	0.158662	-0.065386	0.0347079	0.0932761
204039_at	CEBPA	73	275.28	118.65	196	76.25	129.088	291.9	166.88	126.662	72.32		0.065	1.42	0.2125	0.8125	0.41	1.514	0.384	0.5325		0	90	0	37.5	32.5	92	12	27.5		291.9	1.514	92	-0.0509157	-0.0732912	0.147691	0.0234842	0.0744
218627_at	DRAM1	192.76	242.36	77.7	189.7	96.35	202.6	268.07	102.4	185.9	91.74		0.66	1.025	-0.4	0.725	0.7675	1.488	-0.08	0.7025		25	55	0	25	25	92	0	42.5		268.07	1.488	92	-0.0519729	-0.0773497	0.147691	0.0183686	0.0703416
201505_at	LAMB1	179.58	96.86	124.5	121.9	63.075	433.438	473.77	158.28	237.075	213.48		1.455	0.855	1.1625	1.15	0.935	1.158	-0.376	0.1075		75	50	62.5	75	72.5	92	4	32.5		473.77	1.455	92	-0.0428472	-0.0825007	0.147691	0.0223434	0.0651905
218924_s_at	CTBS	39.52	85.72	60.9	83.55	32.175	146.787	218.94	109.88	145.425	99.44		0.655	1.435	0.9625	1.325	0.3675	0.918	-0.012	0.3825		0	65	37.5	37.5	25	92	0	10		218.94	1.435	92	-0.0541526	-0.0856225	0.147691	0.0079161	0.0620687
218319_at	PELI1	103.72	173.54	137.3	126.2	44.525	192.563	331.46	166.56	202.162	181.32		0.885	1.42	1.1375	1.225	0.135	0.946	0.06	0.2425		30	80	50	75	27.5	92	8	17.5		331.46	1.42	92	-0.0491607	-0.0879639	0.147691	0.0105666	0.0597273
208981_at	PECAM1	324.84	500.02	328.9	544.85	216.125	757.537	1019.87	512.78	717.625	505.74		0.63	1.285	0.7375	1.4	0.58	1.052	-0.044	0.5225		30	60	37.5	75	50	92	8	35		1019.87	1.4	92	-0.0186197	-0.0910858	0.147691	0.0379857	0.0566054
200745_s_at	GNB1	210.88	643.2	418.6	501.6	283.925	708.738	1197.46	538.12	734.375	561.28		-0.045	1.39	0.7375	1.225	0.3175	1.014	-0.108	0.25		0	85	62.5	75	42.5	92	12	25		1197.46	1.39	92	-0.010741	-0.0926467	0.147691	0.0443035	0.0550445
212158_at	SDC2	176.84	390.58	240.05	233	162.825	569.387	1220.26	609.58	663.638	476.84		0.22	1.205	0.3875	0.625	0.0725	1.356	0.32	0.36		30	75	50	50	45	92	48	42.5		1220.26	1.356	92	-0.00972949	-0.0979538	0.147691	0.0400079	0.0497374
200665_s_at	SPARC	1537.4	1353.84	1212.7	1461.25	884.6	2565.03	3567.29	2683.88	2742.15	1462.6		1.02	0.44	0.3875	0.4625	0.75	1.268	0.732	0.85		60	55	50	50	62.5	92	44	45		3567.29	1.268	92	0.0943954	-0.11169	0.147691	0.130397	0.0360012
218614_at	C12orf35	223.9	148.52	74.4	104.55	133.2	327.462	568.38	168.28	266.313	217.18		0.81	0.6	-0.1125	0.0125	0.495	1.266	-0.18	0.4125		40	70	12.5	12.5	50	92	4	32.5		568.38	1.266	92	-0.0386498	-0.112002	0.147691	-0.00296077	0.0356891
210293_s_at	SEC23B	53.16	96.98	46.65	47.7	21.95	159.012	337.9	71	113.725	105.28		0.875	1.255	0.7	0.725	0.2325	1.236	-0.136	0.35		35	75	0	62.5	30	92	0	22.5		337.9	1.255	92	-0.048875	-0.113719	0.147691	-0.0149029	0.033972
208782_at	FSTL1	920.96	1475.58	1131.15	1111	775.325	1839.36	3628.34	1951.44	2825.5	1478.6		0.655	1.165	0.9375	1.2125	0.18	1.228	0.392	0.8275		25	60	50	50	42.5	92	32	55		3628.34	1.228	92	0.0971038	-0.117934	0.147691	0.126861	0.0297576
202746_at	ITM2A	237.1	745.16	278.65	793.4	427.2	692.65	1864.22	800.64	973.9	754.26		-0.415	1.05	-0.325	0.875	-0.19	1.216	-0.052	0.2325		15	65	25	62.5	25	92	12	27.5		1864.22	1.216	92	0.0188395	-0.119807	0.147691	0.0467239	0.0278844
217757_at	A2M	1464.4	1671	1264.8	1847.8	1076.25	2114.3	3402.07	2547.36	3952.21	2069.26		0.615	0.9	0.5	1.1625	-0.0675	0.756	0.344	0.905		45	50	50	62.5	15	92	20	57.5		3952.21	1.1625	92	0.111472	-0.128158	0.147691	0.131006	0.0195335
213295_at	CYLD	208.3	322.54	270.6	298.2	159.8	458.925	744.09	333.3	340.238	342.82		0.22	0.98	0.775	0.6875	0.3975	1.162	0.088	0.11		0	60	25	50	55	92	20	20		744.09	1.162	92	-0.0308545	-0.128236	0.147691	-0.0113991	0.0194555
200762_at	DPYSL2	529.4	749.6	490.25	570.75	315.225	872.475	1922.95	777.86	1017.5	909.54		0.92	1.04	0.475	0.9125	-0.1425	1.05	-0.268	0.0675		50	75	50	62.5	22.5	92	8	25		1922.95	1.05	92	0.021445	-0.145718	0.147691	0.0234181	0.00197311
202686_s_at	AXL	117.44	236.8	149.8	232.5	169.55	308.475	605.11	328.34	395.175	249.44		-0.185	0.675	0.0125	0.625	0.235	1.05	0.408	0.5325		0	55	0	62.5	32.5	92	24	35		605.11	1.05	92	-0.0370203	-0.145718	0.147691	-0.0350472	0.00197311
209448_at	HTATIP2	206.38	150.14	150.8	184	97.6	638.3	687.82	236.54	394.95	327.8		1	0.43	0.5125	0.725	0.9225	0.956	-0.232	0.395		50	45	37.5	75	75	92	0	37.5		687.82	1	92	-0.0333509	-0.153523	0.147691	-0.0391824	-0.00583151
221607_x_at	ACTG1	4042.36	3018.3	3039.35	3994.25	2119.1	5039.9	8319.99	6853.58	7762.09	4909.88		0.99	0.525	0.55	0.8375	0.05	0.792	0.48	0.71		60	60	50	75	20	92	44	55		8319.99	0.99	92	0.305247	-0.155084	0.147691	0.297854	-0.00739244
203156_at	AKAP11	181.46	489.78	305.65	349.95	257.675	522.65	874.37	620.38	568.1	431.98		-0.155	0.905	0.2375	0.375	0.245	0.986	0.452	0.275		0	60	25	12.5	45	92	32	32.5		874.37	0.986	92	-0.0250747	-0.155708	0.147691	-0.0330915	-0.00801681
214040_s_at	GSN	6.06	489.5	190.3	184.55	83.25	453.975	700.44	407.88	477.138	283.9		-2.855	2.33	1.1875	1.1875	0.5175	1.122	0.52	0.6775		0	90	25	25	45	84	40	45		700.44	2.33	90	-0.0327911	0.0540801	-0.065386	-0.0440969	-0.0113058
209186_at	ATP2A2	127.88	360.42	240	322.1	256.4	331.338	506.54	251.2	379.45	281.64		-0.47	0.91	0.1875	0.8125	0.1825	0.946	0.012	0.545		0	65	25	62.5	27.5	92	4	42.5		506.54	0.946	92	-0.0413933	-0.161952	0.147691	-0.0556538	-0.0142605
214363_s_at	MATR3	930.1	836.82	562.6	745.75	424.5	1665.39	2274.8	1348.1	1569.61	1430.18		0.915	0.855	0.375	0.725	0.165	0.668	-0.02	0.15		75	85	62.5	62.5	40	92	0	17.5		2274.8	0.915	92	0.0370547	-0.166791	0.147691	0.0179553	-0.0190994
200068_s_at	CANX	855.34	1170.12	1056.6	1205.35	698.975	1568.59	2074.02	1595.28	1879.22	1285.52		0.48	0.765	0.675	0.8875	0.27	0.63	0.176	0.43		10	60	37.5	50	45	92	16	37.5		2074.02	0.8875	92	0.0281472	-0.171083	0.147691	0.00475526	-0.0233919
200746_s_at	GNB1	288.84	625.94	421.2	615.85	313.65	621.913	1055.63	660.54	817.788	552.14		-0.3	0.575	0.1625	0.6875	0.1325	0.884	0.296	0.6125		0	75	12.5	87.5	17.5	92	8	40		1055.63	0.884	92	-0.0170332	-0.171629	0.147691	-0.0409714	-0.0239382
211744_s_at	CD58	73.72	125.22	72	119	81.875	174.925	247.91	174.52	231.013	145.24		-0.135	0.725	-0.15	0.6875	0.2625	0.856	0.248	0.6475		5	60	12.5	50	20	92	4	50		247.91	0.856	92	-0.0528673	-0.176	0.147691	-0.0811762	-0.0283088
216640_s_at	PDIA6	246.24	386.62	277.1	373.8	256.3	717.462	849.7	525.98	678.375	564.74		0.305	0.785	0.3875	0.7375	0.3625	0.634	-0.104	0.3275		20	65	0	50	47.5	92	8	35		849.7	0.785	92	-0.0261692	-0.187083	0.147691	-0.0655606	-0.0393914
204050_s_at	CLTA	235.56	246.02	199.85	257.35	156.3	603.638	769.7	470.04	639.95	482.36		0.575	0.495	0.15	0.75	0.27	0.612	-0.096	0.2575		40	55	37.5	87.5	30	92	0	15		769.7	0.75	92	-0.0297184	-0.192546	0.147691	-0.074573	-0.0448546
200614_at	CLTC	1039.2	1047.02	936.7	1135.65	833.825	2582.69	3206.72	2463.38	3038.95	2225.62		0.675	0.52	0.2875	0.3875	0.1725	0.5	0.112	0.3725		55	80	50	25	27.5	92	16	35		3206.72	0.675	92	0.0783989	-0.204253	0.147691	0.0218373	-0.0565615
217732_s_at	ITM2B	1775.84	2088.98	1708.2	2197.05	1500.47	4229.59	5818.01	4681.6	5795.45	3894.16		0.245	0.555	0.2	0.4875	0.1625	0.604	0.032	0.3025		15	65	25	62.5	25	92	0	17.5		5818.01	0.604	92	0.194248	-0.215335	0.147691	0.126603	-0.0676441
213765_at	MFAP5	185.56	758.72	452.7	609.05	193.325	841.325	2326.72	1105.74	1134.74	1351.4		-0.645	1.76	1.2625	1.6875	-0.51	0.98	0.184	0.195		15	90	87.5	87.5	15	80	32	30		2326.72	1.76	90	0.0393581	-0.0348925	-0.065386	-0.0609204	-0.100278
203281_s_at	UBA7	182.34	155.24	26.8	119.7	13.7	163.037	186.32	65.66	156.225	76.16		2.58	3.125	0.225	2.5625	1.34	1.716	0.18	1.2325		40	55	0	12.5	67.5	88	0	50		186.32	3.125	88	-0.0555997	0.178174	-0.278463	-0.155889	-0.10029
208335_s_at	DARC	140.92	269.82	174.25	317	39.825	177.088	301.89	114.12	219.188	162.32		2.08	2.895	2.1875	3.4	0.2125	1.008	-0.396	0.45		45	60	37.5	87.5	37.5	74	8	40		317	3.4	87.5	-0.0498022	0.221099	-0.331732	-0.160436	-0.110633
213872_at	C6orf62	359.68	915.44	582.7	771.05	326.625	1808.88	1444.09	2013.62	2075.06	1329.98		0.11	1.655	0.9875	1.3875	0.5425	0.248	0.908	0.9		20	90	75	87.5	57.5	54	60	62.5		2075.06	1.655	90	0.0281933	-0.0512822	-0.065386	-0.0884749	-0.116668
217889_s_at	CYBRD1	2.28	137.6	10.2	49.15	5.025	67.725	224.58	154.26	191.488	65.02		-1.07	3	-0.15	2.275	-0.1925	1.502	1.184	1.4225		0	75	12.5	37.5	27.5	88	64	82.5		224.58	3	88	-0.0539024	0.158662	-0.278463	-0.173703	-0.119801
208792_s_at	CLU	184.84	210.44	111.8	220	126.05	421.963	977.46	464.14	522.038	329.52		0.195	0.77	-0.2125	0.4375	0.32	1.61	0.456	0.705		25	55	25	37.5	47.5	90	48	55		977.46	1.61	90	-0.0205012	-0.0583064	-0.065386	-0.144194	-0.123692
217871_s_at	MIF	456.98	547.96	416.85	788.85	329.25	1135.92	1864.07	2121.26	2703.78	808.26		0.375	0.46	0.175	0.9875	0.47	1.134	1.232	1.5925		10	60	50	87.5	62.5	90	72	87.5		2703.78	1.5925	90	0.0560862	-0.061038	-0.065386	-0.0703378	-0.126424
205047_s_at	ASNS	114.72	67.58	46.9	68.5	38.875	530.288	193.77	66.76	117.188	50.14		1.495	1.225	0.425	1.05	3.235	2.312	0.988	1.375		45	35	0	50	87.5	86	40	40		530.288	3.235	87.5	-0.0403398	0.195344	-0.331732	-0.176728	-0.136389
211964_at	COL4A2	834.48	520.02	641.45	1012.95	453.4	1209.56	1195.7	666.98	1002.89	575.58		1.085	0.54	0.7375	1.525	1.01	1.012	0.112	0.585		70	70	62.5	87.5	75	90	28	40		1209.56	1.525	90	-0.0102042	-0.0715742	-0.065386	-0.147164	-0.13696
212077_at	CALD1	1195.78	795.52	516.1	918.75	374.725	2176.02	3887.74	1721.84	1822.16	1705.78		1.495	1.005	0.3375	1.3625	0.2525	1.132	-0.032	0.0925		80	85	37.5	87.5	50	90	28	22.5		3887.74	1.495	90	0.108612	-0.076257	-0.065386	-0.033031	-0.141643
201959_s_at	MYCBP2	299.8	318.34	252.6	264.6	99.375	806.825	941.5	612.22	615.85	608.38		1.32	1.49	1.15	1.1625	0.4525	0.702	0.008	0.0725		35	80	25	50	55	90	8	7.5		941.5	1.49	90	-0.0220965	-0.0770375	-0.065386	-0.16452	-0.142423
219777_at	GIMAP6	136.2	215.84	108.05	206.55	79	500.988	884.22	182.26	326.037	407.28		1.155	1.47	0.4125	1.3	0.1575	1.002	-0.848	-0.16		60	90	37.5	75	35	84	0	5		884.22	1.47	90	-0.0246377	-0.0801593	-0.065386	-0.170183	-0.145545
212643_at	MAPK1IP1L	1080.52	841.68	845.7	706.25	349.125	1752.83	2337.67	1899.16	1803.05	1906.16		1.465	1.07	1.0625	0.8375	-0.0125	0.336	0.02	-0.065		90	90	87.5	75	12.5	72	16	10		2337.67	1.465	90	0.0398439	-0.0809398	-0.065386	-0.106482	-0.146326
215245_x_at	FMR1	164.56	220.42	140.7	162.4	68.1	390.463	533.54	285.48	315.887	309.2		0.695	1.44	0.95	1.2125	0.2925	0.774	-0.18	-0.265		45	90	50	75	57.5	84	0	10		533.54	1.44	90	-0.0401955	-0.0848421	-0.065386	-0.190424	-0.150228
207785_s_at	RBPJ	151.74	477.3	292.7	407.05	172.675	546.625	994.19	473.42	611.025	588.3		-0.06	1.43	0.7125	1.1875	-0.1075	0.846	-0.372	-0.075		0	90	37.5	75	25	90	0	20		994.19	1.43	90	-0.019759	-0.086403	-0.065386	-0.171548	-0.151789
204150_at	STAB1	191.58	406.44	264.15	353.35	228.275	193.65	327.15	144.74	282.912	109.06		-0.35	0.735	0.0625	0.725	0.595	1.422	0.076	0.795		0	60	25	62.5	27.5	90	8	30		406.44	1.422	90	-0.0458342	-0.0876517	-0.065386	-0.198872	-0.153038
208638_at	PDIA6	479.86	348.18	272.35	248.65	228.05	1294.84	1441.51	1000.44	1184.65	1144.18		1.415	0.745	0.6125	0.675	0.1325	0.366	-0.204	-0.04		90	85	62.5	62.5	30	64	0	5		1441.51	1.415	90	8.61636e-05	-0.0887444	-0.065386	-0.154044	-0.15413
201550_x_at	ACTG1	4648.28	2825.16	2764.6	3553.05	2006.35	4639.97	7725.17	6015.3	7172.66	4571.28		1.39	0.65	0.7	0.8375	0.0675	0.838	0.508	0.69		80	65	75	75	25	90	40	57.5		7725.17	1.39	90	0.278858	-0.0926467	-0.065386	0.120825	-0.158033
201110_s_at	THBS1	13.3	41.14	88.25	77.95	16.925	128.2	222.52	132.42	247.162	104.52		-0.325	1.755	1.8125	3.0875	0.755	2.224	0.76	1.365		15	65	50	87.5	50	80	60	65		247.162	3.0875	87.5	-0.0529005	0.17232	-0.331732	-0.212313	-0.159412
201971_s_at	ATP6V1A	13.18	108.04	55.2	61.8	49.975	216.163	306.64	216.4	193.512	151.46		-1.68	1.355	0.6125	0.5625	0.4225	0.924	0.308	0.3025		0	90	12.5	12.5	42.5	88	16	17.5		306.64	1.355	90	-0.0502618	-0.0981099	-0.065386	-0.213758	-0.163496
221841_s_at	KLF4	307.8	313.92	197.25	327.15	234.6	474.975	741.21	304.94	440.513	313.42		0.45	0.83	0.325	1.05	0.605	1.282	0.02	0.59		50	75	50	75	65	90	20	37.5		741.21	1.282	90	-0.0309823	-0.109505	-0.065386	-0.205873	-0.174891
202817_s_at	SS18	19.28	87.94	49.35	77.95	37.975	144.162	235.49	75.16	91.2375	130.76		-0.99	1.28	0.775	1.2625	0.2325	0.986	-0.588	-0.35		0	90	37.5	87.5	37.5	74	0	10		235.49	1.28	90	-0.0534183	-0.109817	-0.065386	-0.228621	-0.175203
204567_s_at	ABCG1	189.6	232.5	187.05	182.5	106.6	515.225	484.32	304.58	345.212	322.02		1.28	1.2	0.925	0.8875	0.735	0.644	0.092	0.305		90	90	75	62.5	62.5	68	8	25		515.225	1.28	90	-0.041008	-0.109817	-0.065386	-0.216211	-0.175203
202771_at	FAM38A	32.22	115.94	57.2	117.1	24.025	76.55	157.13	77.92	109.438	58.02		0.305	1.93	1.3	2.6125	0.3375	1.274	0.232	0.5725		15	70	25	87.5	12.5	88	0	35		157.13	2.6125	88	-0.0568947	0.0981762	-0.278463	-0.237182	-0.180287
208961_s_at	KLF6	170.54	172.76	124.6	390.7	31.375	626.288	671.48	408.16	556.55	574.96		2.49	2.015	1.7125	2.9375	0.435	0.652	-0.136	0.3175		65	60	37.5	87.5	60	76	16	42.5		671.48	2.9375	87.5	-0.0340759	0.148906	-0.331732	-0.216902	-0.182826
221676_s_at	CORO1C	153.78	451.34	259.2	417.35	154.75	435.788	604.11	511.7	638.388	356.48		0.025	1.23	0.625	0.9875	0.28	0.796	0.56	0.795		5	80	37.5	75	30	90	40	50		638.388	1.23	90	-0.035544	-0.117621	-0.065386	-0.218551	-0.183007
210337_s_at	ACLY	9.72	93.34	65.85	84.2	13.9	105.9	198.36	124.54	143.888	73.12		-0.63	2.595	2.4125	2.4125	0.225	1.176	0.48	0.4625		0	40	0	12.5	22.5	88	20	27.5		198.36	2.595	88	-0.0550656	0.0954446	-0.278463	-0.238084	-0.183019
211935_at	ARL6IP1	146.28	175.08	132.75	123.95	167.35	359.363	650.17	312	478.15	241.98		0.42	0.8	0.2125	0.675	0.39	1.206	0.3	0.7725		50	85	25	62.5	55	90	24	55		650.17	1.206	90	-0.0350213	-0.121368	-0.065386	-0.221775	-0.186754
200639_s_at	YWHAZ	666.6	740.98	598.4	726.95	337.925	962.5	1622.26	718.06	944.7	942.56		1.18	1.15	0.8125	1.0625	-0.0075	0.7	-0.324	0.01		60	90	62.5	87.5	30	76	8	17.5		1622.26	1.18	90	0.00810505	-0.125426	-0.065386	-0.182707	-0.190812
206414_s_at	ASAP2	112.94	147.98	102.8	141.45	78.6	197.988	330.32	194.5	187.725	142.88		0.505	0.84	0.4625	0.8375	0.31	1.164	0.288	0.42		20	55	37.5	75	42.5	90	28	37.5		330.32	1.164	90	-0.0492113	-0.127924	-0.065386	-0.242521	-0.19331
213044_at	ROCK1	305.32	453.84	284.4	352.4	146.55	541.15	980.51	468.48	514.975	487.14		0.885	1.04	0.525	1.1375	0.1125	0.958	-0.076	0.0275		30	70	12.5	75	30	90	4	15		980.51	1.1375	90	-0.0203659	-0.13206	-0.065386	-0.217812	-0.197446
216060_s_at	DAAM1	115.76	144.2	61.65	149.35	100.7	241.15	463.44	191.76	169.588	194.94		0.5	0.57	-0.625	0.5125	0.295	1.134	0.012	-0.0725		35	55	0	50	40	90	0	2.5		463.44	1.134	90	-0.0433054	-0.132606	-0.065386	-0.241298	-0.197992
209481_at	SNRK	412.52	440.82	336.3	358	236.15	622.225	803.19	446.26	535.538	583.96		0.92	1.115	0.9125	0.975	0.0525	0.428	-0.448	-0.22		70	90	75	62.5	17.5	76	0	2.5		803.19	1.115	90	-0.0282326	-0.135572	-0.065386	-0.229191	-0.200958
212160_at	XPOT	169.08	182.36	125	137.6	86.45	822.175	728.69	449.62	512.8	569.18		0.995	1.065	0.55	0.875	0.5525	0.486	-0.248	-0.18		55	90	62.5	62.5	62.5	64	0	10		822.175	1.065	90	-0.0273903	-0.143377	-0.065386	-0.236153	-0.208763
205812_s_at	TMED9	925	465.46	391.95	442.9	342.05	767.188	914.25	709.16	889.725	571.76		1.06	0.4	0.1625	0.35	0.46	0.702	0.268	0.625		90	55	12.5	50	57.5	80	28	45		925	1.06	90	-0.0228286	-0.144157	-0.065386	-0.232372	-0.209543
212112_s_at	STX12	273.04	304.2	268.45	260.2	144.025	515.675	617.37	507.88	559.35	515.72		0.8	0.93	0.95	1.05	0.0725	0.32	-0.204	0.0275		30	90	62.5	87.5	20	62	4	12.5		617.37	1.05	90	-0.0364764	-0.145718	-0.065386	-0.247581	-0.211104
218518_at	FAM13B	173.62	162.78	96.85	134.5	88.95	204.05	358.36	187.16	218.863	208.7		0.985	0.905	0.1375	0.3375	-0.1375	0.77	0.004	0.035		60	60	12.5	25	22.5	90	12	15		358.36	0.985	90	-0.0479673	-0.155864	-0.065386	-0.269217	-0.22125
218130_at	C17orf62	72.92	94.44	48.3	66.7	22.575	107.063	176.09	73.72	100.975	72.48		1.905	2.35	1.35	1.825	0.6425	1.458	0.176	0.4525		20	75	0	50	42.5	88	4	30		176.09	2.35	88	-0.0560536	0.057202	-0.278463	-0.277315	-0.221261
208113_x_at	PABPC3	418.46	716.74	664.95	688.65	310.425	980.975	2109.61	853.5	1495.1	877.88		0.67	0.925	0.775	0.8375	0.065	0.96	0.1	0.605		40	90	75	62.5	15	88	16	40		2109.61	0.96	90	0.0297261	-0.159766	-0.065386	-0.195426	-0.225152
202615_at	GNAQ	272.88	428.7	394.35	430.95	239.5	587.512	757.81	714	725.438	588.8		0.3	0.95	0.7	0.95	-0.0125	0.422	0.252	0.325		25	90	62.5	75	25	76	12	25		757.81	0.95	90	-0.0302459	-0.161327	-0.065386	-0.256959	-0.226713
217794_at	PRR13	286.42	280.82	265.35	349.95	163.9	386.137	435.21	320.74	393.487	240.44		0.9	0.565	0.4125	0.7	0.715	0.926	0.336	0.6225		60	75	37.5	75	67.5	90	8	37.5		435.21	0.926	90	-0.0445579	-0.165074	-0.065386	-0.275017	-0.23046
200728_at	ACTR2	450.16	618.4	485.15	472.85	316.5	1504.95	2014.49	1175.38	1345.81	1136.54		0.92	0.91	0.6125	0.775	0.33	0.796	-0.056	0.2475		65	85	87.5	62.5	42.5	90	8	20		2014.49	0.92	90	0.0255061	-0.16601	-0.065386	-0.20589	-0.231396
204313_s_at	CREB1	61.26	179.24	94.55	131.75	86.275	299.913	420.14	333.5	356.825	294.66		-0.78	0.845	0.1625	0.5625	0.0425	0.396	0.28	0.235		0	90	0	50	2.5	50	4	5		420.14	0.845	90	-0.0452264	-0.177717	-0.065386	-0.288329	-0.243103
200794_x_at	DAZAP2	687.44	1090.88	885.15	1104.55	570.85	2477.03	3038.06	2892.98	3141.22	2304.2		0.54	0.815	0.625	0.7875	0.0975	0.336	0.28	0.31		20	90	75	87.5	30	64	0	20		3141.22	0.815	90	0.075493	-0.1824	-0.065386	-0.172293	-0.247786
218989_x_at	SLC30A5	62.38	100.1	97.4	73.45	59.05	246.175	320.86	164.16	208.513	239.82		0.245	0.795	0.525	0.3625	0.095	0.394	-0.392	-0.2175		10	90	75	37.5	30	54	0	5		320.86	0.795	90	-0.0496309	-0.185522	-0.065386	-0.300539	-0.250908
208991_at	STAT3	1082.34	1361.32	1302.35	1431.4	788.2	1723.95	2332.8	1367.58	1612.06	2384.8		0.25	0.73	0.7125	0.775	-0.3325	0.11	-0.596	-0.45		10	90	50	50	10	52	0	7.5		2384.8	0.775	90	0.0419348	-0.188644	-0.065386	-0.212095	-0.254029
212370_x_at	FAM21A	169.04	416.92	367.9	448.9	302.725	626.288	871.98	402.38	495.075	466.64		-0.67	0.56	0.275	0.5	0.325	0.766	-0.26	0.095		0	85	37.5	75	30	90	0	12.5		871.98	0.766	90	-0.0251808	-0.190048	-0.065386	-0.280615	-0.255434
202007_at	NID1	118.96	217.42	130	209.8	50.625	407.675	495.84	184.84	240.8	267.32		1.635	2.24	1.825	2.4125	0.6325	0.916	-0.448	-0.1275		35	70	50	87.5	65	84	4	17.5		495.84	2.4125	87.5	-0.041868	0.0669578	-0.331732	-0.306643	-0.264775
221922_at	GPSM2	81.6	160.18	270.65	128.15	70.775	597.188	662.1	564.3	497.938	286.66		0.51	1.53	2.3375	1.35	0.975	1.242	0.896	0.6775		25	70	87.5	75	72.5	76	48	47.5		662.1	2.3375	87.5	-0.034492	0.0552508	-0.331732	-0.310974	-0.276482
209392_at	ENPP2	310.86	318.58	118.2	234.9	85.275	375.888	748.56	306.62	443.75	237.3		1.98	1.55	0.2625	1.2625	0.44	1.482	0.224	0.7		80	70	25	50	37.5	88	12	52.5		748.56	1.98	88	-0.0306562	-0.000552198	-0.278463	-0.309672	-0.279015
201616_s_at	CALD1	102.66	256.74	157.8	179.15	99.6	389.75	613.74	337.82	380.837	293.58		0.475	1.975	1.4375	1.65	0.58	1.282	0.16	0.4525		15	60	50	62.5	52.5	88	28	27.5		613.74	1.975	88	-0.0366375	-0.00133266	-0.278463	-0.316433	-0.279796
209787_s_at	HMGN4	321.7	296.06	249.25	296.35	227.625	1009.82	1121.75	714.34	847.562	861.14		0.595	0.44	0.1625	0.3125	0.1775	0.378	-0.188	0.11		80	90	75	87.5	50	66	0	0		1121.75	0.595	90	-0.0140998	-0.21674	-0.065386	-0.296226	-0.282126
201058_s_at	MYL9	207.38	440.86	193.1	587	151.5	306.675	712.92	538.62	633.387	291.02		-0.105	1.595	0.825	2.2875	0.0825	1.242	0.6	1.06		35	60	50	87.5	35	82	40	52.5		712.92	2.2875	87.5	-0.0322374	0.0474462	-0.331732	-0.316524	-0.284286
210095_s_at	IGFBP3	601.34	185.92	269.1	608.4	121.075	770.813	564.86	472.38	671.137	303.16		1.975	0.77	1.3	2.25	1.3075	0.878	0.624	1.0225		70	30	50	87.5	85	74	36	55		770.813	2.25	87.5	-0.029669	0.0415927	-0.331732	-0.319809	-0.29014
208454_s_at	PGCP	57.66	209.46	92.05	175.65	26.9	196.625	303.25	204.56	216.912	187.24		0.565	1.885	1.2875	1.3375	0.28	1.198	0.42	0.53		0	35	0	0	35	88	32	27.5		303.25	1.885	88	-0.0504122	-0.015381	-0.278463	-0.344256	-0.293844
207808_s_at	PROS1	169.86	157.98	92.4	149.5	62.825	173.175	388.82	176.34	242.875	168.96		1.87	1.445	0.875	1.6125	0.0525	1.178	-0.024	0.365		80	70	50	75	27.5	88	4	37.5		388.82	1.87	88	-0.0466159	-0.0177224	-0.278463	-0.342801	-0.296186
221024_s_at	SLC2A10	48.62	90.52	52.9	62.1	33.025	64.0125	130	73.76	81.8875	48.54		1.225	1.835	1.2625	1.4875	0.2175	1.344	0.548	0.5725		0	60	25	37.5	20	88	16	30		130	1.835	88	-0.0580984	-0.0231856	-0.278463	-0.359747	-0.301649
203739_at	ZNF217	33.28	116.84	46.3	46.05	29.05	146.325	335.17	108.5	161.775	124.44		0.165	1.775	0.975	0.975	0.09	1.322	0.068	0.4925		0	70	0	0	27.5	88	8	45		335.17	1.775	88	-0.0489961	-0.0325511	-0.278463	-0.36001	-0.311014
201862_s_at	LRRFIP1	144.72	347.42	262.15	318.6	157.475	460.05	725.78	163.42	286.9	358.86		-0.03	1.71	1.275	1.4875	0.37	1.242	-0.856	-0.3225		0	75	25	62.5	50	88	4	15		725.78	1.71	88	-0.0316669	-0.0426971	-0.278463	-0.352827	-0.32116
202995_s_at	FBLN1	116.64	667.3	294.7	648.55	224.05	212.487	750.45	251.9	331.563	248.76		-0.87	1.265	0.525	1.2875	-0.1425	1.674	0.276	0.585		5	65	25	62.5	22.5	88	28	42.5		750.45	1.674	88	-0.0305724	-0.0483165	-0.278463	-0.357352	-0.32678
203748_x_at	RBMS1	158.54	330.76	183.8	512.7	127.85	445.725	707.83	423.06	632.663	432.34		0.7	1.435	0.8625	2	0.0575	0.656	-0.004	0.485		10	45	12.5	87.5	27.5	76	4	42.5		707.83	2	87.5	-0.0324632	0.00256965	-0.331732	-0.361626	-0.329163
202638_s_at	ICAM1	77.58	223.88	69.4	158.45	91.9	121.65	200.27	85.12	182.588	67.94		-0.195	0.875	-0.2375	0.475	0.5125	1.65	0.188	1.3825		5	55	0	25	30	88	24	55		223.88	1.65	88	-0.0539334	-0.0520627	-0.278463	-0.384459	-0.330526
205547_s_at	TAGLN	1089.22	574.56	310.85	1005.15	211.65	753.987	1390.47	825.94	758.637	589.06		0.995	0.955	0.4125	1.975	0.2775	1.098	0.36	0.41		50	55	37.5	87.5	50	78	40	47.5		1390.47	1.975	87.5	-0.0021782	-0.00133266	-0.331732	-0.335243	-0.333065
200890_s_at	SSR1	44.44	121.42	73.75	88.8	39.925	150.35	241.04	151.22	202.888	121.98		-0.39	1.525	0.7625	1.0125	0.205	0.974	0.384	0.635		0	55	0	0	15	88	8	30		241.04	1.525	88	-0.0531721	-0.0715742	-0.278463	-0.40321	-0.350037
218628_at	CCDC53	165.54	227.1	329.7	365.4	94.875	855.063	828.67	846.64	858.913	632.92		0.84	1.215	1.6875	1.85	0.4075	0.35	0.332	0.3875		10	55	75	87.5	65	50	20	22.5		858.913	1.85	87.5	-0.0257605	-0.0208442	-0.331732	-0.378337	-0.352577
201508_at	IGFBP4	121.62	684.16	336.15	841.9	272.2	369.213	740.31	201.1	477.788	252.72		-0.915	1.275	0.5375	1.825	0.5925	1.576	-0.2	0.8		0	65	25	87.5	47.5	84	20	47.5		841.9	1.825	87.5	-0.0265152	-0.0247465	-0.331732	-0.382994	-0.356479
217378_x_at	---	53	596.76	66.4	280.05	75.125	252.588	1314.54	14.56	2030.88	7.26		-0.23	2.14	-0.1	1.9375	2.545	5.572	0.592	4.6475		0	65	0	50	20	82	0	37.5		2030.88	5.572	82	0.0262333	0.560132	-0.917695	-0.33133	-0.357563
221773_at	ELK3	252.46	299.84	180.95	250.55	126.075	535.337	868.05	389.06	494.387	425.1		1.365	1.34	0.625	1.425	0.185	1.05	-0.208	0.1475		60	75	50	75	50	88	4	22.5		868.05	1.425	88	-0.0253551	-0.0871835	-0.278463	-0.391002	-0.365647
212418_at	ELF1	80.82	158.48	109.5	175.45	40.625	261.825	405.85	194.96	213.938	207.82		1.2	1.765	1.65	1.65	0.2775	0.892	-0.032	0.1425		20	85	87.5	87.5	40	76	12	17.5		405.85	1.765	87.5	-0.0458604	-0.0341121	-0.331732	-0.411705	-0.365845
200838_at	CTSB	364.76	910.06	551	667.75	279.275	1492.45	2303.5	1364.84	2603.38	960.18		0.06	1.02	0.55	0.75	0.615	1.238	0.576	1.3475		20	80	50	87.5	60	88	40	65		2603.38	1.3475	88	0.051632	-0.0992806	-0.278463	-0.326112	-0.377744
202765_s_at	FBN1	10.32	450.52	207.15	203.35	46.475	333.662	889.27	448.04	609.862	395.3		-1.47	3.395	1.75	2.025	-0.18	1.322	0.272	0.605		10	85	62.5	62.5	30	84	32	45		889.27	3.395	85	-0.0244137	0.220319	-0.598079	-0.402174	-0.37776
201811_x_at	SH3BP5	625.58	509.2	325.55	546.1	209.025	845.337	1487.62	940.68	924.163	946.14		1.665	1.185	0.525	1.2375	-0.12	0.664	0.188	0.2425		70	55	12.5	87.5	22.5	74	20	27.5		1487.62	1.665	87.5	0.00213181	-0.0497213	-0.331732	-0.379322	-0.381454
202760_s_at	AKAP2	207.08	191.32	113.5	132.35	98.2	434.875	641.81	144.98	211.588	264.8		1.205	0.95	0.275	0.6	0.6375	1.318	-0.848	-0.25		85	80	37.5	37.5	55	88	0	10		641.81	1.318	88	-0.0353921	-0.103885	-0.278463	-0.417741	-0.382349
222150_s_at	PION	95.28	181.06	77.2	105	74.475	121.4	273.14	97.66	176.525	107.74		0.5	1.015	-0.075	0.525	0.0825	1.256	-0.044	0.75		20	75	0	25	22.5	88	4	45		273.14	1.256	88	-0.051748	-0.113563	-0.278463	-0.443774	-0.392026
201398_s_at	TRAM1	674.9	688.46	419.55	684.95	275.6	1258.59	2113.79	1077.84	1565.64	1071.1		0.995	1.255	0.5875	0.925	0.2325	0.954	0.14	0.58		45	85	37.5	75	45	88	8	42.5		2113.79	1.255	88	0.0299115	-0.113719	-0.278463	-0.362271	-0.392182
212136_at	ATP2B4	359.22	350.3	235.15	219.85	211.625	364.85	574.11	247.74	296.2	267.68		1.235	1.175	0.7125	0.75	0.2775	1.146	-0.168	-0.04		60	65	37.5	37.5	42.5	88	8	15		574.11	1.235	88	-0.0383956	-0.116841	-0.278463	-0.4337	-0.395304
209684_at	RIN2	211.98	287.14	191.4	270.25	114.525	632.163	805.36	339.72	444.637	489.78		0.985	1.075	0.5375	1.1625	0.44	0.866	-0.156	0.2475		45	80	37.5	87.5	62.5	88	4	27.5		805.36	1.1625	88	-0.0281363	-0.128158	-0.278463	-0.434757	-0.406621
202277_at	SPTLC1	270.08	321.44	175.5	298.45	137.075	610.163	825.57	490.24	625.425	510.42		0.835	1.155	0.55	0.9625	0.225	0.704	-0.052	0.14		45	75	25	75	45	88	4	25		825.57	1.155	88	-0.0272397	-0.129328	-0.278463	-0.435031	-0.407792
204141_at	TUBB2A	468.48	362.06	503.4	585.05	173.55	971.087	1471.49	1045.74	1281.1	802.88		1.44	0.965	1.4375	1.4875	0.38	0.77	0.312	0.515		80	80	87.5	87.5	55	74	40	40		1471.49	1.4875	87.5	0.00141621	-0.0774277	-0.331732	-0.407744	-0.40916
209307_at	SWAP70	79.6	125.1	81.4	115.9	57.65	206.225	380	196.48	224.763	200.18		0.735	1.105	0.5	1.0625	-0.045	0.98	-0.192	-0.08		50	80	50	75	15	88	4	10		380	1.105	88	-0.0470072	-0.137133	-0.278463	-0.462603	-0.415596
203620_s_at	FCHSD2	62.3	96.64	54	103.6	69.1	173.55	300.71	129	220.4	165.78		0.675	1.1	0.4375	0.925	0.2225	1.1	-0.036	0.555		5	80	0	62.5	42.5	88	8	40		300.71	1.1	88	-0.0505249	-0.137913	-0.278463	-0.466902	-0.416377
219654_at	PTPLA	343.6	572.44	577	774.8	274.225	1087.18	1213.83	1283.4	1306.69	913.18		0.265	1	1.05	1.4125	0.1825	0.372	0.46	0.3525		25	70	62.5	87.5	32.5	52	28	35		1306.69	1.4125	87.5	-0.00589506	-0.0891346	-0.331732	-0.426762	-0.420867
202973_x_at	FAM13A	539.16	375.38	434	420.5	181.625	1156.64	844.94	921.46	893.563	979.12		1.4	1.33	1.3375	1.3	0.3075	-0.07	0.136	-0.1475		85	80	87.5	87.5	55	24	32	22.5		1156.64	1.4	87.5	-0.012552	-0.0910858	-0.331732	-0.43537	-0.422818
202603_at	ADAM10	318.04	336.56	286.9	332.95	157.6	710.212	882.28	578.46	757.475	514.38		0.85	1.025	0.65	0.95	0.3975	0.774	0.04	0.41		40	65	37.5	50	47.5	88	8	35		882.28	1.025	88	-0.0247238	-0.14962	-0.278463	-0.452807	-0.428084
201348_at	GPX3	1396.8	2408.54	3571.75	3141.55	1494.28	5796.5	4821.74	6171.32	9101.73	3929.68		-0.03	0.815	1.35	1.15	0.5625	0.336	0.656	1.2075		25	75	87.5	87.5	72.5	62	52	80		9101.73	1.35	87.5	0.339928	-0.0988904	-0.331732	-0.0906947	-0.430623
212506_at	PICALM	365.48	582.62	407.75	703.55	223.25	839.063	1047.56	948.56	1050.24	802.72		0.935	1.195	1.0125	1.325	0.0075	0.414	0.072	0.155		30	85	50	87.5	12.5	54	8	10		1050.24	1.325	87.5	-0.0172723	-0.102793	-0.331732	-0.451798	-0.434525
203024_s_at	C5orf15	387.66	379	232.65	294.55	195.975	756.25	1052.41	600.34	699.462	669.54		0.98	0.76	0.075	0.4875	0.1575	0.67	0	0.17		80	75	0	50	30	88	0	22.5		1052.41	0.98	88	-0.0171761	-0.156645	-0.278463	-0.452284	-0.435108
218943_s_at	DDX58	154.34	86.96	26.25	41.2	37.95	500.288	132.21	43.1	114.913	60.98		1.925	1.375	-0.1875	0.1875	2.335	1.222	-0.532	0.7425		70	60	0	0	70	86	0	42.5		500.288	2.335	86	-0.0416707	0.0548606	-0.49154	-0.47835	-0.43668
207992_s_at	AMPD3	280.88	328.2	413.2	207.45	157.95	728.337	525.69	533	550.737	384.78		0.92	0.835	1.2875	0.375	1.1575	0.872	0.356	0.725		55	60	87.5	50	67.5	66	40	55		728.337	1.2875	87.5	-0.0315534	-0.108646	-0.331732	-0.471932	-0.440379
211765_x_at	PPIA	3028.66	2517.36	1943.35	3205.3	1362.93	3712.74	4843.58	4220.1	5465.82	2972.16		1.28	0.86	0.4125	1.2125	0.3275	0.772	0.452	0.8425		75	75	37.5	87.5	55	78	52	67.5		5465.82	1.28	87.5	0.178623	-0.109817	-0.331732	-0.262927	-0.441549
213139_at	SNAI2	59	167.38	109.55	199.6	82.8	213.487	313.14	194.96	200.012	148.72		-0.445	0.95	0.2875	1.275	0.4975	1.158	0.2	0.295		5	55	50	87.5	57.5	86	20	27.5		313.14	1.275	87.5	-0.0499734	-0.110597	-0.331732	-0.492303	-0.44233
201590_x_at	ANXA2	2081.42	1799	1701.9	2503.25	1239.07	3602.21	5727.3	3671.96	4795.2	3213.06		0.865	0.8	0.625	1.2625	0.425	1.062	0.372	0.72		50	65	50	87.5	70	80	48	57.5		5727.3	1.2625	87.5	0.190223	-0.112548	-0.331732	-0.254058	-0.444281
211653_x_at	AKR1C2	690.96	600.48	1236.9	549.55	532.475	1476.54	2391.45	1949.36	1873.76	1042.62		0.255	0.48	1.1375	0.425	0.5875	1.178	1.26	1.015		10	55	87.5	50	60	78	72	60		2391.45	1.26	87.5	0.0422298	-0.112939	-0.331732	-0.402441	-0.444671
204715_at	PANX1	140.4	268.7	211.15	216.35	103.1	439.875	503.84	440.28	389.712	463.62		0.19	1.015	0.6875	0.6625	0.915	1.252	1.02	0.71		0	80	50	87.5	70	80	68	57.5		503.84	1.252	87.5	-0.0415131	-0.114187	-0.331732	-0.487433	-0.44592
201005_at	CD9	429.28	490.2	411.5	555.95	225.675	889.413	1135.46	1114	1158.68	817.2		0.795	1.05	0.8875	1.25	0.215	0.558	0.604	0.59		55	80	62.5	87.5	37.5	56	48	45		1158.68	1.25	87.5	-0.0124615	-0.1145	-0.331732	-0.458694	-0.446232
208794_s_at	SMARCA4	159.06	142.08	177.95	135.85	56.675	574.813	513.58	225.8	268.9	377.52		1.235	0.885	1.1625	1	0.5875	0.392	-0.552	-0.46		70	80	87.5	75	57.5	52	4	7.5		574.813	1.235	87.5	-0.0383644	-0.116841	-0.331732	-0.486938	-0.448573
211378_x_at	PPIA	3532	2765.2	2031.2	3361.8	1474.38	3597.04	4789.06	3832.02	5189.65	2885.26		1.23	0.85	0.3875	1.1375	0.375	0.814	0.44	0.865		85	75	50	87.5	55	76	44	67.5		5189.65	1.23	87.5	0.166371	-0.117621	-0.331732	-0.282983	-0.449354
212661_x_at	PPIA	3270.44	2913.48	2283.75	3626.25	1526.45	4212.38	5306.64	4724.58	6135.99	3239.26		1.19	0.925	0.5125	1.225	0.305	0.72	0.432	0.8175		80	70	37.5	87.5	52.5	78	52	65		6135.99	1.225	87.5	0.208355	-0.118402	-0.331732	-0.24178	-0.450134
211978_x_at	PPIA	3752.18	2952.44	2262.25	3750.25	1511.38	3990.85	5087.45	4259.4	5660.26	3188.76		1.18	0.83	0.45	1.2125	0.315	0.72	0.432	0.7925		85	70	50	87.5	55	76	44	62.5		5660.26	1.2125	87.5	0.187249	-0.120353	-0.331732	-0.264837	-0.452086
201293_x_at	PPIA	3391.18	2867.04	2159.6	3573.55	1571	3773.86	4871.8	4100.7	5489.1	3016.78		1.21	0.87	0.45	1.1875	0.32	0.77	0.436	0.845		80	80	50	87.5	55	78	48	67.5		5489.1	1.21	87.5	0.179656	-0.120743	-0.331732	-0.27282	-0.452476
219067_s_at	NSMCE4A	115.44	97.34	75.6	104.95	44.15	210.687	273.67	199.4	210.225	184.68		1.07	1.205	0.775	1.025	0.24	0.598	0.128	0.235		20	75	0	87.5	17.5	64	4	7.5		273.67	1.205	87.5	-0.0517245	-0.121524	-0.331732	-0.504981	-0.453256
211787_s_at	EIF4A1	546.42	886.42	934.45	1054.35	466	1731.85	1889.01	1687.22	2201.29	1767.26		0.47	0.815	0.9625	1.2	0.1625	0.358	0.084	0.4125		30	80	75	87.5	57.5	76	32	42.5		2201.29	1.2	87.5	0.0337934	-0.122304	-0.331732	-0.420243	-0.454037
212639_x_at	TUBA1B	2514.36	2809.64	2211.05	3633.8	1600.45	4366.86	5929.31	7069.28	8009.31	3715.28		0.495	0.785	0.725	1.175	0.19	0.618	0.824	0.9425		35	70	50	87.5	35	76	68	60		8009.31	1.175	87.5	0.291463	-0.126207	-0.331732	-0.166476	-0.457939
201315_x_at	IFITM2	3693.56	1079.02	1015.2	1197.65	578.15	2896.59	2868.29	1311.1	1910.95	1535.02		2.185	0.635	0.5625	0.925	1.1075	1.01	0.052	0.5425		85	55	50	62.5	80	86	16	42.5		3693.56	2.185	86	0.0999973	0.0314467	-0.49154	-0.360096	-0.460094
222235_s_at	CSGALNACT2	79.28	134.84	139.6	115.55	76.6	469.688	525.34	307.52	297.55	343.92		0.08	0.95	1.1375	0.95	0.235	0.452	-0.016	-0.195		0	55	87.5	50	37.5	56	8	12.5		525.34	1.1375	87.5	-0.0405593	-0.13206	-0.331732	-0.504352	-0.463792
210561_s_at	WSB1	564.6	632.52	504.75	669.95	429.075	780.462	1075.48	854.34	970.75	588.42		0.57	0.735	0.1375	0.775	0.3	0.75	0.264	0.455		35	55	25	75	42.5	88	16	42.5		1075.48	0.775	88	-0.0161526	-0.188644	-0.278463	-0.483259	-0.467107
211429_s_at	SERPINA1	81.04	288.24	192.65	184.05	26.6	81.4875	264.92	97.92	198.938	56.54		1.85	3.5	2.275	3.1	0.125	1.852	0.2	1.3225		10	80	37.5	50	12.5	84	0	32.5		288.24	3.5	84	-0.0510781	0.236708	-0.704618	-0.518987	-0.467909
209903_s_at	ATR	137.54	114.08	102.1	116.15	65.475	217.05	245.45	168.68	186.038	193.66		1.11	1.07	0.8	1.0625	0.245	0.506	-0.1	-0.0875		80	80	62.5	87.5	42.5	68	0	20		245.45	1.11	87.5	-0.0529765	-0.136353	-0.331732	-0.521062	-0.468085
212124_at	ZMIZ1	370.44	430.16	340.65	411.5	206.075	509.312	713.47	387.66	448.288	429.5		0.655	1.065	0.7625	1.0125	0.2525	0.696	-0.168	-0.0075		60	80	75	87.5	30	80	8	7.5		713.47	1.065	87.5	-0.032213	-0.143377	-0.331732	-0.507322	-0.475109
221796_at	NTRK2	83.4	159.92	51.5	88.85	61.275	122.45	413.32	104.28	120.075	87.4		0.68	1.78	0.5625	0.875	0.1725	2.086	0.168	0.5625		35	70	25	37.5	35	86	16	32.5		413.32	2.086	86	-0.045529	0.0159936	-0.49154	-0.521076	-0.475547
209025_s_at	SYNCRIP	163.9	154.04	177.95	183.15	88.85	444.775	562.45	321.04	386.388	381.62		0.855	0.83	0.8125	1.05	0.2525	0.516	-0.212	-0.03		65	75	62.5	87.5	37.5	64	4	17.5		562.45	1.05	87.5	-0.0389129	-0.145718	-0.331732	-0.516363	-0.477451
202869_at	OAS1	347.44	82.04	26	93.1	46.475	955.837	193.09	51.44	162.65	26.3		2.625	1.095	-0.1625	1.3375	4.43	2.944	0.984	2.7325		50	0	0	0	82.5	78	0	45		955.837	4.43	82.5	-0.0214605	0.381874	-0.864425	-0.504012	-0.482551
221619_s_at	MTCH1	1460.44	1067.78	907.7	1073.55	587.125	1918.43	2131.64	2142.84	2377.13	1745.06		0.99	0.545	0.35	0.675	0.16	0.268	0.364	0.54		65	55	12.5	87.5	25	48	8	42.5		2377.13	0.99	87.5	0.0415945	-0.155084	-0.331732	-0.445222	-0.486816
201889_at	FAM3C	184.64	348.02	240.55	322.45	165.95	698.025	1025.03	542.06	547.112	678.92		0.335	0.905	0.45	0.9875	0.145	0.608	-0.224	-0.13		0	80	50	87.5	30	84	8	7.5		1025.03	0.9875	87.5	-0.0183908	-0.155474	-0.331732	-0.505597	-0.487206
212943_at	KIAA0528	156.24	158.96	85.3	124.9	58.225	340.138	453.25	322.26	408.65	265.9		1.99	1.93	0.9875	1.8625	0.26	0.722	0.192	0.3275		50	80	37.5	62.5	32.5	86	4	32.5		453.25	1.99	86	-0.0437575	0.00100873	-0.49154	-0.534289	-0.490532
203254_s_at	TLN1	58.04	170.46	107.85	211.1	123.275	111.625	129.19	88	74.35	99.08		-1.385	0.54	-0.025	0.8875	0.3025	0.718	-0.036	-0.3125		0	65	0	87.5	12.5	56	4	0		211.1	0.8875	87.5	-0.0545004	-0.171083	-0.331732	-0.557316	-0.502816
209189_at	FOS	65.98	124.36	854.05	363.4	319.475	405.137	380.65	1720.72	768.25	427.08		-1.15	0.02	1.5375	1.2625	1.3875	1.282	3.272	1.9775		15	40	37.5	75	70	74	84	70		1720.72	3.272	84	0.0124732	0.201119	-0.704618	-0.491025	-0.503498
202994_s_at	FBLN1	116.82	360.04	164.95	466.7	93.4	218.188	698.21	215.32	335.55	257.78		0.745	1.745	1.2875	1.8375	-0.2325	1.574	-0.268	0.4125		20	55	25	50	25	86	4	40		698.21	1.8375	86	-0.03289	-0.0227954	-0.49154	-0.547226	-0.514336
200096_s_at	ATP6V0E1	514.76	636.26	600.25	755.75	449.175	1537.41	1829.16	1520.04	1729.28	1211.86		0.325	0.69	0.65	0.8125	0.1975	0.36	0.304	0.3575		5	80	50	87.5	32.5	66	0	27.5		1829.16	0.8125	87.5	0.0172841	-0.18279	-0.331732	-0.497238	-0.514523
211980_at	COL4A1	1620.56	747	910.6	1387.2	452.5	1604.04	1523.78	1191.58	1594.27	873.46		1.765	0.47	0.7125	1.05	0.8025	0.824	0.136	0.5325		70	25	25	62.5	67.5	86	24	40		1620.56	1.765	86	0.00802963	-0.0341121	-0.49154	-0.517623	-0.525652
204502_at	SAMHD1	161.86	183.96	83.35	182.6	62.775	405.55	345.37	161.4	298.625	97.48		1.25	1.54	0.825	1.5125	1.7475	1.63	0.276	1.12		5	55	0	0	77.5	86	0	37.5		405.55	1.7475	86	-0.0458737	-0.0368437	-0.49154	-0.574258	-0.528384
211758_x_at	TXNDC9	313.54	421.32	372.55	389.45	232.3	784.15	894.01	801.5	824.2	675.3		0.325	0.615	0.5	0.7	0.2325	0.426	0.256	0.2125		10	65	37.5	87.5	42.5	78	20	37.5		894.01	0.7	87.5	-0.0242034	-0.20035	-0.331732	-0.556286	-0.532083
209758_s_at	MFAP5	169.1	825.18	462.35	734.5	231.925	898.825	1824.36	1391.68	1771.78	825.3		-0.725	1.705	1.0375	1.6125	0.095	1.232	0.872	0.99		0	60	37.5	50	32.5	86	64	65		1824.36	1.705	86	0.0170711	-0.0434776	-0.49154	-0.517947	-0.535018
202180_s_at	MVP	116.68	201.46	125.55	153.05	98.95	321.788	429.6	179.26	314.475	148.52		0.275	1.43	0.975	0.875	0.9325	1.664	0.516	0.9075		15	75	37.5	75	75	86	44	52.5		429.6	1.664	86	-0.0448067	-0.0498774	-0.49154	-0.586224	-0.541418
206854_s_at	MAP3K7	184.94	213.24	202.9	147.25	133.575	457	519.33	425.26	340.675	375.5		0.42	0.51	0.55	0.225	0.3525	0.54	0.156	-0.12		20	75	87.5	12.5	52.5	74	20	15		519.33	0.55	87.5	-0.0408259	-0.223764	-0.331732	-0.596323	-0.555497
222209_s_at	TMEM135	57.12	110.06	106.35	101.35	47.275	251.512	406.47	354.18	307.325	219.54		0.59	1.515	1.425	1.5	0.2975	0.97	0.572	0.475		10	85	62.5	62.5	35	86	44	52.5		406.47	1.515	86	-0.0458329	-0.0731352	-0.49154	-0.610508	-0.564676
200602_at	APP	275.06	260.14	184.85	274.7	121.5	565.25	985.82	358.94	445.038	488.12		1.15	1.485	0.95	1.375	0.16	0.936	-0.352	-0.09		60	70	62.5	75	30	86	0	12.5		985.82	1.485	86	-0.0201303	-0.0778179	-0.49154	-0.589489	-0.569358
212062_at	ATP9A	306.58	147.78	277.45	255.5	81.2	485.275	564.99	330.82	432.787	312.92		2.165	1.35	1.9375	1.975	0.7175	0.954	0.352	0.6525		85	50	75	50	57.5	80	28	40		564.99	2.165	85	-0.0388002	0.0283249	-0.598079	-0.608554	-0.569754
204620_s_at	VCAN	238.52	436.06	381.4	342.35	177.3	511.625	994.8	569.42	883.837	359.14		1.205	1.405	1.1625	1.3875	0.4375	1.472	0.676	0.9025		35	65	62.5	75	45	86	44	50		994.8	1.472	86	-0.0197319	-0.0798471	-0.49154	-0.591119	-0.571387
210869_s_at	MCAM	248.12	326.76	204.25	450.9	123.1	325.075	474.34	153.68	207.75	173.18		0.795	0.74	0.1625	1.4	0.8175	1.46	-0.172	0.165		50	55	25	75	57.5	86	20	22.5		474.34	1.46	86	-0.0428219	-0.0817202	-0.49154	-0.616082	-0.573261
202797_at	SACM1L	168.3	176.24	132.8	143.8	62.875	388.2	573	277.62	331.975	356.38		1.09	1.45	0.7625	1.0875	0.21	0.754	-0.136	0.025		35	85	37.5	62.5	32.5	86	0	7.5		573	1.45	86	-0.0384449	-0.0832812	-0.49154	-0.613266	-0.574822
221731_x_at	VCAN	520.5	396.52	418.1	319	176.25	558.138	1108.13	570.5	932.413	453.2		1.325	1.135	0.825	1.0875	0.3725	1.384	0.376	0.72		65	65	50	62.5	42.5	86	44	52.5		1108.13	1.384	86	-0.0147041	-0.0935833	-0.49154	-0.599828	-0.585124
213593_s_at	TRA2A	163.58	180.64	123.75	77.35	56.925	120.425	145.15	101.52	86.575	103.2		1.98	2.04	1.6375	0.9	0.085	0.576	-0.444	-0.325		70	85	75	25	22.5	60	0	0		180.64	2.04	85	-0.0558517	0.00881335	-0.598079	-0.645117	-0.589266
213142_x_at	PION	118.2	200.48	92.5	140.4	86.9	130.962	301.18	145.74	245.063	107.06		0.39	0.995	0.025	0.5875	0.24	1.278	0.368	1.03		30	80	12.5	37.5	22.5	86	8	52.5		301.18	1.278	86	-0.050504	-0.110129	-0.49154	-0.652173	-0.601669
218901_at	PLSCR4	200.34	276.14	163.15	275.55	135.6	284.837	568.92	311.82	276.075	234.14		0.71	1.19	0.225	0.9875	0.175	1.216	0.32	0.1825		35	75	25	62.5	42.5	86	16	17.5		568.92	1.216	86	-0.0386259	-0.119807	-0.49154	-0.649973	-0.611347
218802_at	CCDC109B	172.24	172.96	104.9	139.5	34.1	149.9	222.69	105.12	196.812	92.18		2.19	2.545	1.7	2.525	0.6225	1.542	0.264	1.0325		40	60	0	37.5	42.5	84	4	37.5		222.69	2.545	84	-0.0539862	0.08764	-0.704618	-0.670964	-0.616978
200970_s_at	SERP1	101.54	191.58	99.45	143.45	81.3	272.162	467.81	231.94	301.737	264.26		0.42	1.165	-0.15	0.4625	0.0175	0.82	-0.248	0.1925		15	40	0	12.5	15	86	0	22.5		467.81	1.165	86	-0.0431116	-0.127767	-0.49154	-0.662419	-0.619308
210517_s_at	AKAP12	267.44	311.78	187.8	336.2	196.325	478.363	903.71	306.38	376.85	367.06		0.56	1.105	0.425	1.1625	0.1925	1.134	-0.244	-2.22045e-17		40	70	25	75	47.5	86	8	17.5		903.71	1.1625	86	-0.0237731	-0.128158	-0.49154	-0.643471	-0.619698
204803_s_at	RRAD	1154.68	664.62	614.95	1062	386.625	2452.05	1922.41	2348.76	2027.45	3196.12		1.72	0.82	0.275	1.175	0.13	0.138	0.332	-0.025		85	75	50	62.5	55	80	64	37.5		3196.12	1.72	85	0.0779286	-0.0411362	-0.598079	-0.561287	-0.639215
204759_at	RCBTB2	188.2	183.36	121.35	147.25	88.85	216.35	362.5	261.54	312.05	263.46		1.015	0.785	0.325	0.6625	0.0575	0.638	-0.056	0.37		55	55	25	25	17.5	86	4	32.5		362.5	1.015	86	-0.0477836	-0.151181	-0.49154	-0.690505	-0.642722
212761_at	TCF7L2	508.42	448.4	274	477.25	243.9	589.625	1161.82	552.08	630.875	563.06		0.97	0.89	0.1625	0.8375	-0.0325	0.874	-0.132	-0.06		80	85	37.5	62.5	42.5	86	4	10		1161.82	0.97	86	-0.0123222	-0.158206	-0.49154	-0.662068	-0.649746
203131_at	PDGFRA	280.66	472.7	336.35	510.2	236.55	900.287	1888.82	798.86	1036.09	1130.6		0.165	0.905	0.5625	0.9625	-0.2625	0.894	-0.324	-0.0775		15	60	50	75	20	86	8	20		1888.82	0.9625	86	0.0199309	-0.159376	-0.49154	-0.630986	-0.650917
215646_s_at	VCAN	26.44	119.34	77.6	91.5	27.5	225.388	477.91	180.54	395.475	182.5		0.14	2.325	1.95	2.2	0.405	1.498	0.344	0.8375		5	70	62.5	62.5	45	84	44	40		477.91	2.325	84	-0.0426635	0.0532997	-0.704618	-0.693981	-0.651318
209771_x_at	CD24	58.32	134.06	153.2	185.75	59.925	68.6875	212.39	116.26	498.788	34.12		-0.305	1.145	0.875	1.1875	0.46	2.294	1.256	1.9925		0	65	50	50	20	84	36	40		498.788	2.294	84	-0.0417372	0.0484608	-0.704618	-0.697894	-0.656157
212203_x_at	IFITM3	3312.56	1567.8	1117.95	2088.1	807.975	4678.61	3500.23	1563.92	2717.06	1596.08		1.61	1.12	0.75	1.5625	1.4725	1.094	-0.032	0.6725		70	65	50	62.5	85	82	20	55		4678.61	1.61	85	0.143699	-0.0583064	-0.598079	-0.512687	-0.656385
204661_at	CD52	16.26	202.14	25.65	232.45	13.375	145.625	825.1	62.4	339.712	44.74		-0.39	3.24	0.325	3.4125	1.3575	3.512	0.908	2.345		0	45	0	37.5	17.5	82	0	47.5		825.1	3.512	82	-0.0272606	0.238581	-0.917695	-0.706374	-0.679113
202906_s_at	NBN	127.22	154.96	142.8	107.75	53.725	375.438	372.76	226.62	293.688	227.86		1.25	1.42	1.4625	0.675	0.335	0.408	-0.032	0.2725		25	85	62.5	12.5	47.5	54	4	0		375.438	1.4625	85	-0.0472096	-0.08133	-0.598079	-0.726619	-0.679409
209699_x_at	AKR1C2	1223.9	596.5	1006.85	529.5	552.4	1479.06	2174.45	2071.46	1818.99	1065.52		1.425	0.105	1.0875	0.2	0.6275	1.198	1.288	0.99		85	50	75	50	62.5	76	76	65		2174.45	1.425	85	0.0326027	-0.0871835	-0.598079	-0.65266	-0.685262
211931_s_at	HNRNPA3	585.34	304.94	246.6	240.4	202.55	736.612	797.76	528.96	558.5	609.2		1.405	0.725	0.4	0.4125	0.1675	0.466	-0.276	-0.1525		85	45	12.5	12.5	32.5	60	0	2.5		797.76	1.405	85	-0.0284735	-0.0903053	-0.598079	-0.716858	-0.688384
218519_at	SLC35A5	60.36	97.72	63.75	97.9	44.3	211.2	271.82	180.28	193.813	161.62		1.06	1.395	0.6375	1.275	0.2775	0.652	0.196	0.2775		40	85	25	62.5	37.5	84	0	15		271.82	1.395	85	-0.0518066	-0.0918662	-0.598079	-0.741752	-0.689945
206201_s_at	MEOX2	103.14	134.28	61.6	118.05	43.125	272.637	502.75	222.6	212.762	195.34		1.505	1.915	0.9375	2.0375	0.5075	1.352	0.184	0.15		50	65	37.5	75	50	84	16	20		502.75	2.0375	84	-0.0415615	0.00842311	-0.704618	-0.737756	-0.696194
213671_s_at	MARS	310.74	135.46	160.9	132.7	144.25	926.85	548.89	427.02	473.662	501.96		1.3	0.035	0.2625	-0.05	0.75	0.134	-0.192	-0.1625		85	20	37.5	12.5	67.5	24	4	5		926.85	1.3	85	-0.0227465	-0.106695	-0.598079	-0.72752	-0.704774
202910_s_at	CD97	123.74	130.62	95.35	152.45	58.775	223.75	344.23	158.54	233.037	151.58		1.81	1.91	1.6	1.9625	0.5175	1.176	0.048	0.6975		40	75	25	62.5	42.5	84	24	42.5		344.23	1.9625	84	-0.0485941	-0.00328381	-0.704618	-0.756496	-0.707901
220547_s_at	FAM35A	354.08	339.92	293.95	290.6	210.65	787.063	898.63	534.9	668.837	609.66		1.16	0.69	0.4625	0.7375	0.2475	0.41	-0.164	-0.025		85	65	25	62.5	42.5	68	0	15		898.63	1.16	85	-0.0239984	-0.128548	-0.598079	-0.750625	-0.726627
205091_x_at	RECQL	31.74	60.9	42.8	53.65	32.575	273.625	263.81	164.44	159.387	153.72		0.08	1.045	0.4625	0.4625	0.5625	0.754	0.06	0.145		0	85	50	37.5	65	80	0	2.5		273.625	1.045	85	-0.0517265	-0.146499	-0.598079	-0.796304	-0.744578
208896_at	DDX18	53.26	105.56	66.8	79.5	43.55	247.437	339.31	189.9	185.6	263.2		0.165	0.945	0.4625	0.675	-0.0425	0.448	-0.352	-0.33		10	85	37.5	50	27.5	58	4	10		339.31	0.945	85	-0.0488124	-0.162108	-0.598079	-0.808999	-0.760187
218303_x_at	KRCC1	314.56	422.38	359.6	419.5	233.3	992.875	1039.34	702.82	825.562	868.64		0.4	0.945	0.625	0.6875	0.195	0.254	-0.244	-0.09		20	85	50	75	37.5	54	0	0		1039.34	0.945	85	-0.0177559	-0.162108	-0.598079	-0.777943	-0.760187
212513_s_at	USP33	366.16	298.26	236.2	232.15	205.375	798.337	918.44	510.7	555.913	651.08		0.93	0.77	0.3875	0.2875	0.2275	0.328	-0.384	-0.34		50	85	37.5	37.5	47.5	58	0	2.5		918.44	0.93	85	-0.0231196	-0.164449	-0.598079	-0.785648	-0.762528
200899_s_at	MGEA5	461.04	345.92	352.05	279.55	223.675	723.65	769.54	550.04	566.775	575.36		0.91	0.6	0.4375	0.3875	0.295	0.468	-0.268	-0.0875		85	75	62.5	37.5	50	70	0	5		769.54	0.91	85	-0.0297255	-0.167571	-0.598079	-0.795375	-0.76565
201983_s_at	EGFR	169.32	234.22	181.15	153.15	142.575	465.513	564.1	367.78	365.212	393.12		0.485	0.885	0.575	0.3	0.1875	0.534	-0.248	-0.3		45	85	62.5	25	50	68	0	10		564.1	0.885	85	-0.0388397	-0.171473	-0.598079	-0.808392	-0.769552
208852_s_at	CANX	239.88	558.22	449	429.9	372.875	810.638	1003.83	933.28	1073.96	717.78		-0.595	0.87	0.6875	0.5875	0.23	0.524	0.34	0.4975		0	85	62.5	50	50	70	16	35		1073.96	0.87	85	-0.01622	-0.173815	-0.598079	-0.788114	-0.771894
208858_s_at	ESYT1	251.3	337.52	269.5	391.95	130.75	463.537	856.55	539.56	625.362	465.3		0.93	1.525	0.9375	1.55	0.1325	1.026	0.168	0.47		20	75	0	50	30	84	20	35		856.55	1.55	84	-0.0258653	-0.0676719	-0.704618	-0.798155	-0.772289
200677_at	PTTG1IP	535.1	592.16	604.15	567.95	381	1147.72	1492.63	1193.9	1649.24	1003.36		0.84	0.69	0.7625	0.7125	0.145	0.494	0.184	0.6175		65	85	75	75	30	74	16	35		1649.24	0.84	85	0.00930201	-0.178498	-0.598079	-0.767274	-0.776576
201172_x_at	ATP6V0E1	1183.62	1055.78	1033.05	1139.15	860.95	2045	2452.24	2515.82	2866.3	1969.46		0.795	0.405	0.5875	0.675	0.13	0.276	0.412	0.54		85	40	75	75	22.5	70	24	42.5		2866.3	0.795	85	0.0632963	-0.185522	-0.598079	-0.720304	-0.783601
208724_s_at	RAB1A	1243.12	1149.4	1018.25	1176.85	695.125	3968.88	4748.27	2882.44	3460.17	3679.72		0.705	0.685	0.55	0.775	0.07	0.3	0.1	0.125		25	85	37.5	75	15	60	12	17.5		4748.27	0.775	85	0.146789	-0.188644	-0.598079	-0.639933	-0.786722
202766_s_at	FBN1	378.24	946.96	555.15	638.45	300	1240	3123.52	1507.22	2162.24	1288.72		0.305	1.455	0.95	1.075	-0.0975	1.258	0.208	0.5275		30	75	62.5	62.5	35	84	40	45		3123.52	1.455	84	0.0747077	-0.0825007	-0.704618	-0.712411	-0.787118
214329_x_at	TNFSF10	119.06	227.46	53.2	136.2	57.15	605.35	656.42	180.82	302.012	221.4		0.875	1.39	-0.225	0.5125	0.9925	1.438	-0.124	0.26		40	55	0	25	60	84	0	17.5		656.42	1.438	84	-0.034744	-0.0851543	-0.704618	-0.824516	-0.789772
210978_s_at	TAGLN2	34	608.68	382.95	556.5	231.3	331.4	581.62	375.4	663.6	246.22		-3.265	1.04	0.325	0.775	0.34	1.248	0.732	1.435		0	70	25	62.5	37.5	84	12	65		663.6	1.435	84	-0.0344254	-0.0856225	-0.704618	-0.824666	-0.79024
208650_s_at	CD24	6.18	40.76	29.75	47.15	14.25	28.0375	69.56	59.94	210.375	12.84		-0.13	2.275	0.3	1.9	1.1725	2.608	1.676	2.765		0	65	50	50	15	82	20	37.5		210.375	2.765	82	-0.0545326	0.12198	-0.917695	-0.850247	-0.795714
211571_s_at	VCAN	10.58	106.66	76.75	94.2	15.325	165.8	372.11	203.66	346.55	128.86		-0.855	2.76	2.0625	2.225	0.3725	1.356	0.624	0.9575		0	50	37.5	25	42.5	82	48	50		372.11	2.76	82	-0.0473573	0.1212	-0.917695	-0.843852	-0.796495
218656_s_at	LHFP	328.62	358.54	208.25	366.35	186.125	501.712	944.35	336.44	434.3	440.72		1.28	1.095	0.575	1.275	0.03	1.004	-0.352	-0.0775		55	65	50	62.5	42.5	84	4	12.5		944.35	1.28	84	-0.0219701	-0.109817	-0.704618	-0.836405	-0.814434
217975_at	WBP5	213.98	285.86	199.8	285.45	149.2	468.863	697.33	363.8	432.287	342.62		0.46	1.01	0.5	1.275	0.465	1.094	0.156	0.3425		25	60	37.5	75	40	84	16	35		697.33	1.275	84	-0.032929	-0.110597	-0.704618	-0.848144	-0.815215
218223_s_at	PLEKHO1	62.92	202.64	103.75	192.8	87.725	211.212	402.32	168.5	254.45	142.8		-0.21	1.19	0.4875	1.0625	0.375	1.23	0.18	0.565		0	70	25	75	27.5	84	0	25		402.32	1.23	84	-0.046017	-0.117621	-0.704618	-0.868256	-0.822239
201399_s_at	TRAM1	74.14	481.42	225.4	427.4	186.375	530.5	918.9	1079.46	1179.43	494.66		-1.105	1.2	0.1875	1.0375	0.135	0.85	0.976	1.1525		0	75	12.5	50	22.5	84	76	77.5		1179.43	1.2	84	-0.0115409	-0.122304	-0.704618	-0.838463	-0.826922
209318_x_at	PLAGL1	179.68	236.64	169	206.95	112.45	285.5	552.55	242.98	309.713	277.68		0.47	1.17	0.575	0.95	0.035	0.982	-0.112	0.0425		35	80	37.5	75	37.5	84	4	17.5		552.55	1.17	84	-0.0393521	-0.126987	-0.704618	-0.870957	-0.831605
213418_at	HSPA6	95.1	164.5	106.1	69.35	43.275	69.1	180.5	57.96	94.1375	29.88		1.255	2.04	1.2875	0.8875	0.89	2.478	0.668	1.375		15	70	37.5	0	17.5	82	0	32.5		180.5	2.478	82	-0.0558579	0.0771818	-0.917695	-0.896371	-0.840513
210568_s_at	RECQL	58.4	95.86	53	59.85	53.775	251.45	291.35	219.26	174.563	155.78		0.235	1.075	0.1125	0.4125	0.7075	0.988	0.192	0.395		15	75	0	12.5	67.5	84	8	2.5		291.35	1.075	84	-0.0509401	-0.141816	-0.704618	-0.897373	-0.846433
217789_at	SNX6	181.44	199.26	129.8	241.6	43.625	245.862	309.16	290.5	311.813	245.58		2.005	2.035	1.775	2.4125	0.1025	0.498	0.132	0.3175		25	40	0	37.5	20	82	0	30		311.813	2.4125	82	-0.0500323	0.0669578	-0.917695	-0.900769	-0.850737
218090_s_at	WDR11	111.14	99.32	69.15	75.25	63.9	204.038	335.31	163.62	197.925	173.02		0.785	0.66	-0.0625	0.325	0.16	0.986	-0.024	0.105		35	65	25	25	37.5	84	0	22.5		335.31	0.986	84	-0.0489899	-0.155708	-0.704618	-0.909315	-0.860326
202284_s_at	CDKN1A	202.62	341.48	391.6	410.85	95.375	527.875	692.77	1104.78	617.038	214.74		1.5	1.99	1.825	2.325	1.5175	2.308	2.204	1.585		5	55	50	75	60	82	80	62.5		1104.78	2.325	82	-0.0148527	0.0532997	-0.917695	-0.879248	-0.864395
212015_x_at	PTBP1	140.34	205.58	164.8	202.8	91.15	199.9	301.78	182.94	235.925	179.62		0.66	0.95	0.425	0.8625	0.1575	0.836	0.112	0.5925		0	55	0	37.5	17.5	84	8	37.5		301.78	0.95	84	-0.0504774	-0.161327	-0.704618	-0.916422	-0.865945
203415_at	PDCD6	135.72	143.54	115.25	171.5	89.05	297.613	319.14	287.66	300.725	243.88		0.625	0.655	0.1875	0.925	0.355	0.508	0.196	0.305		0	55	25	50	35	84	4	22.5		319.14	0.925	84	-0.0497072	-0.16523	-0.704618	-0.919554	-0.869847
214456_x_at	SAA1	574.2	381.22	515.85	234.55	26.7	2501.24	236.75	237.9	424.625	121.16		2.96	3.59	3.275	2.975	2.365	1.962	2.852	2.69		65	80	50	75	45	58	48	42.5		2501.24	3.59	80	0.0471006	0.250757	-1.13077	-0.832915	-0.880015
208634_s_at	MACF1	495.08	694.56	754.85	729.55	398.6	1300.01	1500.66	1142.3	1241.15	1047.46		0.275	0.7	0.7875	0.8375	0.3325	0.606	0.188	0.2475		15	55	50	62.5	55	84	20	30		1500.66	0.8375	84	0.00271033	-0.178888	-0.704618	-0.880795	-0.883505
217897_at	FXYD6	222.04	280.5	143.1	227.55	208.95	179.838	339.6	143	269.738	184.9		0.255	0.66	-0.2375	0.2875	0.1125	0.836	-0.312	0.3375		30	55	0	37.5	30	84	0	22.5		339.6	0.836	84	-0.0487995	-0.179122	-0.704618	-0.932539	-0.883739
212815_at	ASCC3	79.24	181.12	97.15	120.45	82.65	225.725	303.21	261.64	257.488	176.98		-0.17	0.835	0.2625	0.6625	0.2875	0.712	0.232	0.205		0	60	25	25	37.5	84	20	22.5		303.21	0.835	84	-0.050414	-0.179278	-0.704618	-0.93431	-0.883896
203689_s_at	FMR1	44.64	145.02	100.3	118.2	97.325	243.975	323.18	164.32	176.9	192.64		-0.63	0.705	0.3625	0.5	0.3275	0.806	0.008	0.21		0	75	0	62.5	47.5	84	8	10		323.18	0.806	84	-0.049528	-0.183805	-0.704618	-0.93795	-0.888422
211068_x_at	FAM21C	161.12	382.16	295	355.35	224.4	498.475	711.87	338.56	419.975	392.2		-0.325	0.675	0.375	0.65	0.2525	0.696	-0.312	0.07		0	70	12.5	62.5	32.5	84	0	7.5		711.87	0.696	84	-0.032284	-0.200975	-0.704618	-0.937876	-0.905592
209344_at	TPM4	48.48	197.24	79	278.55	69.05	146.863	208.08	70.38	151.7	79.24		-0.63	1.45	0.3	2.05	0.6175	1.196	-0.712	0.565		5	55	0	62.5	25	82	0	25		278.55	2.05	82	-0.051508	0.0103743	-0.917695	-0.958828	-0.90732
213294_at	EIF2AK2	579.12	312.5	200.35	315	131.45	797.163	484.61	306.22	417.075	315.84		2.04	1.065	0.425	1.1375	1.115	0.58	-0.156	0.1475		75	60	25	50	65	82	0	7.5		797.163	2.04	82	-0.0285	0.00881335	-0.917695	-0.937381	-0.908881
200871_s_at	PSAP	3159.22	3136.38	3398.9	3444.35	1550.2	6244.69	7016.68	5324.5	6533.7	4545.48		0.645	0.51	0.5125	0.525	0.4125	0.534	0.152	0.4325		35	50	62.5	62.5	55	84	20	35		7016.68	0.645	84	0.247426	-0.208936	-0.704618	-0.666127	-0.913553
217523_at	CD44	29.36	117.28	46.7	112.75	30.525	46.0875	136.09	52.7	71.0375	42.18		-0.28	1.945	0.4625	1.4375	0.1825	1.974	0.644	1.1925		0	70	12.5	75	22.5	82	24	27.5		136.09	1.974	82	-0.0578282	-0.00148875	-0.917695	-0.977012	-0.919184
209295_at	TNFRSF10B	240.1	131.66	87	105.3	53.6	225.875	351.07	128.44	192.787	157.46		1.84	1.08	0.7875	0.8625	0.6075	1.276	-0.088	0.2625		55	0	0	12.5	55	82	12	40		351.07	1.84	82	-0.0482907	-0.0224051	-0.917695	-0.988391	-0.9401
213764_s_at	MFAP5	68.26	356.56	208	269.2	110.4	755.325	2790.25	805.94	659.313	1132.64		-0.345	1.655	1.0375	1.1875	-0.4075	1.116	-0.08	-0.025		15	80	62.5	50	15	82	12	25		2790.25	1.655	82	0.0599224	-0.0512822	-0.917695	-0.909055	-0.968977
216510_x_at	IGHA1	11.2	135.9	11.8	50.9	5.675	35.1375	230.54	15.2	228.7	4.44		0.57	4.03	0.175	3.3625	1.315	5.468	1.336	3.9225		5	65	0	25	15	76	0	37.5		230.54	5.468	76	-0.0536379	0.543898	-1.55693	-1.06667	-1.01303
202660_at	ITPR2	24.98	75.02	33.35	56.35	22.85	68.175	167.32	51.76	61.5875	69		-0.095	1.025	0.3	0.6625	0.165	1.346	-0.168	0.015		0	35	0	0	12.5	82	0	12.5		167.32	1.346	82	-0.0564427	-0.0995148	-0.917695	-1.07365	-1.01721
219825_at	CYP26B1	54.46	111.42	109.65	90.2	16.775	138.75	112.14	80.88	35	35.78		1.87	2.71	2.5375	2.3	1.8175	2.048	1.48	0.2725		10	55	50	37.5	37.5	80	28	5		138.75	2.71	80	-0.0577102	0.113395	-1.13077	-1.07509	-1.01738
202124_s_at	TRAK2	123.44	272.76	225.65	108.65	104.6	472.825	522.95	255.24	269.35	265.04		0.49	1.285	1.075	0.3625	0.6825	0.878	-0.196	-0.195		30	75	62.5	50	52.5	82	8	10		522.95	1.285	82	-0.0406653	-0.109036	-0.917695	-1.0674	-1.02673
211981_at	COL4A1	193.54	318.22	341.85	667.8	122.95	482.762	462.13	416.2	559.212	295		0.97	1.88	1.9625	2.625	0.68	0.722	0.3	0.6875		30	75	75	75	62.5	80	28	45		667.8	2.625	80	-0.0342391	0.100127	-1.13077	-1.06488	-1.03064
211934_x_at	GANAB	43.54	387.8	281.45	338.5	182.35	437.338	590.67	393.78	529.325	342.96		-1.485	1.14	0.85	1.0625	0.3475	0.812	0.2	0.65		0	55	25	37.5	32.5	82	12	40		590.67	1.14	82	-0.0376609	-0.13167	-0.917695	-1.08703	-1.04936
204719_at	ABCA8	477.24	646.88	299.5	659.2	316.85	712.087	1644.23	1068.28	995.288	1013.2		0.51	1.005	-0.0375	1	-0.5425	0.72	0.076	-0.0475		45	60	37.5	62.5	10	82	4	0		1644.23	1.005	82	0.00907974	-0.152742	-0.917695	-1.06136	-1.07044
209476_at	TMX1	237.22	301.24	196.9	246.45	127.3	816.337	1008.49	633.56	751.163	657.02		0.3	0.965	0.3375	0.6	0.2825	0.632	-0.036	0.15		15	65	12.5	25	57.5	82	4	25		1008.49	0.965	82	-0.0191246	-0.158986	-0.917695	-1.09581	-1.07668
221765_at	UGCG	13.52	45.24	53.8	43.3	7.275	94.8375	148.65	83.82	126.725	90.12		1.4	3.335	3.6875	2.9875	0.4875	1.172	0.34	0.775		0	70	62.5	50	40	78	28	42.5		148.65	3.6875	78	-0.057271	0.265976	-1.34385	-1.13514	-1.07787
208078_s_at	SIK1	147.6	205.72	201.7	207.55	69.425	133.738	250.03	108	161.237	191.6		0.715	1.19	0.9125	1.15	1.3225	2.308	0.884	0.9325		20	70	50	75	55	80	40	45		250.03	2.308	80	-0.0527733	0.0506461	-1.13077	-1.1329	-1.08013
213001_at	ANGPTL2	500.94	722.7	604.55	660.6	517.15	721.65	1309.52	943.8	684.4	725.12		-0.045	0.715	0.3875	0.6	0.05	0.912	0.36	0.0825		0	60	37.5	37.5	35	82	44	20		1309.52	0.912	82	-0.00576951	-0.167259	-0.917695	-1.09072	-1.08495
203153_at	IFIT1	1700.78	481.32	285.6	353.7	307.625	6150.44	1162.74	672.14	1023.65	696.24		2.205	0.855	-0.2875	0.3125	2.2725	0.834	0.124	0.57		80	75	12.5	25	77.5	68	20	32.5		6150.44	2.2725	80	0.208996	0.0451048	-1.13077	-0.876672	-1.08567
200670_at	XBP1	204.1	344.48	224.35	348.05	174.325	523.325	891.51	342.18	657.138	518.4		0.155	0.885	0.1875	0.775	0.18	0.876	-0.252	0.385		5	55	0	62.5	42.5	82	0	42.5		891.51	0.885	82	-0.0243143	-0.171473	-0.917695	-1.11348	-1.08917
40665_at	FMO3	36.66	53.9	29	44.05	31.175	69.85	127.2	94.7	92.6	80.72		0.18	0.775	-0.225	0.875	-0.275	0.674	0.136	0.175		15	60	25	62.5	17.5	82	20	7.5		127.2	0.875	82	-0.0582226	-0.173034	-0.917695	-1.14895	-1.09073
201411_s_at	PLEKHB2	61.86	121	69.4	70.85	67.475	316.25	347.24	198.36	225.75	242.88		0.835	2.23	1.8875	1.5625	0.4075	0.602	-0.136	-0.03		25	80	62.5	50	42.5	80	0	5		347.24	2.23	80	-0.0484606	0.0384709	-1.13077	-1.14076	-1.0923
209272_at	NAB1	134.74	178.2	100.8	173.45	103.075	207.35	391.62	196.78	269.575	203.94		0.25	0.57	-0.0375	0.575	-0.0675	0.842	0.132	0.455		25	55	0	37.5	22.5	82	16	27.5		391.62	0.842	82	-0.0464917	-0.178185	-0.917695	-1.14237	-1.09588
213038_at	RNF19B	5.38	182.28	73.95	126.75	47.75	95.5	156.74	37.76	105.938	80.1		-2.77	2.195	1.05	1.6625	0.315	0.932	-1.56	0.3075		0	80	0	62.5	15	74	0	5		182.28	2.195	80	-0.055779	0.0330077	-1.13077	-1.15354	-1.09776
208703_s_at	APLP2	165.76	471.24	358.35	472.2	261.625	424.462	674.4	418.34	523.875	462.56		-0.805	0.805	0.475	0.825	-0.0225	0.694	-0.044	0.2775		0	60	25	50	30	82	12	32.5		674.4	0.825	82	-0.0339463	-0.180839	-0.917695	-1.13248	-1.09853
212085_at	SLC25A6	267.52	591.76	475.05	535.6	346.85	989.5	1563.97	1074.5	1419.63	899.68		-0.29	0.75	0.5375	0.725	0.12	0.796	0.312	0.66		0	65	25	62.5	25	82	20	45		1563.97	0.796	82	0.00551904	-0.185366	-0.917695	-1.09754	-1.10306
205407_at	RECK	58.28	152.48	96.9	141.35	43.1	225.1	462.97	233.2	224.4	297.78		1.345	2.14	1.5875	1.8875	-0.53	0.67	-0.304	-0.35		25	80	75	62.5	10	74	0	2.5		462.97	2.14	80	-0.0433263	0.0244226	-1.13077	-1.14968	-1.10635
212071_s_at	SPTBN1	559.8	1852.8	1288.15	1713.5	1058.68	1723.95	3621.71	1972.34	2195.55	1992.2		-0.59	0.595	0.1	0.5625	-0.235	0.714	0.176	0.1725		0	60	25	50	22.5	82	4	12.5		3621.71	0.714	82	0.0968097	-0.198165	-0.917695	-1.01905	-1.11586
205168_at	DDR2	41.82	157.98	78.4	108.6	36.075	116.15	264.89	118.56	110.537	93.8		0.365	2.035	1.0875	1.6125	0.24	1.504	0.256	0.3725		0	45	0	37.5	25	80	12	5		264.89	2.035	80	-0.052114	0.00803288	-1.13077	-1.17485	-1.12274
217480_x_at	IGKC	91.38	458.02	89	290.6	142.325	170	852.86	70.32	1367	66.74		-0.615	1.135	-0.475	0.9625	0.52	3.21	-0.1	2.39		0	55	0	12.5	17.5	78	0	52.5		1367	3.21	78	-0.00321944	0.191441	-1.34385	-1.15563	-1.15241
208436_s_at	IRF7	307.12	94.48	88.5	96.55	64.125	262.063	186.67	201.58	234.875	169.38		1.76	0.33	0.125	0.3125	1.31	0.306	0.372	0.7325		80	45	25	25	65	12	12	17.5		307.12	1.76	80	-0.0502405	-0.0348925	-1.13077	-1.2159	-1.16566
214657_s_at	NEAT1	133.9	333.62	130.5	159.65	142.85	331.45	324.61	343.82	363.45	167.22		0.235	1.72	0.4625	0.3875	0.5275	0.964	1.092	0.7875		25	80	37.5	25	45	78	60	47.5		363.45	1.72	80	-0.0477415	-0.0411362	-1.13077	-1.21965	-1.17191
216237_s_at	MCM5	54.06	68.5	34.7	71.5	14.6	98.35	140.09	60.98	112.15	70.94		2.185	2.265	1.4375	2.9375	0.3325	1.018	-0.084	0.4975		55	70	12.5	37.5	25	78	0	27.5		140.09	2.9375	78	-0.0576507	0.148906	-1.34385	-1.25259	-1.19494
219759_at	ERAP2	28.74	113.78	38.25	12.45	21.5	169.15	530.46	73.94	143.537	38.86		0.475	2.1	0.875	-0.9625	1.8325	2.894	-0.428	1.2725		10	60	37.5	0	70	78	28	60		530.46	2.894	78	-0.0403321	0.142116	-1.34385	-1.24207	-1.20173
204881_s_at	UGCG	180.84	256.06	305.3	258.3	71.525	440.763	639.93	228.56	345.487	396.52		1.03	1.375	1.175	1.2375	0.5275	1.27	-0.348	0.135		35	70	50	50	57.5	80	20	32.5		639.93	1.375	80	-0.0354756	-0.0949881	-1.13077	-1.26124	-1.22576
219922_s_at	LTBP3	91.32	188.86	97.7	123.7	66.7	143.7	255.91	141.02	155.313	157.46		0.93	1.365	0.8	0.95	-0.105	0.612	-0.072	0.035		25	80	50	62.5	12.5	68	4	2.5		255.91	1.365	80	-0.0525124	-0.096549	-1.13077	-1.27983	-1.22732
200044_at	SRSF9	237.2	250.38	142.9	265.7	115.975	344.375	560.43	251.16	302.738	330.1		1.085	1.2	0.4	1.3625	0.04	0.638	-0.348	-0.13		60	75	0	75	20	80	0	5		560.43	1.3625	80	-0.0390025	-0.0969392	-1.13077	-1.26671	-1.22771
217916_s_at	FAM49B	260.64	392.46	252.85	436.15	115.25	414.688	482.41	252.62	412.925	288.98		0.72	1.345	1.1125	1.2625	0.4875	0.906	0.112	0.4175		35	60	50	75	50	80	4	30		482.41	1.345	80	-0.0424639	-0.0996709	-1.13077	-1.27291	-1.23044
204151_x_at	AKR1C1	1524.58	870.58	1400.55	796.05	718.4	1891.4	2752.02	2746.86	2476.4	1242.04		1.305	0.19	1.0625	0.0625	0.62	1.222	1.336	0.9725		80	20	75	12.5	65	78	72	65		2752.02	1.336	80	0.0582263	-0.101076	-1.13077	-1.17362	-1.23185
214091_s_at	GPX3	594.9	1617	2173.45	1958.75	1015.53	3541.88	2816.74	3270.32	5500.7	2180.86		-0.46	0.665	1.275	0.9375	0.6775	0.404	0.58	1.3025		0	70	75	75	70	68	52	80		5500.7	1.3025	80	0.18017	-0.106305	-1.13077	-1.05691	-1.23708
201202_at	PCNA	210.02	161.24	116.85	135.65	91.725	542.7	619.87	449.4	507.838	465.6		1.24	0.54	0.625	0.875	0.215	0.356	-0.012	0.2475		80	70	50	50	22.5	46	0	15		619.87	1.24	80	-0.0363655	-0.116061	-1.13077	-1.2832	-1.24683
217826_s_at	UBE2J1	53.08	196.32	87.7	154.2	88	262.575	487.22	266.76	332.875	287.36		-0.885	1.2	0.275	1.075	-0.0575	0.698	-0.076	0.265		0	80	0	75	22.5	76	0	27.5		487.22	1.2	80	-0.0422505	-0.122304	-1.13077	-1.29533	-1.25308
200626_s_at	MATR3	276.98	496.68	361.85	431.5	271.125	1183	1556.93	895.56	1042	1030.6		0.31	1.115	0.5625	0.95	0.15	0.614	-0.136	0.055		25	80	50	75	40	80	0	15		1556.93	1.115	80	0.00520672	-0.135572	-1.13077	-1.26114	-1.26634
200898_s_at	MGEA5	67.1	202.3	185.25	211.2	80.3	311.35	305.78	253.4	292.375	271.84		-0.31	1.085	0.9375	0.95	0.2875	0.384	0.092	0.33		0	80	75	0	45	68	0	22.5		311.35	1.085	80	-0.0500528	-0.140255	-1.13077	-1.32108	-1.27103
209572_s_at	EED	144.94	104.06	77.9	99.95	54.325	412.475	405.51	250.96	274.712	299.48		1.07	0.92	0.4	0.6375	0.4125	0.454	-0.268	-0.185		70	80	12.5	50	52.5	58	0	2.5		412.475	1.07	80	-0.0455665	-0.142596	-1.13077	-1.31893	-1.27337
219059_s_at	LYVE1	80.88	468.74	185.7	463.1	88.425	233.525	634.58	380.14	623.8	276.4		0.325	2.26	1.45	2.425	-0.6575	1.122	0.452	0.835		0	55	0	62.5	20	78	44	57.5		634.58	2.425	78	-0.0357129	0.0689089	-1.34385	-1.31065	-1.27494
209821_at	IL33	44.58	91.52	22.85	67.25	39.5	106.575	273.08	93.86	137.125	124.12		0.085	0.845	-0.8125	0.9625	-0.395	1.046	-0.168	0.28		15	60	0	37.5	12.5	80	4	25		273.08	1.046	80	-0.0517507	-0.146342	-1.13077	-1.32887	-1.27711
200765_x_at	CTNNA1	595.5	403.34	340.05	450.85	283.55	1293.02	1387.03	1097.5	1325.39	1148.78		1	0.645	0.5375	0.6625	0.2175	0.286	0.02	0.285		80	70	50	62.5	30	44	12	25		1387.03	1	80	-0.00233082	-0.153523	-1.13077	-1.28663	-1.28429
218646_at	C4orf27	296.12	183.94	192.1	228.6	184.025	526.6	449.7	365.18	332.163	322.32		1	0.15	0.0125	0.2875	0.5875	0.414	0.008	-0.065		80	5	0	0	60	56	4	2.5		526.6	1	80	-0.0405034	-0.153523	-1.13077	-1.3248	-1.28429
212288_at	FNBP1	325.18	319.9	228.9	283.05	157.275	378.2	627.77	377.16	407.725	396.6		0.96	0.92	0.3375	0.6	0.015	0.66	-0.228	-0.0875		80	80	12.5	50	12.5	76	0	12.5		627.77	0.96	80	-0.036015	-0.159766	-1.13077	-1.32655	-1.29054
215434_x_at	LOC100288142	95.1	310.62	188.6	87.35	160.875	184.6	254.23	202.64	220.263	131.12		-0.56	0.84	0.425	-0.5	0.295	0.95	0.308	0.3225		0	60	0	0	20	80	4	27.5		310.62	0.95	80	-0.0500852	-0.161327	-1.13077	-1.34218	-1.2921
208097_s_at	TMX1	48.02	160.52	104.6	112.7	91.25	217.637	246.23	261.26	346.063	174.92		-0.87	0.715	0.275	0.225	0.355	0.456	0.708	0.9475		0	80	0	25	45	58	44	55		346.063	0.9475	80	-0.0485128	-0.161718	-1.13077	-1.341	-1.29249
203182_s_at	SRPK2	81.5	134.02	105.6	102.3	61.55	217.637	324.72	202.84	219.362	225.54		0.3	0.945	0.7	0.5	-0.0025	0.604	0.084	0.075		20	80	75	50	42.5	78	12	27.5		324.72	0.945	80	-0.0494597	-0.162108	-1.13077	-1.34234	-1.29288
201096_s_at	ARF4	143.12	454.48	332.2	464.3	208.6	776.125	982.68	948	1264.13	783.98		-0.845	0.835	0.5	0.925	1.38778e-18	0.382	0.292	0.505		0	80	37.5	75	17.5	60	28	30		1264.13	0.925	80	-0.00778322	-0.16523	-1.13077	-1.30378	-1.296
209335_at	DCN	259.46	802.46	494.2	718.55	366.8	1453.4	3232.21	1542.92	1665.6	1645.32		-0.105	0.92	0.3125	0.8125	-0.1825	0.912	0.128	0.1325		5	65	37.5	62.5	17.5	80	12	17.5		3232.21	0.92	80	0.0795297	-0.16601	-1.13077	-1.21725	-1.29678
211270_x_at	PTBP1	271.44	295.28	199.25	289.8	210.125	283.863	503.59	227.04	322.613	258.22		0.575	0.54	0.05	0.675	0.0975	0.914	-0.088	0.37		10	65	37.5	75	12.5	80	8	27.5		503.59	0.914	80	-0.0415242	-0.166947	-1.13077	-1.33924	-1.29772
209357_at	CITED2	75.58	261.06	239.8	201.55	136.15	664.35	732.38	555.6	711.413	573.76		-0.795	0.91	0.75	0.525	0.37	0.59	0.256	0.5125		0	80	75	62.5	52.5	56	36	42.5		732.38	0.91	80	-0.0313741	-0.167571	-1.13077	-1.32972	-1.29834
202381_at	ADAM9	244.42	311.38	261	260.3	122.925	886.175	1048.39	842.62	842.625	805.56		0.88	0.815	0.825	0.75	-0.01	0.32	-0.096	-0.1925		30	80	75	75	10	44	0	12.5		1048.39	0.88	80	-0.0173544	-0.172254	-1.13077	-1.32038	-1.30303
41220_at	SEPT9	597.2	957.6	776.85	1161.75	647.675	1100.98	1509.18	1639.58	2181.34	1081.72		-0.005	0.61	0.3625	0.65	-0.035	0.394	0.44	0.865		5	80	62.5	75	22.5	62	28	67.5		2181.34	0.865	80	0.0329084	-0.174595	-1.13077	-1.27246	-1.30537
205382_s_at	CFD	1460.14	1106.86	489	955.25	880.175	1315.7	3139.5	1455.34	1919.38	1624.34		0.525	0.275	-0.45	-0.05	-0.665	0.822	-0.08	0.035		50	55	50	25	12.5	80	4	17.5		3139.5	0.822	80	0.0754167	-0.181307	-1.13077	-1.23666	-1.31208
201427_s_at	SEPP1	1553.84	2448.16	1589.45	2097.35	1264.57	5314.51	8448.35	6276.36	8136.86	5982.8		0.41	0.81	0.2125	0.6125	-0.08	0.484	0.26	0.5875		15	80	25	50	20	54	24	47.5		8448.35	0.81	80	0.310941	-0.18318	-1.13077	-1.00301	-1.31395
209683_at	FAM49A	51.98	63.34	56.9	61.55	20.725	153.675	219.71	156.9	143.175	109.4		1.69	1.885	1.475	2.0375	0.3575	0.894	0.496	0.4425		35	60	50	50	37.5	78	12	27.5		219.71	2.0375	78	-0.0541184	0.00842311	-1.34385	-1.38954	-1.33543
207643_s_at	TNFRSF1A	324.74	368.74	291.2	309.75	218.525	423.325	397.57	467.12	481.438	476.9		0.67	0.65	0.325	0.575	0.03	0.214	0.144	0.215		45	80	25	62.5	35	74	28	35		481.438	0.67	80	-0.042507	-0.205033	-1.13077	-1.37831	-1.33581
210844_x_at	CTNNA1	718.72	470.48	466.25	476	410.025	1349.74	1466.58	1100.06	1352.3	1145.82		0.655	0.585	0.575	0.5375	0.2475	0.362	-0.112	0.2		30	80	62.5	62.5	37.5	52	8	27.5		1466.58	0.655	80	0.00119838	-0.207375	-1.13077	-1.33695	-1.33815
201813_s_at	TBC1D5	108.28	174.48	104	138.75	36.9	256.175	350.53	229.04	264.025	224.22		1.67	1.9	1.5625	1.9375	0.2625	0.704	0.288	0.2925		5	65	12.5	25	12.5	78	0	7.5		350.53	1.9375	78	-0.0483146	-0.00718612	-1.34385	-1.39935	-1.35104
211650_x_at	IGHA1	9.86	158.58	6.5	67.75	9.075	24.3	128.84	3.92	155.063	3.38		-0.29	2.49	-1.1375	2.55	1.145	4.518	0.58	3.975		0	60	0	37.5	25	74	0	57.5		158.58	4.518	74	-0.0568304	0.39561	-1.77	-1.43122	-1.37439
203324_s_at	CAV2	153.02	199.62	140.4	292.05	117.25	720.963	1116.71	668.46	723.025	536.1		0.635	0.875	0.3875	1.45	0.2725	0.838	0.344	0.32		45	60	50	75	47.5	78	28	25		1116.71	1.45	78	-0.0143234	-0.0832812	-1.34385	-1.44145	-1.42713
205240_at	GPSM2	36.9	171.8	242.35	149.15	36.65	409.588	420.06	479.44	423.8	199.18		0.265	2.505	3.4875	2.5	1.225	1.23	1.128	1.04		0	65	75	25	67.5	74	64	52.5		479.44	3.4875	75	-0.0425956	0.234757	-1.66346	-1.4713	-1.42871
219681_s_at	RAB11FIP1	77.12	105.24	70.15	79.35	35.225	202.175	259.99	76.96	83.7375	109.06		1.29	1.435	0.8875	1.2625	0.6675	1.098	-0.26	-0.15		10	65	25	12.5	50	78	0	7.5		259.99	1.435	78	-0.0523314	-0.0856225	-1.34385	-1.4818	-1.42947
209488_s_at	RBPMS	48.2	144.72	103.75	223.35	21.075	107.337	170.62	55.18	99.2625	113.06		1.055	2.805	2.2875	3.4375	0.065	0.57	-1.132	-0.17		5	45	25	75	17.5	62	0	0		223.35	3.4375	75	-0.0539569	0.226952	-1.66346	-1.49047	-1.43651
213375_s_at	N4BP2L1	174.08	207.14	89.7	165.35	89.35	192.438	478.22	215.12	243.712	231.3		0.455	1.305	-0.475	0.5375	-0.2925	0.978	-0.116	0.2225		10	50	0	25	22.5	78	12	27.5		478.22	1.305	78	-0.0426497	-0.105915	-1.34385	-1.49241	-1.44976
205336_at	PVALB	60.14	315.96	381.1	449.15	80.025	431.762	987.17	564.58	656.237	348.2		-0.545	1.84	1.25	2.4375	0.8375	2.542	1.144	1.115		0	55	50	75	47.5	76	44	52.5		987.17	2.542	76	-0.0200704	0.0871717	-1.55693	-1.48983	-1.46975
211762_s_at	KPNA2	212.12	216.3	197.35	260.65	115.175	450.375	502.41	428.22	554.5	391		0.63	0.625	0.7375	0.9875	0.3425	0.602	0.088	0.455		35	70	50	75	47.5	78	28	37.5		554.5	0.9875	78	-0.0392656	-0.155474	-1.34385	-1.53859	-1.49932
218230_at	ARFIP1	107.58	76.4	56.8	81.85	54.45	252.412	316.93	238.24	251.3	239.2		0.8	0.135	0.2125	0.1875	0.1	0.57	-0.112	0.0975		65	60	25	50	22.5	78	0	12.5		316.93	0.8	78	-0.0498053	-0.184741	-1.34385	-1.5784	-1.52859
200619_at	SF3B2	229.38	220.16	177	272.4	43.85	451.137	542.04	211.68	281.6	347.1		2.37	2.43	2.0375	2.6875	0.36	0.538	-0.568	-0.24		60	55	37.5	75	35	60	4	5		542.04	2.6875	75	-0.0398184	0.109883	-1.66346	-1.5934	-1.55358
211798_x_at	IGLJ3	24.3	217.46	29.65	120.9	13.925	94.0875	317.21	47.4	377.213	38.72		0.775	3.025	1.075	2.075	0.3225	2.51	0.256	2.4475		0	55	0	37.5	15	74	0	45		377.213	3.025	74	-0.0471309	0.162564	-1.77	-1.65457	-1.60744
209894_at	LEPR	37.4	147.64	79.3	117.15	79.375	201.275	396.33	177.2	190.475	192.06		-0.29	1.55	0.8625	1.0625	-0.085	1.052	0.092	0.1025		10	65	50	37.5	37.5	76	4	17.5		396.33	1.55	76	-0.0462828	-0.0676719	-1.55693	-1.67088	-1.6246
219352_at	HERC6	315.08	81.24	40.7	84.6	40.725	623.4	147.34	70.52	143.75	73.46		2.9	1.05	0.25	0.9375	2.62	0.984	0.028	0.9125		50	0	0	0	70	74	4	42.5		623.4	2.9	74	-0.0362089	0.143053	-1.77	-1.66316	-1.62695
213018_at	GATAD1	44.62	117.78	90.65	131.25	28.1	75.1125	108.08	66.36	80.975	67.12		0.945	1.93	1.6	2.175	0.095	0.702	-0.088	0.2475		0	60	25	75	27.5	62	0	5		131.25	2.175	75	-0.0580429	0.0298858	-1.66346	-1.69162	-1.63358
204619_s_at	VCAN	49.32	87.96	73.1	71.8	35.25	118.412	234.86	85.94	134.412	99.42		1.065	1.33	1.0375	1.45	0.23	1.228	-0.02	0.1125		35	60	50	25	40	76	12	22.5		234.86	1.45	76	-0.0534463	-0.0832812	-1.55693	-1.69365	-1.64021
213652_at	PCSK5	44.24	39.76	62.95	44.8	10.6	62.9875	118.97	66.84	77.75	56.08		1.755	1.545	2.0125	1.625	0.2225	0.962	0.436	0.5075		35	60	75	50	27.5	66	20	27.5		118.97	2.0125	75	-0.0585877	0.0045208	-1.66346	-1.71753	-1.65894
201589_at	SMC1A	191.86	165.02	118.65	169.85	69.725	335.688	455.12	269.86	319.963	273.4		1.275	1.2	0.6875	1.3125	0.2525	0.644	-0.228	0.015		35	45	12.5	37.5	27.5	76	4	20		455.12	1.3125	76	-0.0436746	-0.104744	-1.55693	-1.70534	-1.66167
207677_s_at	NCF4	37.2	77.64	37.7	59.8	11.45	38.2	95.67	26.44	68.1125	18.7		1.49	2.64	1.65	2.4	1.315	2.644	0.336	2.1025		5	65	12.5	12.5	22.5	74	0	42.5		95.67	2.644	74	-0.0596214	0.103093	-1.77	-1.72653	-1.66691
209211_at	KLF5	48.84	54	47.35	45.85	27.675	128.287	246.27	99.46	106	273.24		1.2	1.27	0.8375	1.225	-0.2375	0.798	-0.064	-0.17		35	60	50	50	30	76	36	25		273.24	1.27	76	-0.0517436	-0.111378	-1.55693	-1.72005	-1.6683
201231_s_at	ENO1	534.74	476	455.1	571.7	312.175	986.025	1157.72	1099.72	1441.54	796.9		0.91	0.84	0.7125	1.2125	0.3325	0.632	0.52	0.7575		50	60	50	75	50	76	40	57.5		1441.54	1.2125	76	8.74946e-05	-0.120353	-1.55693	-1.67719	-1.67728
201367_s_at	ZFP36L2	6.12	92.08	36.5	50.9	27.475	103.113	185.87	107.46	160.35	56.32		-2.625	1.835	0.4	0.9125	0.16	0.932	0.78	1.325		0	75	25	37.5	27.5	64	40	72.5		185.87	1.835	75	-0.0556197	-0.0231856	-1.66346	-1.74227	-1.68665
218854_at	DSE	145.1	175.94	107.55	139.05	71.075	256.55	421.13	193.72	226.838	249.06		1.305	1.785	1.0625	1.3875	0.0325	0.706	-0.348	-0.16		25	75	25	50	17.5	62	8	10		421.13	1.785	75	-0.0451825	-0.0309902	-1.66346	-1.73964	-1.69446
217770_at	PIGT	336.2	221.38	293.65	252.95	109.025	500.15	433.09	603.8	604.612	346.06		1.775	1.185	1.5875	1.1	0.4775	0.328	0.716	0.7325		35	45	75	62.5	45	36	40	45		604.612	1.775	75	-0.0370424	-0.0325511	-1.66346	-1.73306	-1.69602
201656_at	ITGA6	219.88	240.24	130.05	210.6	117.025	430.263	596.2	217.68	321.112	311.66		1.06	0.905	0.15	0.7375	0.3275	0.852	-0.352	0.1475		45	65	25	50	47.5	76	16	22.5		596.2	1.06	76	-0.0374156	-0.144157	-1.55693	-1.7385	-1.70108
209250_at	DEGS1	164.74	142.56	117	157.05	81.025	678.337	1202.2	565.82	700.413	753.78		1.045	0.75	0.2625	0.6625	-0.0575	0.72	-0.16	-0.05		60	55	37.5	37.5	10	76	0	10		1202.2	1.045	76	-0.0105307	-0.146499	-1.55693	-1.71396	-1.70342
219356_s_at	CHMP5	377.06	231.1	277.15	256	196.725	1311.34	1166.73	1063.18	1113.49	834.76		1.03	0.76	0.5625	0.5625	0.5725	0.43	0.148	0.255		70	75	62.5	75	67.5	76	4	17.5		1311.34	1.03	76	-0.00568877	-0.14884	-1.55693	-1.71146	-1.70577
211966_at	COL4A2	141.84	242.74	225.7	451.1	120.375	299.762	265.69	184.5	228.25	151.58		0.305	1.185	1.05	1.7	0.86	0.77	0.088	0.4875		35	65	75	62.5	67.5	74	20	37.5		451.1	1.7	75	-0.0438529	-0.0442581	-1.66346	-1.75158	-1.70772
201667_at	GJA1	208.3	213.68	135.35	219.65	78.225	593.625	1040.4	527.64	546.625	691.1		1.57	1.335	0.475	1.6125	-0.25	0.536	-0.288	-0.3825		75	65	37.5	62.5	30	68	8	12.5		1040.4	1.6125	75	-0.0177089	-0.0579161	-1.66346	-1.73909	-1.72138
203697_at	FRZB	191.84	334.86	247.8	477.35	196.925	482.95	1042.4	1031.84	999.737	660.78		-0.195	0.95	0.85	1.6125	-0.415	1.012	0.828	0.3325		25	60	62.5	75	35	66	56	45		1042.4	1.6125	75	-0.0176202	-0.0579161	-1.66346	-1.739	-1.72138
213564_x_at	LDHB	2318.18	1584.08	2696.9	1798.25	1064.58	5553.81	6510.73	6591.34	6923.32	4837.28		1.435	0.775	1.5875	1.0625	0.02	0.384	0.38	0.405		75	60	75	75	45	52	32	37.5		6923.32	1.5875	75	0.243284	-0.0618185	-1.66346	-1.482	-1.72528
200744_s_at	GNB1	148.6	328.7	176	213.75	148.425	362.7	535.74	368.64	474.338	339.06		-0.09	0.885	0.1875	0.5125	0.175	0.734	0.128	0.46		0	55	0	12.5	15	76	4	40		535.74	0.885	76	-0.0400979	-0.171473	-1.55693	-1.7685	-1.7284
201964_at	SETX	186.78	294.42	217.4	234	94.2	425.887	477.33	211	257.963	301.74		1.275	1.55	1.175	0.75	0.5575	0.806	-0.256	0.0725		35	75	37.5	62.5	55	74	0	15		477.33	1.55	75	-0.0426892	-0.0676719	-1.66346	-1.77383	-1.73114
201030_x_at	LDHB	1992.02	1304.98	2312.55	1561.7	823.15	3562.29	4245.97	4085.82	4872.01	2910.72		1.205	0.675	1.5375	1.0125	0.1225	0.49	0.404	0.49		70	65	75	75	45	56	36	40		4872.01	1.5375	75	0.152279	-0.0696231	-1.66346	-1.58081	-1.73309
217362_x_at	HLA-DRB6	318.44	248.04	293.05	210.65	336.65	214.813	244.16	202.28	575.4	158.38		0.075	0.4	-0.3625	0.075	0.62	1.366	0.312	1.495		20	45	12.5	75	20	42	4	50		575.4	1.495	75	-0.0383384	-0.076257	-1.66346	-1.77806	-1.73972
203447_at	PSMD5	193.38	161.94	146.85	146.75	129.975	206.287	239.64	151.2	183.712	153.98		0.4	0.475	0.0875	0.3125	0.535	0.74	-0.104	0.2075		45	70	0	37.5	57.5	76	4	30		239.64	0.74	76	-0.0532342	-0.194107	-1.55693	-1.80427	-1.75103
208675_s_at	DDOST	357.92	532.8	455.95	671.2	357.95	1002.13	1181.61	1044.4	1226.56	889		-0.145	0.52	0.35	0.7125	0.215	0.44	0.208	0.4725		5	60	25	62.5	35	76	8	30		1226.56	0.7125	76	-0.00944999	-0.198399	-1.55693	-1.76478	-1.75533
200640_at	YWHAZ	670.42	768.72	533.05	834.65	578.625	1143.1	1869.72	1123.12	1431.1	1247.96		0.42	0.615	0.1625	0.5375	-0.12	0.702	-0.08	0.23		10	60	25	37.5	25	76	16	37.5		1869.72	0.702	76	0.0190835	-0.200038	-1.55693	-1.73788	-1.75696
210139_s_at	PMP22	887.76	872.5	595.15	976.95	372.075	1828.85	2580.12	1860.12	2097.49	1877.02		1.255	1.16	0.7625	1.3625	0.135	0.694	0.264	0.405		70	75	62.5	75	32.5	62	28	30		2580.12	1.3625	75	0.0506001	-0.0969392	-1.66346	-1.7098	-1.7604
220495_s_at	TXNDC15	342.72	248.82	180.05	244	164.525	468.675	674.38	373.64	419.475	400.24		0.66	0.485	0.0125	0.475	0.1575	0.642	-0.272	0.0875		50	65	0	75	15	76	0	10		674.38	0.66	76	-0.0339472	-0.206594	-1.55693	-1.79747	-1.76352
200974_at	ACTA2	2757.7	888.56	511.1	1370.45	691.8	1761.25	3370.97	1866.74	2044.45	1958.5		1.33	0.65	-0.1375	1.1375	-0.23	0.634	-0.084	-0.045		55	55	25	75	22.5	62	16	15		3370.97	1.33	75	0.0856857	-0.102012	-1.66346	-1.67979	-1.76548
204802_at	RRAD	1949.28	719.46	769.75	1164.4	271.6	2728.65	1940.6	3657.16	3048.54	3515.84		1.33	0.375	0.1625	0.9	0.0475	-0.016	0.432	-0.0025		75	35	50	50	52.5	70	60	35		3657.16	1.33	75	0.0983824	-0.102012	-1.66346	-1.66709	-1.76548
201948_at	GNL2	135.7	75.3	86.35	89.2	68.975	347.037	294.23	171.8	218.05	295.32		1.3	0.205	0.325	0.35	0.225	-0.06	-0.588	-0.6325		75	20	12.5	12.5	52.5	28	0	0		347.037	1.3	75	-0.0484696	-0.106695	-1.66346	-1.81863	-1.77016
213305_s_at	PPP2R5C	36.86	120.96	108.3	104.85	71.95	317.175	370.48	342.76	352.563	268.48		-0.33	1.26	1.025	0.925	0.1425	0.344	0.224	0.265		0	75	12.5	25	15	44	8	5		370.48	1.26	75	-0.0474296	-0.112939	-1.66346	-1.82383	-1.7764
212297_at	ATP13A3	167.36	124.6	106.5	115.15	62.85	202.738	265.78	129.56	203.537	289.94		1.21	0.96	0.75	1.025	-0.1375	0.302	-0.468	-0.16		65	70	50	75	25	66	0	25		289.94	1.21	75	-0.0510027	-0.120743	-1.66346	-1.83521	-1.78421
201136_at	PLP2	351.02	375	278.3	411.55	182.575	872.362	860.12	973.56	1301.1	687.78		0.86	1.06	0.5	1.2	0.2375	0.44	0.64	0.755		50	70	37.5	75	45	70	60	50		1301.1	1.2	75	-0.00614306	-0.122304	-1.66346	-1.79191	-1.78577
212981_s_at	FAM115A	54.88	57.96	80.3	41.35	29.925	295.55	380.18	169.02	203.55	244.08		0.82	0.87	1.2	0.8125	0.2625	0.636	-0.152	-0.2075		60	75	75	62.5	40	72	4	17.5		380.18	1.2	75	-0.0469992	-0.122304	-1.66346	-1.83277	-1.78577
202657_s_at	SERTAD2	97.4	271.18	196.65	295.15	88.8	410.313	550.51	424.98	380.125	430.7		0.255	1.08	0.5	1.1625	-0.1575	0.338	-0.096	-0.24		0	75	25	50	17.5	46	0	5		550.51	1.1625	75	-0.0394426	-0.128158	-1.66346	-1.83107	-1.79162
209276_s_at	GLRX	488.22	600.62	673.2	986.2	455.4	2641.31	1634.26	1515.86	2178.95	1454.22		0.26	0.695	0.6375	1.15	0.8425	0.472	0.484	1.025		20	50	50	75	60	56	48	57.5		2641.31	1.15	75	0.0533147	-0.130109	-1.66346	-1.74026	-1.79357
213646_x_at	TUBA1B	3546.66	2422.48	2515.25	3600.45	1462.85	4375.75	5097.96	4993.86	6327.76	3785.9		0.37	0.475	0.475	1.1375	0.235	0.608	0.656	0.9125		35	45	50	75	32.5	62	52	52.5		6327.76	1.1375	75	0.216862	-0.13206	-1.66346	-1.57866	-1.79552
214012_at	ERAP1	37.12	125.64	44.15	97.2	38.075	158.725	277.2	117.08	89.5125	134		-0.09	1.125	-0.125	0.6375	-0.165	0.384	0.044	-0.3275		0	75	0	50	20	52	0	5		277.2	1.125	75	-0.0515679	-0.134011	-1.66346	-1.84904	-1.79748
201502_s_at	NFKBIA	1090.86	713.32	1063.5	1068.75	571.375	1575.46	1315.09	805.46	1068.99	1023.34		1.115	0.395	0.6375	0.9875	0.56	0.384	-0.408	0.0325		55	50	75	50	52.5	54	4	12.5		1575.46	1.115	75	0.00602879	-0.135572	-1.66346	-1.79301	-1.79904
212202_s_at	TMEM87A	201.72	161.94	159.45	207.4	95.475	484.075	584.28	326.54	355.325	506.2		1.11	0.68	0.25	0.625	-0.035	0.288	-0.444	-0.33		75	65	12.5	62.5	30	56	0	12.5		584.28	1.11	75	-0.0379444	-0.136353	-1.66346	-1.83776	-1.79982
202900_s_at	NUP88	279.44	145.34	197.9	172.9	109.4	1047.84	618.43	654.16	645.15	637.48		1.065	0.225	0.6125	0.4625	0.665	-0.042	0.184	0.1625		70	30	75	62.5	67.5	20	16	5		1047.84	1.065	75	-0.0173788	-0.143377	-1.66346	-1.82422	-1.80684
201214_s_at	PPP1R7	385.72	146.74	203	154.1	154.95	776.262	553.02	630.98	662.137	637.02		1.045	-0.3	0.0875	-0.05	0.2875	-0.144	-0.024	0.0925		75	0	0	0	52.5	0	0	0		776.262	1.045	75	-0.0294272	-0.146499	-1.66346	-1.83939	-1.80996
212599_at	AUTS2	252.26	259.22	303.9	264.8	149.3	592.875	408.76	325.86	340.087	412.48		1.035	0.785	0.9875	0.95	0.5625	0.118	-0.348	-0.2975		60	55	75	75	70	38	0	2.5		592.875	1.035	75	-0.0375631	-0.14806	-1.66346	-1.84909	-1.81152
210830_s_at	PON2	86.58	124.66	112.85	171.75	79.25	291.375	292.52	339.32	335.725	219.08		-0.02	0.67	0.75	0.9875	0.425	0.394	0.652	0.545		0	60	50	75	55	52	44	40		339.32	0.9875	75	-0.048812	-0.155474	-1.66346	-1.86775	-1.81894
218694_at	ARMCX1	314.34	400.8	465.65	454.5	197.05	1436.63	1255.31	1577	1488.42	1024.96		0.68	0.605	0.975	0.8625	0.465	0.31	0.344	0.2625		10	25	75	75	57.5	42	16	32.5		1577	0.975	75	0.00609711	-0.157425	-1.66346	-1.81479	-1.82089
213070_at	PIK3C2A	107.5	212.44	144.5	205	99.3	316.575	432.02	251.28	287.137	331.72		0.28	0.95	0.6	0.875	-0.17	0.33	-0.32	-0.1475		5	65	37.5	75	12.5	58	0	2.5		432.02	0.95	75	-0.0446994	-0.161327	-1.66346	-1.86949	-1.82479
212859_x_at	MT1E	1464.78	526.12	1461.65	923.65	678.05	2654.66	1060.16	1075.94	1888.23	1268.84		0.94	-0.47	0.875	0.3125	0.765	-0.174	-0.056	0.6975		65	0	75	37.5	52.5	36	16	40		2654.66	0.94	75	0.053907	-0.162888	-1.66346	-1.77245	-1.82635
200773_x_at	PTMA	768.88	1470.36	1173.6	1586.1	1076.15	1931.2	2994.64	1688.8	2417.32	1885.92		0.065	0.855	0.1875	0.9125	-0.0025	0.64	-0.012	0.3975		10	75	50	75	10	62	4	37.5		2994.64	0.9125	75	0.06899	-0.167181	-1.66346	-1.76166	-1.83065
213069_at	HEG1	156.28	261.64	241.2	284.65	164.2	504.225	589.24	336.16	452.75	405.82		-0.065	0.8	0.5625	0.9125	0.1875	0.64	-0.4	-0.0075		0	70	25	75	37.5	68	0	7.5		589.24	0.9125	75	-0.0377244	-0.167181	-1.66346	-1.86837	-1.83065
201090_x_at	TUBA1B	3526.1	2049.5	1983.15	2998.05	1151.3	3751.9	4764.6	4401.26	5595.26	3127.44		0.56	0.355	0.3375	0.9	0.21	0.578	0.608	0.8775		35	35	50	75	32.5	50	40	42.5		5595.26	0.9	75	0.184365	-0.169132	-1.66346	-1.64823	-1.8326
208876_s_at	PAK2	10.48	49.64	35.3	27.1	33.7	95.15	102.24	96.42	73.4625	77.16		-1.755	0.9	0.325	0.1625	0.1575	0.366	0.112	-0.13		0	75	25	12.5	40	52	12	2.5		102.24	0.9	75	-0.0593299	-0.169132	-1.66346	-1.89193	-1.8326
201097_s_at	ARF4	897.38	760.86	595.35	883.2	511.525	1715.11	2193.72	1721.78	2198.05	1799.04		0.87	0.565	0.2125	0.825	0.005	0.408	-0.024	0.2775		70	65	37.5	75	30	60	12	35		2198.05	0.87	75	0.0336497	-0.173815	-1.66346	-1.80363	-1.83728
208319_s_at	RBM3	102.02	241.32	258.35	262.25	165.575	508.325	880.68	622.58	551.063	482.56		-0.775	0.635	0.6875	0.8125	-0.105	0.694	0.02	-0.115		0	65	75	75	35	70	28	17.5		880.68	0.8125	75	-0.0247948	-0.18279	-1.66346	-1.87105	-1.84625
201885_s_at	CYB5R3	1370.72	1383.18	1460.1	1481.35	783.875	3121.54	3849.79	2791.12	3684.81	2513.6		0.81	0.545	0.575	0.8	0.2575	0.504	0.152	0.5075		30	60	50	75	32.5	70	16	40		3849.79	0.81	75	0.106928	-0.18318	-1.66346	-1.73972	-1.84665
212775_at	OBSL1	111.52	147.04	168.6	161.5	84.75	201.888	291.45	184.8	190.988	233.48		0.41	0.65	0.675	0.8	-0.04	0.45	-0.108	-0.24		15	60	62.5	75	20	60	8	2.5		291.45	0.8	75	-0.0509357	-0.184741	-1.66346	-1.89914	-1.84821
212224_at	ALDH1A1	85.66	324.22	291.8	328.7	248.85	836.713	887.92	583.6	826.55	660.32		-1.36	0.46	0.425	0.6375	0.335	0.468	0.028	0.3625		0	55	50	75	45	56	24	35		887.92	0.6375	75	-0.0244736	-0.210106	-1.66346	-1.89804	-1.87357
211922_s_at	CAT	161.58	290.68	281	360.4	259.4	706.813	900.5	1215.48	1356.66	891.98		-0.57	0.225	0.2125	0.55	-0.435	-0.05	0.484	0.595		0	45	37.5	75	10	24	28	55		1356.66	0.595	75	-0.00367817	-0.21674	-1.66346	-1.88388	-1.88021
216515_x_at	MIR1244-1	195.72	507.24	216.8	813	295.075	648.412	1307.67	450.24	651.55	620.3		-0.295	0.585	-0.275	0.5	0.02	0.53	0.104	0.3175		15	65	37.5	75	12.5	64	0	25		1307.67	0.585	75	-0.00585158	-0.218301	-1.66346	-1.88762	-1.88177
212268_at	SERPINB1	137.08	160.38	139.45	159.9	66.625	267.475	355.69	356	366.537	547.06		1.175	1.17	1.0875	1.2625	-0.1075	0.29	0.256	0.265		45	65	50	62.5	47.5	74	52	40		547.06	1.2625	74	-0.0395957	-0.112548	-1.77	-1.92215	-1.88255
202677_at	RASA1	312.68	379.46	295.6	415.8	339.05	713.512	863.9	903.22	857.162	838.28		0.055	0.57	0.3	0.35	-0.11	0.234	0.16	0.0425		0	75	25	50	0	46	8	12.5		903.22	0.57	75	-0.0237948	-0.220642	-1.66346	-1.9079	-1.88411
201412_at	LRP10	303.38	387.02	382.85	414.65	195.525	456.762	557.68	368.56	499.175	365.28		0.385	0.955	0.975	1.0375	0.3025	0.6	-0.116	0.36		15	55	50	50	30	74	4	30		557.68	1.0375	74	-0.0391245	-0.147669	-1.77	-1.9568	-1.91767
213004_at	ANGPTL2	190.54	349.04	254.35	295.7	150.05	375.55	699.56	491.64	378.962	381.12		-0.12	1.005	0.3875	0.7875	0.075	0.82	0.316	0.085		0	50	25	25	30	74	32	20		699.56	1.005	74	-0.0328301	-0.152742	-1.77	-1.95558	-1.92275
213243_at	VPS13B	147.3	150.72	130.45	159.2	77.625	288.375	393.58	220.52	277.038	274.24		0.78	0.86	0.4	0.65	-0.05	0.53	-0.304	-0.19		30	65	25	50	15	74	0	0		393.58	0.86	74	-0.0464048	-0.175376	-1.77	-1.99178	-1.94538
222127_s_at	EXOC1	346.9	389.08	341.6	379.95	266.35	769.775	786.82	523.44	559.112	555.08		0.5	0.81	0.425	0.65	0.365	0.424	-0.036	0.0725		15	50	12.5	37.5	47.5	74	0	7.5		786.82	0.81	74	-0.0289588	-0.18318	-1.77	-1.98214	-1.95318
202478_at	TRIB2	77.48	210.78	84.05	165.15	108.75	153.988	291.29	172.58	163.963	160.58		-0.675	0.725	-0.3	0.5875	-0.1075	0.768	-0.02	0.0925		0	60	12.5	50	12.5	74	4	0		291.29	0.768	74	-0.0509428	-0.189736	-1.77	-2.01068	-1.95974
221641_s_at	ACOT9	213.18	253.28	281.75	289.45	164.75	335.875	417.03	352.06	394.137	274.46		0.58	0.48	0.425	0.525	0.38	0.764	0.412	0.4825		25	65	37.5	50	45	74	24	30		417.03	0.764	74	-0.0453644	-0.190361	-1.77	-2.00573	-1.96036
201916_s_at	SEC63	176.86	239.48	200.2	227.55	138.825	453.938	569.82	282.02	315.512	384.56		0.245	0.705	0.375	0.6875	0.2025	0.542	-0.452	-0.34		5	50	25	25	27.5	74	4	5		569.82	0.705	74	-0.0385859	-0.19957	-1.77	-2.00816	-1.96957
203460_s_at	PSEN1	153.46	207.06	156.05	161.9	126.575	291.825	317.75	210.36	288.488	216.46		0.44	0.625	0.3625	0.275	0.265	0.468	-0.036	0.35		25	60	25	12.5	40	74	0	25		317.75	0.625	74	-0.0497689	-0.212057	-1.77	-2.03183	-1.98206
203886_s_at	FBLN2	91.6	203.34	73.7	152	45.45	149.613	351.13	235.74	210.3	183.76		0.805	1.785	1.25	1.3875	-0.4075	0.778	0.268	0.1225		5	60	25	25	17.5	72	24	22.5		351.13	1.785	72	-0.048288	-0.0309902	-1.98308	-2.06236	-2.01407
204463_s_at	EDNRA	17.64	48.92	21.3	24.55	9.825	101.2	139.09	62.46	44.1	69.44		1.42	3.05	1.5375	2.4875	0.33	0.868	-0.244	-0.835		15	60	12.5	37.5	45	70	4	0		139.09	3.05	70	-0.0576951	0.166467	-2.19616	-2.08739	-2.02969
209486_at	UTP3	52.7	93.52	80.4	110.95	16.6	324.15	333.3	176.22	241.775	275.38		1.95	2.445	2.0125	3	0.195	0.328	-0.536	-0.3975		25	55	37.5	62.5	47.5	70	0	5		333.3	3	70	-0.049079	0.158662	-2.19616	-2.08657	-2.0375
203044_at	CHSY1	261.42	168.78	113.95	186.95	79.425	348.575	618.42	251.7	294.575	377.32		1.485	1.055	0.45	1.2	0.115	0.7	-0.264	-0.105		50	45	0	50	32.5	72	12	27.5		618.42	1.485	72	-0.0364298	-0.0778179	-1.98308	-2.09733	-2.0609
203841_x_at	MAPRE3	2.22	126.72	107.15	136	88.475	101.263	114.83	225.8	218.687	99.7		-3.86	0.84	0.15	0.975	0.12	-0.038	1.3	1.235		0	55	37.5	62.5	27.5	30	72	67.5		225.8	1.3	72	-0.0538482	-0.106695	-1.98308	-2.14362	-2.08978
216491_x_at	IGHM	8.7	261.48	18.45	162.95	19.525	35.2	320.78	4.1	758.525	5.04		-1.24	2.625	-0.65	2.325	0.65	5.316	0.04	4.39		0	60	0	25	12.5	66	0	60		758.525	5.316	66	-0.0302141	0.520172	-2.62231	-2.13235	-2.10214
204396_s_at	GRK5	166.24	166.74	68.2	143.5	95.45	265.775	381.32	185.42	199.362	244.88		0.975	0.8	-0.025	0.8625	0.11	0.694	-0.456	-0.325		60	60	25	50	30	72	0	0		381.32	0.975	72	-0.0469487	-0.157425	-1.98308	-2.18745	-2.14051
200771_at	LAMC1	829.14	809.94	586.15	889.3	562.225	1533.74	1806.84	1335.28	1383.08	1234.6		0.525	0.71	0.3125	0.8375	0.3225	0.582	0.084	0.1325		45	65	25	62.5	55	72	12	20		1806.84	0.8375	72	0.0162939	-0.178888	-1.98308	-2.14567	-2.16197
214059_at	IFI44	238.66	63.7	31.7	41.7	36.625	81.175	37.25	50.76	44.7125	24.96		2.145	0.36	-0.7125	-0.425	1.2875	0.494	1	0.49		70	5	0	0	62.5	28	20	35		238.66	2.145	70	-0.0532777	0.025203	-2.19616	-2.22423	-2.17095
201021_s_at	DSTN	369.68	1170.64	723.1	1122.15	702.325	1646.26	2331.63	1439	1435.99	1732.56		-1.02	0.53	0.075	0.775	-0.0025	0.544	-0.032	-0.01		10	55	25	62.5	25	72	4	15		2331.63	0.775	72	0.0395759	-0.188644	-1.98308	-2.13215	-2.17172
202606_s_at	TLK1	87.1	148.06	114.6	154.25	94.775	315.175	452.1	277.42	264.762	308.4		0.035	0.63	0.375	0.6	0.045	0.524	-0.204	-0.215		0	65	12.5	50	27.5	72	0	0		452.1	0.63	72	-0.0438085	-0.211277	-1.98308	-2.23817	-2.19436
214911_s_at	BRD2	390.96	330.64	302.3	317.15	228.05	462.65	553.5	400.44	412.513	386.42		0.62	0.355	0.325	0.3	0.24	0.468	-0.208	-0.0175		45	60	50	37.5	42.5	72	0	10		553.5	0.62	72	-0.03931	-0.212838	-1.98308	-2.23523	-2.19592
211637_x_at	IGHA1	4.86	202.3	5.9	164	8.25	47.0875	309.9	19.92	562.288	7.5		-0.615	3.005	-1.05	3.5	1.3275	5.36	1.692	5.15		0	65	0	37.5	12.5	56	0	32.5		562.288	5.36	65	-0.0389201	0.52704	-2.72885	-2.24073	-2.20181
203448_s_at	TERF1	45.9	103.84	66.75	104.7	32.125	216.137	243.19	85.2	120.988	169.84		1.58	1.905	1.5	1.9	0.5125	0.646	-0.82	-0.4275		0	70	25	37.5	57.5	60	0	0		243.19	1.905	70	-0.0530767	-0.0122591	-2.19616	-2.26149	-2.20842
209264_s_at	TSPAN4	20.42	163.72	72.9	109.15	68.525	89.075	190.76	148.86	197.188	81.88		-1.95	1.21	0.0875	0.775	0.09	1.262	1.016	1.5075		0	70	12.5	50	12.5	62	20	65		197.188	1.5075	70	-0.0551176	-0.0743059	-2.19616	-2.32558	-2.27046
218999_at	TMEM140	493.78	297.18	168.9	302.5	187.65	708.388	735.4	410.54	809.088	463.22		1.285	0.45	-0.3	0.425	0.6225	0.826	-0.016	0.89		65	40	0	25	60	70	20	57.5		809.088	1.285	70	-0.0279709	-0.109036	-2.19616	-2.33317	-2.30519
209028_s_at	ABI1	154.44	162.82	109.4	133.65	87.275	356.887	502.33	334.96	348.1	369.7		1.245	1.165	0.6	0.925	-0.1225	0.38	-0.212	-0.135		50	70	0	25	5	54	0	5		502.33	1.245	70	-0.0415801	-0.11528	-2.19616	-2.35302	-2.31144
218095_s_at	TMEM165	83.22	101.76	69.05	117.05	47.05	266.825	321.96	305.08	313.6	274.5		0.355	1.215	0.5625	1.2375	0.19	0.578	0.372	0.4675		20	40	25	50	22.5	70	12	25		321.96	1.2375	70	-0.0495821	-0.116451	-2.19616	-2.36219	-2.31261
203284_s_at	HS2ST1	71.52	102.06	61.8	101.25	42.4	173.025	250.57	202.22	232.238	165.84		0.28	1.16	0.4	1.025	0.085	0.552	0.332	0.27		15	70	12.5	50	25	66	4	27.5		250.57	1.16	70	-0.0527493	-0.128548	-2.19616	-2.37746	-2.32471
203688_at	PKD2	74.18	126.44	125.85	134.35	84.8	175.138	314.24	131.28	147.075	166.7		-0.3	1.145	0.5875	0.875	0.0975	1.082	-0.168	-0.0375		5	60	25	37.5	20	70	0	5		314.24	1.145	70	-0.0499246	-0.130889	-2.19616	-2.37697	-2.32705
208798_x_at	GOLGA8A	247.7	238.42	200.25	243.65	159.175	311.4	408.39	170.58	182.2	203		1.135	0.755	0.35	0.7375	0.505	0.868	-0.232	-0.2		50	65	12.5	50	50	70	8	22.5		408.39	1.135	70	-0.0457477	-0.13245	-2.19616	-2.37436	-2.32861
202933_s_at	YES1	165.78	145.2	87.35	117.55	69.825	414.25	457.95	246.66	264.688	364.12		1.065	0.735	0.2875	0.675	0.0325	0.408	-0.424	-0.225		70	55	12.5	62.5	30	60	0	5		457.95	1.065	70	-0.043549	-0.143377	-2.19616	-2.38308	-2.33953
218728_s_at	CNIH4	298.7	151.18	168.75	177.45	141	557.763	510.48	635.44	621.337	468.54		1.03	0.16	0.325	0.3875	0.27	0.154	0.464	0.3525		70	20	25	50	57.5	34	36	42.5		635.44	1.03	70	-0.0356747	-0.14884	-2.19616	-2.38067	-2.345
220199_s_at	AIDA	50.18	269.74	202.05	231.75	129.875	582.337	740.17	583.18	627.013	570.22		-1.41	0.985	0.5375	0.7	5.55112e-18	0.38	0.052	0.21		0	70	12.5	37.5	30	64	4	15		740.17	0.985	70	-0.0310285	-0.155864	-2.19616	-2.38305	-2.35202
207358_x_at	MACF1	197.36	352.48	359.25	325.5	207.65	735.775	853.71	509.04	595.05	579.02		-0.075	0.795	0.65	0.9375	0.325	0.662	0.004	0.0075		0	70	50	62.5	52.5	68	20	20		853.71	0.9375	70	-0.0259913	-0.163279	-2.19616	-2.38543	-2.35944
202119_s_at	CPNE3	286.96	360.9	297.8	360.35	210.375	703.587	896.29	652.04	751.6	743.48		0.425	0.78	0.575	0.85	-0.04	0.314	-0.244	-0.0475		10	70	25	62.5	20	56	0	2.5		896.29	0.85	70	-0.0241023	-0.176937	-2.19616	-2.3972	-2.37309
201772_at	AZIN1	100.8	339.48	280.05	236.05	166.25	950.775	1071.29	1148.7	987.275	1058.7		-0.925	0.845	0.4	0.3625	0.005	0.12	0.2	-0.0425		0	70	37.5	37.5	35	52	36	15		1148.7	0.845	70	-0.0129042	-0.177717	-2.19616	-2.38678	-2.37387
211748_x_at	PTGDS	378.78	1435	583.85	1238.85	899.3	964.762	2013.65	1733.54	2164.99	1309.1		-0.84	0.66	-0.55	0.55	-0.5275	0.788	0.464	0.8325		5	55	12.5	50	22.5	70	36	57.5		2164.99	0.8325	70	0.032183	-0.179668	-2.19616	-2.34364	-2.37583
212824_at	FUBP3	61.1	94	75.5	67.75	44.9	217.963	312.82	148.74	124.175	204.88		0.16	0.815	0.3375	0.375	-2.77556e-18	0.506	-0.176	-0.28		0	70	0	37.5	7.5	56	0	0		312.82	0.815	70	-0.0499876	-0.1824	-2.19616	-2.42855	-2.37856
200609_s_at	WDR1	682.68	510.06	457.1	490.1	373.275	1261.04	1458.03	1351.6	1252.91	1253.92		0.44	0.68	0.425	0.6125	0.0225	0.322	0.116	0.125		15	70	37.5	62.5	27.5	62	20	17.5		1458.03	0.68	70	0.000819066	-0.203472	-2.19616	-2.39881	-2.39963
203002_at	AMOTL2	148.66	248.36	167.35	110.45	162.625	259.15	457.36	210.92	190.063	286.16		0.275	0.575	0.2125	0.1375	-0.24	0.658	-0.496	-0.645		0	70	12.5	37.5	20	64	0	7.5		457.36	0.658	70	-0.0435752	-0.206906	-2.19616	-2.44664	-2.40306
221553_at	MAGT1	29.1	90.28	77.6	92.95	71.2	301.838	372.66	305.76	311.638	247.94		-1.635	0.63	0.0625	0.5375	0.1825	0.614	0.036	0.1375		0	55	25	37.5	42.5	70	12	15		372.66	0.63	70	-0.0473329	-0.211277	-2.19616	-2.45477	-2.40743
203593_at	CD2AP	70.22	81.48	55.95	79.55	69.3	292.15	338.18	136.64	184.287	222.28		0.035	0.49	0.05	0.3125	0.25	0.578	-0.264	-0.01		20	60	37.5	50	35	70	0	2.5		338.18	0.578	70	-0.0488625	-0.219394	-2.19616	-2.46441	-2.41555
214730_s_at	GLG1	589.82	494.72	426.2	358.8	324.525	1122.68	1092.73	1003.68	955.962	722.14		0.495	0.315	0.1	-0.075	0.5475	0.55	0.356	0.26		25	40	37.5	0	60	70	12	20		1122.68	0.55	70	-0.0140586	-0.223764	-2.19616	-2.43398	-2.41992
200991_s_at	SNX17	61.98	246.68	191.05	252.7	34.35	368.413	524.62	396.54	476.988	295.02		0.565	2.7	2.475	2.875	0.115	0.592	0.28	0.4925		0	55	37.5	37.5	17.5	66	16	27.5		524.62	2.875	66	-0.0405912	0.13915	-2.62231	-2.52375	-2.48316
209121_x_at	NR2F2	388.48	426.18	237.75	478.55	145.9	344.737	456.61	314.14	348.35	315.98		1.03	1.26	0.675	1.4125	0.2575	0.598	-0.144	0.2175		25	60	12.5	62.5	35	68	0	10		478.55	1.4125	68	-0.0426351	-0.0891346	-2.40924	-2.541	-2.49837
202948_at	IL1R1	302.52	214.16	181.1	189.4	103.575	483.212	640.59	283.46	485.262	568.42		1.335	0.955	0.5625	0.9	0.2625	0.59	-0.42	0.11		40	55	50	62.5	65	68	24	37.5		640.59	1.335	68	-0.0354463	-0.101232	-2.40924	-2.54591	-2.51047
201417_at	SOX4	61.2	168.52	114.4	150.4	69.8	248.813	435.34	388.44	331.638	263.06		-0.265	1.275	0.3625	1.0625	-0.2725	0.744	0.492	0.1675		0	60	25	37.5	35	68	48	42.5		435.34	1.275	68	-0.0445521	-0.110597	-2.40924	-2.56438	-2.51983
204949_at	ICAM3	168.1	124.7	105.1	116.05	65.025	161.213	258.95	191.46	198.112	170.2		1.235	1.14	0.6375	0.95	-0.25	0.72	0.216	0.2125		40	60	50	37.5	7.5	68	8	7.5		258.95	1.235	68	-0.0523775	-0.116841	-2.40924	-2.57845	-2.52608
213194_at	ROBO1	72.04	137.16	56.2	109.6	56.65	349.7	658.34	362.7	361.425	387.12		0.125	0.99	-0.2375	0.6375	-0.15	0.834	-0.048	-0.1375		0	40	0	37.5	22.5	68	24	25		658.34	0.99	68	-0.0346588	-0.155084	-2.40924	-2.59898	-2.56432
200947_s_at	GLUD1	143.12	314.28	202.1	298.35	181.8	335.625	502.42	453.42	514.412	365.1		0.02	0.925	0.3125	0.5875	-0.0725	0.656	0.388	0.5375		0	55	0	25	32.5	68	28	42.5		514.412	0.925	68	-0.0410441	-0.16523	-2.40924	-2.61551	-2.57446
204547_at	RAB40B	345.66	336.9	355.85	474.4	234.025	825.613	945.1	780.16	843.15	646.2		0.545	0.495	0.4	0.925	0.3425	0.506	0.14	-0.125		45	20	0	50	52.5	68	24	20		945.1	0.925	68	-0.0219368	-0.16523	-2.40924	-2.5964	-2.57446
217985_s_at	BAZ1A	86.76	68.86	77.6	57.35	46.275	241.4	307.44	119.14	158.787	223.08		0.815	0.82	0.4875	0.7	0.175	0.542	-0.456	-0.1575		60	60	50	50	40	68	0	10		307.44	0.82	68	-0.0502263	-0.181619	-2.40924	-2.64108	-2.59085
208931_s_at	ILF3	62.72	193.34	146.3	167.15	113.2	121.838	177.88	136.4	153.713	114.7		-0.75	0.78	0.2875	0.5	0.015	0.676	0.228	0.2875		0	35	12.5	12.5	30	68	20	27.5		193.34	0.78	68	-0.0552883	-0.187863	-2.40924	-2.65239	-2.5971
208878_s_at	PAK2	93.7	181.98	220.1	157.85	110.85	306.3	341.98	328.84	351.5	255.36		-0.38	0.43	0.2625	-0.025	0.1875	0.454	0.312	0.32		0	35	50	0	32.5	68	20	25		351.5	0.454	68	-0.0482716	-0.238749	-2.40924	-2.69626	-2.64798
200001_at	CAPNS1	240.68	1691.58	1607.4	1851.2	1325.45	1865.14	2351.83	2287.86	2409.8	1787.92		-2.355	0.22	0.2	0.4375	0.04	0.396	0.336	0.3925		0	35	25	62.5	12.5	68	16	32.5		2409.8	0.4375	68	0.0430439	-0.241325	-2.40924	-2.60752	-2.65056
221735_at	WDR48	50.18	128.26	79.3	123.65	24.625	241.025	207.04	197.7	241.463	183.94		0.725	2.055	1.425	2.1125	0.5125	0.346	0.056	0.435		20	65	12.5	50	45	44	0	10		241.463	2.1125	65	-0.0531534	0.02013	-2.72885	-2.76187	-2.70872
213502_x_at	LOC91316	143.6	441.3	121.5	469.7	41.725	273.788	1246.24	83.46	835.475	76.72		1.655	3.135	1.3	3.55	0.55	2.24	-0.024	1.3575		0	60	0	62.5	7.5	48	0	15		1246.24	3.55	62.5	-0.0085769	0.244513	-2.9952	-2.75926	-2.75068
207606_s_at	ARHGAP12	93.7	168.08	78.4	130.55	112	267.425	411.12	336.2	325.038	238.9		-0.325	0.735	-0.375	0.3625	0.2225	0.804	0.512	0.4525		0	65	0	25	25	66	28	35		411.12	0.804	66	-0.0456266	-0.184117	-2.62231	-2.85206	-2.80643
212300_at	TXLNA	70.96	106.44	64.15	107.55	37.85	120.963	165.08	120	154.762	122		0.975	1.415	0.725	1.1125	0.0275	0.414	0.084	0.35		5	65	12.5	62.5	10	46	4	12.5		165.08	1.415	65	-0.056542	-0.0887444	-2.72885	-2.87414	-2.8176
217800_s_at	NDFIP1	118.6	683.16	543.4	647.25	442.65	1153.2	1378.91	678.28	699.012	1001.66		-1.685	0.64	0.3625	0.55	0.0975	0.458	-0.448	-0.4525		0	55	12.5	25	30	66	4	2.5		1378.91	0.64	66	-0.00269106	-0.209716	-2.62231	-2.83472	-2.83203
209006_s_at	C1orf63	53.02	148.28	138.6	92.25	79.45	249.625	353.4	254.44	291.275	219.26		-0.4	1.285	0.875	0.55	0.03	0.548	0.2	0.205		0	65	37.5	25	30	54	16	32.5		353.4	1.285	65	-0.0481873	-0.109036	-2.72885	-2.88607	-2.83789
200880_at	DNAJA1	660.24	406.68	358.1	348.6	266.625	847.075	879.74	653.72	702.3	686.3		1.195	0.575	0.3625	0.2875	0.36	0.42	-0.068	-0.01		65	65	25	12.5	45	52	8	15		879.74	1.195	65	-0.0248365	-0.123085	-2.72885	-2.87677	-2.85194
208684_at	COPA	421.58	591.78	463.3	471.35	331.85	691.75	766.3	567.66	697.763	569.12		0.37	0.5	0.425	0.5	0.2525	0.408	-0.068	0.0775		0	65	37.5	25	42.5	66	4	15		766.3	0.5	66	-0.0298692	-0.231569	-2.62231	-2.88375	-2.85388
200604_s_at	PRKAR1A	177.16	673.84	483.4	652.8	327.875	1391.89	1411.84	2116.84	1837.78	1066.28		-0.775	1.065	0.6875	1.0125	0.36	0.386	0.912	0.78		5	65	25	62.5	45	58	64	55		2116.84	1.065	65	0.0300469	-0.143377	-2.72885	-2.84218	-2.87223
202377_at	LEPROT	382.18	649.94	498.5	680.55	263.9	805.788	977.72	695.22	749.225	708.32		0.38	0.875	0.3875	0.8875	0.205	0.518	-0.108	-0.0025		15	65	37.5	62.5	37.5	62	4	7.5		977.72	0.8875	65	-0.0204897	-0.171083	-2.72885	-2.92042	-2.89993
204314_s_at	CREB1	57.24	143.72	85.5	114.25	47.375	218.438	301.52	198.2	200.425	207.68		-0.005	0.815	0.1875	0.7375	0.0425	0.448	-0.044	-0.0575		0	65	12.5	50	2.5	54	0	0		301.52	0.815	65	-0.050489	-0.1824	-2.72885	-2.96174	-2.91125
218839_at	HEY1	72.26	112.38	107.65	130.7	29.225	266.625	348.22	275.74	297.15	246.5		1.345	2.235	2.1875	2.4375	0.07	0.504	0.244	0.3625		5	35	62.5	62.5	35	60	28	32.5		348.22	2.4375	62.5	-0.0484171	0.0708601	-2.9952	-2.97275	-2.92434
214895_s_at	ADAM10	13.04	53.44	45.45	35.3	47.325	113.575	148.93	139.5	166.15	108.5		-1.415	0.68	0.275	0.2125	0.045	0.53	0.364	0.5375		0	65	12.5	12.5	30	62	12	25		166.15	0.68	65	-0.0564946	-0.203472	-2.72885	-2.98882	-2.93232
211986_at	AHNAK	614.9	1361.58	1030	1604	734.7	1982.5	3136.12	1468.18	2183.85	2128.06		-0.12	0.58	0.2625	0.5125	-0.2325	0.478	-0.3	0.0025		0	65	50	62.5	10	54	0	15		3136.12	0.58	65	0.0752667	-0.219082	-2.72885	-2.87267	-2.94793
215716_s_at	ATP2B1	49.22	160.18	127.1	143.55	49.825	429.35	584.95	382.66	363.225	520.4		-0.16	1.245	0.6625	0.8875	-0.0825	0.44	-0.34	-0.3275		0	55	25	37.5	12.5	64	0	5		584.95	1.245	64	-0.0379147	-0.11528	-2.83539	-2.98858	-2.95067
216268_s_at	JAG1	272.18	242.22	158.95	263.85	103.65	585.35	763.43	501.18	606.338	566.56		1.105	1.15	0.5875	1.1	0.0625	0.48	-0.052	0.0925		30	60	37.5	50	37.5	64	20	22.5		763.43	1.15	64	-0.0299965	-0.130109	-2.83539	-2.99549	-2.9655
204048_s_at	PHACTR2	159.7	251.04	192.75	182.4	122.45	529.05	639.66	514.6	488.05	484.24		0.305	1.095	0.45	0.5125	0.11	0.44	0.028	-0.08		5	60	25	12.5	32.5	64	0	2.5		639.66	1.095	64	-0.0354875	-0.138694	-2.83539	-3.00957	-2.97408
213187_x_at	FTL	2245.58	2885.8	2245.55	3482.8	1284.75	6031.8	7505.98	5404.22	8475.02	4490.76		0.685	0.54	0.3875	0.675	0.245	0.62	0.444	0.9575		45	35	37.5	62.5	35	64	36	62.5		8475.02	0.9575	64	0.312124	-0.160157	-2.83539	-2.68342	-2.99555
218352_at	RCBTB1	81.08	98.26	66.35	77.25	57.925	254.912	272.53	205.3	189.1	174.5		0.865	0.915	0.3625	0.4375	0.5525	0.788	0.236	0.0775		20	55	0	12.5	47.5	64	32	25		272.53	0.915	64	-0.0517751	-0.166791	-2.83539	-3.05396	-3.00218
208801_at	SRP72	375.7	495.3	404.35	548	265	965.137	1042.87	885.74	877.675	878.98		0.505	0.76	0.55	0.9125	0.1325	0.3	0.004	-0.01		15	60	25	50	42.5	64	12	12.5		1042.87	0.9125	64	-0.0175993	-0.167181	-2.83539	-3.02017	-3.00257
201305_x_at	ANP32B	165.2	176.34	231.5	232.7	277.85	638.112	825.33	369.66	459.412	578.22		0.83	0.645	0.7	0.4125	0.085	0.464	-0.644	-0.445		40	55	37.5	37.5	27.5	64	0	2.5		825.33	0.83	64	-0.0272504	-0.180058	-2.83539	-3.0427	-3.01545
200863_s_at	RAB11A	630.78	580.62	517.6	677.55	523.6	1256.69	1274.19	1281.26	1461.73	939.68		0.715	0.29	0.025	0.5	0.36	0.384	0.26	0.4675		60	40	12.5	50	52.5	64	4	35		1461.73	0.715	64	0.000983214	-0.198009	-2.83539	-3.03242	-3.0334
204359_at	FLRT2	351.16	318.42	257.4	343.6	271.575	538.738	836.7	637.24	475.637	525.22		0.485	0.545	-0.075	0.5625	-0.0275	0.634	0.524	0.0625		35	55	37.5	37.5	37.5	64	40	25		836.7	0.634	64	-0.0267459	-0.210653	-2.83539	-3.07279	-3.04604
200698_at	KDELR2	135.56	401.24	259.25	352.4	303.775	580.188	908.44	673.34	738.925	675.4		-1.05	0.6	0.075	0.4125	-0.075	0.438	0.184	0.305		0	60	25	37.5	10	64	8	25		908.44	0.6	64	-0.0235632	-0.21596	-2.83539	-3.07491	-3.05135
211052_s_at	TBCD	90.84	133.56	112.55	109.3	13.4	98.675	123.38	65.1	92.5	86.26		2.06	2.705	2.8875	2.6375	0.235	0.664	-0.704	0.0125		5	60	25	50	15	44	0	0		133.56	2.8875	60	-0.0579404	0.141102	-3.26154	-3.17838	-3.12044
206662_at	GLRX	1640.08	1262.54	1135.85	1553.25	567.475	4274.57	3147.53	2026.18	3620.95	2312.44		1.18	0.48	0.3125	0.9125	0.6725	0.41	0.292	0.75		55	50	37.5	62.5	52.5	54	28	45		4274.57	1.18	62.5	0.125774	-0.125426	-2.9952	-2.99485	-3.12062
211072_x_at	TUBA1B	3969.82	2594.16	2508.6	3510	1460.68	4570.8	5155.28	5273.46	6444.38	3843.72		0.75	0.615	0.5125	1.0875	0.16	0.364	0.488	0.7475		40	35	37.5	62.5	27.5	42	44	42.5		6444.38	1.0875	62.5	0.222036	-0.139865	-2.9952	-2.91303	-3.13506
37996_s_at	DMPK	96.82	641.78	824.75	585.1	386.375	581.813	660.31	442.6	516.313	413.58		-1.77	0.48	0.925	0.5125	0.395	0.554	0.04	0.235		0	60	62.5	62.5	50	60	24	30		824.75	0.925	62.5	-0.0272761	-0.16523	-2.9952	-3.1877	-3.16043
211750_x_at	TUBA1C	2237.8	2475.06	2446.35	3136.55	1887.68	3465.9	4168.04	4630.2	5334.75	2787.1		0.19	0.155	0.2125	0.525	0.2025	0.476	0.744	0.905		15	45	50	62.5	22.5	48	48	50		5334.75	0.905	62.5	0.172808	-0.168352	-2.9952	-2.99074	-3.16355
221268_s_at	SGPP1	19.96	108.04	63.15	82.2	60.1	93.5625	186.45	126.42	139.9	130.48		-1.17	1.235	0.15	0.8125	-0.43	0.516	-0.116	-0.0175		0	60	12.5	25	10	62	4	25		186.45	1.235	62	-0.055594	-0.116841	-3.04847	-3.2209	-3.16531
209251_x_at	TUBA1C	2067.08	2268.38	2193.4	2880.7	1572.85	3775.01	4591.4	4700.8	5552.9	3074.2		0.205	0.175	0.1375	0.4625	0.1375	0.428	0.712	0.875		20	45	37.5	62.5	27.5	50	48	50		5552.9	0.875	62.5	0.182486	-0.173034	-2.9952	-2.98575	-3.16823
200750_s_at	RAN	1067.48	730.84	928.05	867.65	648.4	2773.75	2319.26	2399.36	2523.89	2266.98		0.86	0.215	0.5375	0.4	0.275	-0.002	0.072	0.0625		60	25	50	37.5	62.5	26	20	25		2773.75	0.86	62.5	0.0591904	-0.175376	-2.9952	-3.11138	-3.17057
202932_at	YES1	113.68	193.86	123.15	161.2	90.15	252	296.54	177.04	187.325	232.08		0.3	0.825	0.5125	0.85	0.0825	0.384	-0.348	-0.395		5	55	12.5	62.5	37.5	54	0	5		296.54	0.85	62.5	-0.0507099	-0.176937	-2.9952	-3.22284	-3.17213
211058_x_at	TUBA1B	4276.56	2993.8	3017.2	3843.1	1943.7	5096.89	5619.39	6317.28	7046.63	4091.24		0.68	0.345	0.3375	0.85	0.1475	0.362	0.504	0.75		40	30	25	62.5	27.5	42	44	42.5		7046.63	0.85	62.5	0.248755	-0.176937	-2.9952	-2.92338	-3.17213
211995_x_at	ACTG1	3460.42	3406.48	3404.7	3758.3	2135.65	5156.06	7462.46	8293.9	8934.96	5192.12		0.73	0.595	0.7125	0.6625	-0.04	0.652	0.672	0.82		10	35	25	62.5	0	0	44	40		8934.96	0.82	62.5	0.33253	-0.181619	-2.9952	-2.84429	-3.17682
210183_x_at	PNN	747.02	1431.42	1356.15	1736.9	1062.77	2427.92	3343.09	3477.32	3863.47	2391.6		-0.01	0.405	0.45	0.4375	0.1275	0.426	0.572	0.7575		0	45	37.5	62.5	10	62	28	40		3863.47	0.7575	62.5	0.107535	-0.191375	-2.9952	-3.07904	-3.18657
221517_s_at	MED17	84.58	106	96.35	161.25	62.9	319.413	343.33	276.24	303.687	282.42		0.635	0.67	0.625	0.75	0.12	0.298	-0.1	0.0125		20	55	25	62.5	42.5	54	0	5		343.33	0.75	62.5	-0.0486341	-0.192546	-2.9952	-3.23638	-3.18774
217717_s_at	YWHAB	278.06	623.1	575.55	436.35	377.475	1050.35	1409.27	796.86	954.363	993.1		-0.58	0.69	0.65	0.325	-0.01	0.444	-0.34	-0.1725		0	60	62.5	12.5	32.5	62	12	25		1409.27	0.69	62.5	-0.00134415	-0.201911	-2.9952	-3.19845	-3.19711
200669_s_at	UBE2D3	380.38	796.76	850.3	960.65	602.8	1969.33	1549.39	2624.84	2734.9	1840.92		-0.555	0.415	0.475	0.65	-0.04	-0.286	0.6	0.5625		0	25	25	62.5	17.5	2	48	57.5		2734.9	0.65	62.5	0.0574668	-0.208155	-2.9952	-3.14589	-3.20335
200760_s_at	ARL6IP5	700.22	1214.66	928.35	1216.05	752.1	3522.47	3494.83	5288.5	5068.25	3480.54		-0.06	0.635	0.325	0.6375	-0.09	-0.072	0.496	0.43		15	60	25	62.5	5	8	28	40		5288.5	0.6375	62.5	0.170756	-0.210106	-2.9952	-3.03455	-3.2053
202939_at	ZMPSTE24	310.18	408.76	370.45	390.15	259.6	769.675	834.92	571.66	667.888	619.74		0.625	0.545	0.5375	0.575	0.36	0.458	-0.04	0.13		30	55	62.5	50	42.5	52	20	25		834.92	0.625	62.5	-0.0268249	-0.212057	-2.9952	-3.23408	-3.20725
200611_s_at	WDR1	436.36	697.8	612.25	737.35	366.625	1213.8	1311.24	1126.12	1171.23	1031.04		0.055	0.735	0.675	0.8125	0.2675	0.428	0.224	0.21		5	50	37.5	50	42.5	62	20	27.5		1311.24	0.8125	62	-0.0056932	-0.18279	-3.04847	-3.23695	-3.23126
209788_s_at	ERAP1	61.82	160.2	98.75	58.2	76.375	625.737	683.19	344.98	598.237	391.9		-0.415	0.705	-0.2	-0.1875	0.5375	0.722	-0.272	0.66		0	60	12.5	12.5	45	62	16	32.5		683.19	0.722	62	-0.0335563	-0.196916	-3.04847	-3.27894	-3.24538
209092_s_at	GLOD4	177.04	227.32	173.95	185.8	128.975	386.7	492.06	348.94	340.388	378.06		0.515	0.69	0.3	0.475	0.0525	0.468	-0.004	-0.0975		25	55	12.5	37.5	32.5	62	4	10		492.06	0.69	62	-0.0420357	-0.201911	-3.04847	-3.29241	-3.25038
221782_at	DNAJC10	32.96	53.74	50.55	39.9	38.3	149.025	176.45	112.58	114.55	99.46		-0.32	0.66	0.2875	0.1625	0.425	0.668	-0.004	0.17		5	55	37.5	37.5	40	62	0	15		176.45	0.668	62	-0.0560376	-0.205345	-3.04847	-3.30985	-3.25381
212867_at	NCOA2	184.74	203.08	217.95	185.9	124.75	589.262	758.07	412.62	395.975	620.02		0.195	0.65	0.3125	0.2125	0.005	0.41	-0.552	-0.4475		10	50	37.5	37.5	35	62	0	0		758.07	0.65	62	-0.0302343	-0.208155	-3.04847	-3.28686	-3.25662
207419_s_at	RAC2	6.16	79.74	27.2	43.7	5.6	43.5125	156.27	26.88	92.6875	17.82		-0.66	3.35	0.45	1.8125	0.3475	2.618	0.368	1.2725		0	35	0	0	12.5	58	0	35		156.27	3.35	58	-0.0569329	0.213294	-3.47462	-3.31826	-3.26133
203752_s_at	JUND	867.74	1838.24	1654.55	1795.1	1257.53	2113.68	2347.94	1993.72	1612.36	2006.66		-0.64	0.595	0.4625	0.6125	0.0675	0.248	-5.32907e-17	-0.225		0	50	37.5	50	37.5	62	16	7.5		2347.94	0.6125	62	0.0402995	-0.214009	-3.04847	-3.22218	-3.26248
217731_s_at	ITM2B	839.2	1228.12	800.2	1247.65	510.875	4874.65	7545.99	4612.8	4814.39	5012.52		0.54	0.61	0.175	0.225	-0.03	0.382	0.128	0.0875		35	55	12.5	25	15	62	4	5		7545.99	0.61	62	0.270909	-0.214399	-3.04847	-2.99196	-3.26287
212091_s_at	COL6A1	18.12	362.18	163.35	170.85	76.45	195.35	592.17	231.72	314.15	181.04		-1.635	1.915	1.0875	1.5	-0.005	1.444	0.38	0.6075		0	60	25	25	5	42	4	7.5		592.17	1.915	60	-0.0375944	-0.0106982	-3.26154	-3.30984	-3.27224
208673_s_at	SRSF3	78.62	102.98	72.25	73.35	75.575	231.162	397.28	211.98	255.113	241.76		0.05	0.345	-0.175	-0.075	-0.2125	0.506	-0.032	-0.0975		15	55	0	12.5	10	62	4	15		397.28	0.506	62	-0.0462406	-0.230632	-3.04847	-3.32534	-3.2791
207382_at	TP63	443.28	364.88	301.6	290.7	145.075	932.075	790.73	1181.86	706.237	649.36		1.34	1.155	0.95	0.9375	0.605	0.422	0.944	0.205		45	20	25	12.5	57.5	52	60	25		1181.86	1.34	60	-0.0114331	-0.100451	-3.26154	-3.37343	-3.362
201873_s_at	ABCE1	120.06	134.12	121.4	145.25	88.675	296.637	369.48	274.92	261.613	387.84		0.32	0.95	0.8	1.075	-0.1125	0.178	-0.116	-0.17		0	35	25	25	20	60	4	17.5		387.84	1.075	60	-0.0466594	-0.141816	-3.26154	-3.45002	-3.40336
203791_at	DMXL1	137.24	115.62	78.85	101.55	60.2	374.363	492.59	237.94	252.238	386.58		0.995	0.745	0.3375	0.525	-0.0725	0.29	-0.452	-0.45		60	50	12.5	37.5	20	52	0	0		492.59	0.995	60	-0.0420122	-0.154303	-3.26154	-3.45786	-3.41585
206372_at	MYF6	1489.5	1123.48	1512.8	1323.6	841.15	4653.51	3332.94	6716.16	5620.61	3715.42		0.865	0.245	0.35	0.5625	0.29	-0.174	0.592	0.4875		60	30	50	37.5	52.5	22	56	42.5		6716.16	0.865	60	0.234094	-0.174595	-3.26154	-3.20205	-3.43614
201061_s_at	STOM	1103.92	811.52	571.9	673.55	509.325	1626.88	1946.08	1725.32	1960.1	1698.36		0.835	0.565	0.125	0.525	0.0275	0.262	0.08	0.28		60	55	50	50	27.5	60	20	32.5		1960.1	0.835	60	0.0230932	-0.179278	-3.26154	-3.41773	-3.44082
212952_at	LOC100507328	72.18	131.44	66.35	114.1	37.2	726.238	686.06	356.54	493.825	377.1		1.29	2.18	1.5	2.075	0.64	0.552	-0.292	0.3125		0	35	0	25	55	58	4	25		726.238	2.18	58	-0.0316465	0.0306663	-3.47462	-3.4756	-3.44395
212221_x_at	IDS	208.94	315.6	231.1	256.45	215.125	426.363	615.29	424.22	440.363	468.72		0.05	0.75	0.35	0.5625	-0.135	0.388	-0.232	-0.175		5	60	0	25	7.5	42	0	0		615.29	0.75	60	-0.0365687	-0.192546	-3.26154	-3.49066	-3.45409
201532_at	PSMA3	1204.74	1137.02	883.05	1117.85	699.225	3425.79	2893.74	2576.24	2975.7	2671.48		0.71	0.53	0.275	0.4875	0.3075	0.11	-0.064	0.0925		60	60	12.5	50	42.5	22	0	10		3425.79	0.71	60	0.0881178	-0.19879	-3.26154	-3.37222	-3.46033
204237_at	GULP1	54.04	148.2	58.45	156.55	79.35	346.188	607.37	287	339.737	441.56		-0.64	0.69	-0.425	0.4875	-0.475	0.518	-0.38	-0.435		0	55	0	50	17.5	60	8	5		607.37	0.69	60	-0.0369201	-0.201911	-3.26154	-3.50038	-3.46346
205174_s_at	QPCT	28.08	48.34	40.35	27.1	18.625	54.6875	90.49	56.26	46.825	36.82		0.88	1.98	1.325	1.7125	0.465	1.244	0.596	0.17		10	55	50	50	25	58	24	30		90.49	1.98	58	-0.0598512	-0.000552198	-3.47462	-3.53502	-3.47517
221771_s_at	MPHOSPH8	98.26	160.34	92.35	154.95	118.625	259.462	356.62	210.22	231.475	302.76		-0.18	0.415	-0.425	0.5625	-0.1675	0.378	-0.584	-0.325		0	55	0	50	27.5	58	0	0		356.62	0.5625	58	-0.0480445	-0.221813	-3.47462	-3.74448	-3.69643
212591_at	ARID4B	202.14	156.66	157.1	163.05	110.45	779.138	604.39	478.68	460.812	549.74		0.82	0.325	0.55	0.725	0.4425	0.112	-0.316	-0.2425		55	30	37.5	37.5	57.5	18	0	0		779.138	0.82	57.5	-0.0292997	-0.181619	-3.52789	-3.73881	-3.70951
209612_s_at	ADH1B	447.12	683.52	353.4	877.4	537.9	1530.33	2178.36	1255.56	1454.98	1264.14		0.055	0.935	-0.1125	1.425	-0.1225	0.442	-0.064	-0.005		30	55	25	50	30	56	12	27.5		2178.36	1.425	56	0.0327762	-0.0871835	-3.6877	-3.74211	-3.77488
221781_s_at	DNAJC10	19.28	50.28	27.8	49.95	21.6	131.95	146.7	108.72	154.375	88.56		-0.275	1.79	0.9875	1.8875	0.505	0.696	0.368	0.685		0	55	0	25	27.5	50	16	25		154.375	1.8875	55	-0.057017	-0.0149907	-3.79424	-3.86624	-3.80923
217743_s_at	TMEM30A	205.06	298.34	256.5	251.9	227.425	404.813	498.82	396.06	380.538	414.02		-0.09	0.625	0.4375	0.3875	0.07	0.268	-0.12	-0.14		0	55	25	12.5	15	40	0	5		498.82	0.625	55	-0.0417358	-0.212057	-3.79424	-4.04803	-4.00629
208853_s_at	CANX	159.04	617.1	559.4	501.35	419.225	688.288	753.37	897.44	981.9	595.24		-1.12	0.5	0.3125	0.125	0.11	0.344	0.512	0.615		0	55	25	12.5	25	54	16	27.5		981.9	0.615	55	-0.0203042	-0.213618	-3.79424	-4.02816	-4.00786
219990_at	E2F8	202.38	166.4	71.45	160.7	114.125	707.812	587.66	486.08	440.15	688.3		0.225	0.485	-1.225	0.425	0.285	0.272	-0.092	-0.0625		30	55	0	25	52.5	54	32	25		707.812	0.485	55	-0.032464	-0.23391	-3.79424	-4.06061	-4.02815
212168_at	RBM12	113.38	167.26	159.1	147.3	87.825	305.825	379.62	286.92	304.563	324.8		0.5	0.675	0.525	0.5	-0.0625	0.344	-0.252	-0.1475		30	40	37.5	12.5	32.5	54	0	7.5		379.62	0.675	54	-0.0470241	-0.204253	-3.90078	-4.15205	-4.10503
218736_s_at	PALMD	933.64	642.7	576.95	852.55	658.4	1957.55	1702.65	2129.34	1820.91	1346.54		0.565	0.005	-0.2125	0.3375	0.4625	0.318	0.584	0.2925		35	15	0	50	52.5	36	40	22.5		2129.34	0.584	52.5	0.0306014	-0.218457	-4.06058	-4.24844	-4.27904
212561_at	DENND5A	214.36	346.54	254.4	289.1	201	478.763	532.83	524.62	668.888	379.56		-0.06	0.76	0.3125	0.575	0.2475	0.548	0.34	0.625		5	40	25	25	27.5	52	24	32.5		668.888	0.76	52	-0.0341908	-0.190985	-4.11385	-4.33903	-4.30484
208854_s_at	STK24	207.24	357.46	298.85	328.45	231.45	466.3	558.36	492.42	597.375	509.34		-0.205	0.57	0.2125	0.45	-0.0725	0.128	-0.092	0.1425		0	35	12.5	12.5	20	52	4	22.5		597.375	0.57	52	-0.0373635	-0.220642	-4.11385	-4.37186	-4.3345
218241_at	GOLGA5	239.78	255.78	249.45	245.5	188.025	585.65	700.02	505.3	590.462	561.5		0.31	0.535	0.45	0.4	0.1375	0.31	-0.176	0.0025		0	50	25	25	5	46	0	10		700.02	0.535	50	-0.0328097	-0.226106	-4.32693	-4.58585	-4.55304
211965_at	ZFP36L1	12.92	184.36	104.4	152.25	43.85	60.4375	119.9	61.9	102.588	65.38		-1.385	1.99	1.3375	1.9	-0.1525	0.862	-0.276	0.5475		0	40	12.5	37.5	7.5	34	0	5		184.36	1.99	40	-0.0556867	0.00100873	-5.39232	-5.44699	-5.39131
208178_x_at	TRIO	17.3	193.28	157	149.85	42.8	167.838	193.82	124.64	157.775	131.2		-1.275	2.365	2.1125	2.0125	0.15	0.43	-0.424	0.095		0	35	25	0	22.5	36	0	5		193.82	2.365	36	-0.055267	0.0595434	-5.81847	-5.81419	-5.75893
219237_s_at	DNAJB14	58.04	88.62	52.75	67.8	27.1	215.037	284.21	127.42	156.612	150.48		0.895	1.245	0.6875	0.4375	0.2975	0.87	-0.188	-0.0475		5	35	12.5	0	2.5	34	0	0		284.21	1.245	35	-0.0512569	-0.11528	-5.92501	-6.09155	-6.04029

## Sheet: genes
Affy ID	Gene Symbol	DM_Muscle_133A_Mean	IBM_Muscle_133A_Mean	IM_Muscle_133A_Mean	PM_Muscle_133A_Mean	ND_Muscle_133A_Mean	DM_Muscle_133P_Mean	IBM_Muscle_133P_Mean	NM_Muscle_133P_Mean	PM_Muscle_133P_Mean	ND_Muscle_133P_Mean		DM_Muscle_133A_SLR	IBM_Muscle_133A_SLR	IM_Muscle_133A_SLR	PM_Muscle_133A_SLR	DM_Muscle_133P_SLR	IBM_Muscle_133P_SLR	NM_Muscle_133P_SLR	PM_Muscle_133P_SLR		DM_Muscle_133A_Change_increased	IBM_Muscle_133A_Change_increased	IM_Muscle_133A_Change_increased	PM_Muscle_133A_Change_increased	DM_Muscle_133P_Change_increased	IBM_Muscle_133P_Change_increased	NM_Muscle_133P_Change_increased	PM_Muscle_133P_Change_increased		max mean	max SLR	max change	max mean z-norm	max SLR z-norm	max change z-norm	score signal_SLR_change	score SLR_change
217022_s_at	IGHA1	91.02	1900.58	203.8	1076.55	7.775	925.225	4593.15	82.74	3363.84	5.26		2.33	5.945	1.725	6.275	4.4175	8.39	3.248	6.2475		80	95	50	100	75	100	44	77.5		4593.15	8.39	100	0.139907	1	1	2.13991	2
205890_s_at	GABBR1	64.14	448.36	21.1	200.5	11.15	218.838	780.2	9.92	242.9	5.26		1.14	4.585	0.325	3.5	3.09	7.32	1.204	4.955		20	80	0	50	47.5	100	0	57.5		780.2	7.32	100	-0.0292525	0.832981	1	1.80373	1.83298
203915_at	CXCL9	441.4	1611.6	99	861.65	152.15	1356.56	3542	118.1	1836.09	32.76		0.79	3.2	-0.6	2.6625	3.1975	6.99	1.724	4.58		35	95	12.5	100	67.5	100	48	87.5		3542	6.99	100	0.0932734	0.781471	1	1.87474	1.78147
205940_at	MYH3	136.88	706.22	877	867.15	81.675	1835.64	3782.07	2258.08	2431.9	33.6		1.305	3.97	3.0375	4.4625	4.64	6.924	5.6	5.03		50	85	50	87.5	87.5	100	92	85		3782.07	6.924	100	0.103924	0.771169	1	1.87509	1.77117
34471_at	MYH8	250.74	1334.08	607.6	1446.45	254.775	1083.65	5785.6	1998.74	2394.2	116.64		-0.195	2.425	0.55	2.475	2.28	6.298	4.216	3.48		20	90	50	100	57.5	100	80	72.5		5785.6	6.298	100	0.19281	0.673455	1	1.86626	1.67345
32128_at	CCL18	29.84	887.76	56.6	475.95	11.45	210.262	2318.72	146.74	1696.61	23.76		0.98	4.61	1.85	3.8125	2.27	6.212	1.716	4.8075		0	70	0	50	50	100	44	87.5		2318.72	6.212	100	0.0390032	0.660031	1	1.69903	1.66003
211122_s_at	CXCL11	116.96	239.7	21.35	186.6	18.95	593.837	695.21	32.66	251.825	8		1.83	4.07	0.45	3.925	5.1725	6.174	1.336	4.3075		35	85	0	100	87.5	100	32	80		695.21	6.174	100	-0.0330231	0.654099	1	1.62108	1.6541
206407_s_at	CCL13	91.62	465.52	52	416.7	37.45	121.275	1340.74	59.66	461.675	26.98		1.605	3.46	1.2375	2.975	2.5825	6	1.456	3.8825		15	90	0	50	42.5	100	16	75		1340.74	6	100	-0.00438445	0.626939	1	1.62255	1.62694
209040_s_at	PSMB8	439.16	696.3	48.55	475.25	8	789.437	1230.96	66.78	863.613	50.68		4.175	5.935	1.825	5.6375	3.6075	4.55	-0.032	2.995		100	100	62.5	100	95	100	20	77.5		1230.96	5.935	100	-0.00925479	0.616793	1	1.60754	1.61679
203290_at	HLA-DQA1	25.06	1058.82	103.4	1150.35	62.575	209.425	1803.76	57.78	901.188	43.52		-0.34	5.19	2.225	4.8375	0.3725	5.64	0.368	2.2875		0	100	37.5	87.5	25	90	16	47.5		1803.76	5.64	100	0.0161572	0.570746	1	1.5869	1.57075
204533_at	CXCL10	799.8	960.4	66.8	783.65	106.7	956.738	1988.61	100.88	939.563	36.66		1.56	2.645	-1	2.8	3.6475	5.58	1.416	3.5925		45	75	0	100	90	100	44	75		1988.61	5.58	100	0.024358	0.56138	1	1.58574	1.56138
202269_x_at	GBP1	619.02	827.6	66.2	353.6	20.7	1035.26	1724.63	134.14	874.237	85.94		4.495	5.455	1.4125	4.4	3.1825	4.426	0.428	2.5625		65	95	0	75	92.5	100	8	80		1724.63	5.455	100	0.0126466	0.541869	1	1.55452	1.54187
213975_s_at	LYZ	436.16	997.22	212	712.4	29.5	876.5	3436.15	609.16	2134.31	420.46		3.695	5.28	3.1	4.7875	0.67	3.07	0.472	1.56		100	100	100	100	47.5	100	40	67.5		3436.15	5.28	100	0.0885774	0.514553	1	1.60313	1.51455
219386_s_at	SLAMF8	33.58	86.54	13.8	97.9	13.275	41.5	185.51	16.5	77.3	8.32		0.56	2.43	0.075	2.6	2.0525	5.04	1.056	3.06		20	65	0	75	52.5	100	0	72.5		185.51	5.04	100	-0.0556357	0.477091	1	1.42145	1.47709
1405_i_at	CCL5	29.16	332.6	19.95	275.95	14.225	153.437	896.67	28.1	263.913	20.94		1.105	4.615	0.7875	3.7625	1.615	5.032	0.108	2.445		25	90	25	50	52.5	100	20	60		896.67	5.032	100	-0.0240854	0.475842	1	1.45176	1.47584
212998_x_at	HLA-DQB1	97.82	752	78.5	361.7	12.975	377.863	2247.49	142.28	1023.38	138.76		2.76	4.925	2.25	4.0875	0.78	3.71	0.304	2.3125		40	100	25	100	47.5	100	4	77.5		2247.49	4.925	100	0.0358431	0.45914	1	1.49498	1.45914
209969_s_at	STAT1	359.62	282.36	39.05	217.2	33.6	382.975	665.3	47.06	344.738	25.86		3.27	2.825	0.3375	2.35	3.865	4.918	0.764	3.2125		80	70	0	50	87.5	100	0	72.5		665.3	4.918	100	-0.03435	0.458047	1	1.4237	1.45805
206304_at	MYBPH	62.38	337.54	531.75	597.8	58.8	788.175	1039.85	559.8	910.163	23.76		0.24	3.135	2.45	3.7125	3.89	4.892	3.256	3.8475		0	80	50	87.5	90	100	76	87.5		1039.85	4.892	100	-0.0177333	0.453989	1	1.43626	1.45399
219607_s_at	MS4A4A	145.56	333.78	109.85	305.3	13.025	320.688	994.43	189.62	619.813	101.14		3.52	4.815	2.7625	4.725	1.5825	3.598	0.972	2.4975		45	95	62.5	100	65	100	56	72.5		994.43	4.815	100	-0.0197483	0.44197	1	1.42222	1.44197
209395_at	CHI3L1	23.26	137.46	101.5	121.5	4.5	158.375	250.7	61.88	188.6	56.46		0.45	4.73	3.3	4.8125	2.545	4.128	1.26	2.775		30	80	75	100	42.5	78	24	60		250.7	4.8125	100	-0.0527436	0.441579	1	1.38884	1.44158
212671_s_at	HLA-DQA1	98.94	1396.74	129.8	951.4	55.925	657.125	3269.4	322.48	2690.81	148.72		0.925	4.775	0.95	4.1375	1.85	4.432	0.968	3.39		30	100	50	100	87.5	100	60	92.5		3269.4	4.775	100	0.0811796	0.435726	1	1.51691	1.43573
206082_at	HCP5	113.24	289.16	33.8	194.45	21.675	342.888	610.32	21.92	380.15	25.04		2.335	3.215	0.55	2.7375	3.5575	4.664	-0.22	2.7475		35	85	0	50	87.5	100	0	77.5		610.32	4.664	100	-0.0367892	0.4184	1	1.38161	1.4184
210972_x_at	TRAC	68.96	444.62	77.65	193.55	74	154.175	739.45	54.84	265.15	19.54		-0.23	1.465	-0.375	0.7375	1.46	4.652	1.64	3.015		0	65	0	37.5	22.5	100	4	57.5		739.45	4.652	100	-0.0310604	0.416527	1	1.38547	1.41653
209170_s_at	GPM6B	36.08	79.42	74.65	124.4	5.3	113.787	221.47	146.02	239.7	75.32		3.135	3.985	3.8625	4.625	0.6075	1.676	1.184	1.2925		30	75	75	100	60	94	60	40		239.7	4.625	100	-0.0532316	0.412312	1	1.35908	1.41231
205483_s_at	ISG15	2412.3	243	72.5	195.75	54.95	5561.09	460.67	210.02	461.563	122.68		4.57	2.025	0.3375	1.6875	4.615	2.378	0.808	2.08		100	60	0	62.5	92.5	100	28	75		5561.09	4.615	100	0.182849	0.410751	1	1.5936	1.41075
211796_s_at	TRBC1	29.8	269.64	19.75	202.65	6.025	163.537	846.4	64.1	420.613	32.66		0.91	4.425	0.0375	3.4	0.96	4.32	0.864	2.8875		10	80	0	62.5	22.5	100	0	60		846.4	4.425	100	-0.0263156	0.381094	1	1.35478	1.38109
202238_s_at	NNMT	467.98	470.24	1367.35	1047.4	53.975	1865.95	1333.04	1602.28	3518.06	674.2		3.105	3.57	4.325	4.4125	2.3675	2.046	1.932	2.9675		65	100	75	100	82.5	80	68	82.5		3518.06	4.4125	100	0.0922113	0.379143	1	1.47135	1.37914
210809_s_at	POSTN	587.48	438.48	972.15	622.2	448.35	1738.37	2727.63	1605.32	1709.94	118.34		1.355	0.93	1.675	2.0125	3.0125	4.392	2.232	2.6025		65	45	50	75	100	100	76	87.5		2727.63	4.392	100	0.0571443	0.375943	1	1.43309	1.37594
204070_at	RARRES3	495.14	1241.32	104.05	661.7	86.75	1127.51	2409.83	186.24	1972.68	101.02		1.925	3.555	0.4125	2.9625	2.735	4.378	0.804	3.245		65	95	12.5	100	90	100	28	80		2409.83	4.378	100	0.0430452	0.373757	1	1.4168	1.37376
205488_at	GZMA	90.5	114	31.5	99.55	81.25	169.063	499	47.98	186.875	33.78		0.24	1.27	-2.1375	0.9	1.3575	4.218	0.672	2.2225		30	65	0	50	27.5	100	12	70		499	4.218	100	-0.0417278	0.348783	1	1.30705	1.34878
204439_at	IFI44L	811.8	125	36.4	128.45	46.35	1219.2	278.3	142.2	279.662	97.9		4.215	1.705	0.0625	1.575	2.85	1.51	0.512	1.445		100	40	0	25	75	76	24	62.5		1219.2	4.215	100	-0.00977651	0.348314	1	1.33854	1.34831
213160_at	DOCK2	41.84	97.88	25.4	77.45	8.55	79.65	234.3	55.02	151.262	14.58		2.16	2.81	1.125	2.7625	2.495	4.14	2.016	3.4475		30	85	0	50	22.5	100	0	62.5		234.3	4.14	100	-0.0534711	0.336607	1	1.28314	1.33661
203148_s_at	TRIM14	85.18	93.8	27.9	71.45	29.85	115.025	215.94	26.84	107.213	16.32		1.68	1.605	0.35	1.275	2.8075	4.12	0.824	2.69		35	60	0	50	77.5	100	8	65		215.94	4.12	100	-0.0542857	0.333486	1	1.2792	1.33349
209901_x_at	AIF1	13.66	179.18	8.35	160.3	17	139.225	425.53	31.78	329.15	18.22		-0.67	2.575	-0.75	3.2	2.04	4.078	0.72	2.9925		0	90	0	100	55	100	24	65		425.53	4.078	100	-0.0449873	0.32693	1	1.28194	1.32693
214038_at	CCL8	310.04	211.36	35.65	162.75	46.75	326.688	609.57	49.32	218.525	41.04		2.355	2.565	0.2	2.1625	2.595	4.06	0.696	2.4375		60	85	0	75	72.5	100	0	72.5		609.57	4.06	100	-0.0368225	0.32412	1	1.2873	1.32412
203474_at	IQGAP2	52.2	126.04	49.8	113.55	40.75	85.4125	325.16	69.22	197.35	26.56		0.46	1.72	0.3125	1.525	1.75	4.048	1.488	2.87		0	65	0	50	42.5	100	20	72.5		325.16	4.048	100	-0.0494402	0.322247	1	1.27281	1.32225
36711_at	MAFF	310.9	75.9	94.75	127.1	21.175	432.55	450.67	355.72	491.188	485.52		4	2.14	2.4375	2.8	0.3975	0.71	0.148	0.5275		90	80	87.5	100	52.5	80	60	55		491.188	4	100	-0.0420744	0.314754	1	1.27268	1.31475
207238_s_at	PTPRC	61.26	386.98	137.65	243.25	24.825	191.488	722.5	73.24	295.762	57.64		1	3.68	1.5125	3.3875	1.42	3.968	0.608	1.8075		0	100	50	100	47.5	100	12	65		722.5	3.968	100	-0.0318124	0.309759	1	1.27795	1.30976
210915_x_at	TRBC1	114.06	357.64	78.35	300.4	100.75	182.763	703.8	64.68	403.462	42.08		0.125	1.65	-0.4375	1.175	1.1475	3.96	0.4	2.5975		0	70	0	50	15	100	0	60		703.8	3.96	100	-0.032642	0.308511	1	1.27587	1.30851
213791_at	PENK	210.18	399.12	140.45	293.25	136.85	495.512	879.44	220.68	454.125	101.94		0.43	1.525	-0.125	1.0375	1.815	3.928	1.244	2.2525		15	95	0	50	52.5	100	48	77.5		879.44	3.928	100	-0.0248498	0.303516	1	1.27867	1.30352
218232_at	C1QA	146.84	833.04	184.6	630.1	34.075	557.813	1459.41	250.18	1196.79	95.12		1.72	3.91	2.025	3.6875	2.19	3.926	1.04	3.2375		20	100	50	100	90	100	64	87.5		1459.41	3.926	100	0.000880289	0.303204	1	1.30408	1.3032
221269_s_at	SH3BGRL3	39.56	358.48	160.95	379.85	27.525	268.863	712.5	198.88	395.175	159.8		0.53	3.31	2.275	3.9	0.605	2.214	0.28	1.3		5	90	75	100	32.5	100	12	70		712.5	3.9	100	-0.032256	0.299145	1	1.26689	1.29915
204747_at	IFIT3	984.68	400.42	99.45	346.55	160.8	3420.35	706.01	121.34	463.25	122.1		1.31	0.675	-0.8875	0.325	3.88	2.588	-0.048	1.4625		55	40	0	37.5	87.5	100	4	65		3420.35	3.88	100	0.0878765	0.296023	1	1.3839	1.29602
204415_at	IFI6	187.9	85.26	39.85	102.05	22.475	1873.1	345.8	174.34	371.725	83.3		2.705	1.91	0.6125	2.275	3.8725	2.08	1.18	2.225		40	10	0	25	90	100	52	90		1873.1	3.8725	100	0.0192334	0.294853	1	1.31409	1.29485
218876_at	TPPP3	90.12	352.16	522.3	382.6	72.125	954.3	1012.06	700.26	717.7	236.52		0.775	2.97	3.8375	3.1625	1.7725	2.122	1.332	1.5275		35	80	100	100	77.5	100	56	75		1012.06	3.8375	100	-0.0189662	0.289389	1	1.27042	1.28939
220330_s_at	SAMSN1	41.84	117.74	40.45	91.35	8.55	91.9625	286.42	47.74	158.2	33.06		2.555	3.83	2.45	3.5875	1.245	3.114	0.704	1.905		35	80	25	75	57.5	100	0	75		286.42	3.83	100	-0.0511589	0.288219	1	1.23706	1.28822
205668_at	LY75	20.28	91.64	29.4	42.35	10.35	46.75	215.35	25.46	67.55	19.18		1.04	3.81	1.9	2.3125	1.125	3.546	0.848	1.47		0	90	0	37.5	20	100	0	42.5		215.35	3.81	100	-0.0543118	0.285097	1	1.23079	1.2851
34210_at	CD52	53.78	186.9	34.9	145.65	17.225	155.7	832.66	63.18	354.688	46.6		1.815	3.565	1.5875	3.0375	1.08	3.806	0.36	2.335		45	100	0	75	52.5	100	16	62.5		832.66	3.806	100	-0.0269252	0.284473	1	1.25755	1.28447
210982_s_at	HLA-DRA	362.02	2787.42	511.65	2494.35	203	1758.64	6073.05	1159.74	5851.01	562.38		0.905	3.78	1.225	3.5	0.945	3.24	0.952	2.74		40	100	50	100	40	100	60	87.5		6073.05	3.78	100	0.205562	0.280414	1	1.48598	1.28041
206710_s_at	EPB41L3	49.86	291.8	86.5	180.2	17.1	164.713	555.36	168.26	249.488	88.8		1.36	3.745	2.175	3.425	0.71	2.63	1.016	1.3275		0	100	75	100	52.5	100	44	62.5		555.36	3.745	100	-0.0392275	0.274951	1	1.23572	1.27495
213988_s_at	SAT1	119.46	278.28	102.5	257.6	14.1	496.162	769.95	265.8	533.688	249.08		2.525	3.74	2.275	3.55	1.14	1.788	0.512	1.37		40	85	87.5	100	80	96	8	60		769.95	3.74	100	-0.0297073	0.27417	1	1.24446	1.27417
203645_s_at	CD163	439.34	637.78	391.35	750.1	75.7	648.188	1176.74	183.92	696.337	167.08		1.91	3.36	2.4125	3.7	1.6675	3.076	-0.12	1.9		70	90	50	100	72.5	100	12	70		1176.74	3.7	100	-0.0116602	0.267927	1	1.25627	1.26793
208933_s_at	LGALS8	42.9	105.76	56.15	139.6	8.275	146.775	262.16	108.24	136.375	117.06		1.59	3.205	2.375	3.6875	0.2775	1.162	-0.196	0.3425		25	85	12.5	100	27.5	88	0	27.5		262.16	3.6875	100	-0.0522351	0.265976	1	1.21374	1.26598
206715_at	TFEC	48.96	79.96	21.2	59.95	37.8	75.8125	131.94	29.18	103.425	10.86		0.295	0.925	-0.7375	0.35	2.37	3.668	1.436	2.95		20	60	0	0	72.5	100	20	70		131.94	3.668	100	-0.0580123	0.262932	1	1.20492	1.26293
211991_s_at	HLA-DPA1	248.76	1437.04	191.35	1067.9	147.55	1019.61	3853.02	600.16	3158.35	285.7		0.295	2.985	0.425	2.6375	1.2925	3.654	0.72	2.73		35	100	50	100	77.5	100	60	82.5		3853.02	3.654	100	0.107072	0.260746	1	1.36782	1.26075
209823_x_at	HLA-DQB1	38.52	470.72	81.2	602.15	24.325	257.575	648.05	68.78	803.8	52.24		0.27	3.43	1.4375	3.6	1.635	3.636	0.252	3.205		0	100	25	100	50	100	12	75		803.8	3.636	100	-0.0282055	0.257937	1	1.22973	1.25794
216598_s_at	CCL2	138.6	289.14	128.5	197.3	20.95	426.887	813.12	244.86	585.175	121.74		1.965	3.62	1.75	3.3875	1.8975	3.242	1.248	2.395		45	75	25	100	72.5	92	64	75		813.12	3.62	100	-0.0277921	0.255439	1	1.22765	1.25544
204279_at	PSMB9	701.72	979.28	135.1	453.5	187.9	736.513	1542.01	163	1001.23	152.26		1.865	2.145	-0.4625	1.2375	2.2025	3.554	0.204	2.29		80	95	0	50	87.5	100	12	80		1542.01	3.554	100	0.0045448	0.245137	1	1.24968	1.24514
213416_at	ITGA4	42.12	103.7	35.3	72.15	21.025	62.3	245.1	35.56	105.738	19.66		1.04	2.5	0.925	2.05	1.0975	3.504	0.472	2.3525		15	65	0	25	17.5	100	0	62.5		245.1	3.504	100	-0.052992	0.237333	1	1.18434	1.23733
204959_at	MNDA	488.42	198.02	216.35	110.5	26.125	225.263	335.73	191.96	220.5	148.26		3.48	2.465	2.3	2.1375	0.6525	1.522	0.428	0.68		100	80	50	87.5	50	86	40	37.5		488.42	3.48	100	-0.0421972	0.233586	1	1.19139	1.23359
220037_s_at	LYVE1	17.7	265.8	115.95	258.5	19.4	128.488	294.61	184.46	296.725	141.42		-0.145	3.46	2.725	3.35	-0.865	0.988	0.22	0.68		0	95	62.5	100	20	70	32	45		296.725	3.46	100	-0.0507017	0.230465	1	1.17976	1.23046
201137_s_at	HLA-DPB1	640.88	2556.24	357.85	1389.7	360.025	1096.04	4820.34	1020.3	2296.63	389.14		1.14	2.89	-0.05	1.65	0.9175	3.45	0.96	2.19		60	100	25	75	47.5	98	60	67.5		4820.34	3.45	100	0.149986	0.228904	1	1.37889	1.2289
202086_at	MX1	1349.76	124.68	106.35	138.95	119.275	2009.65	249.19	108.32	251.1	91.24		3.11	0.055	-0.5125	0.2125	3.4075	1.504	0.152	1.255		100	5	0	25	92.5	82	8	60		2009.65	3.4075	100	0.0252914	0.22227	1	1.24756	1.22227
202953_at	C1QB	287.9	703.7	170.45	631.05	78.475	402.575	817.81	182.08	760.35	66.6		2.09	3.31	1.4625	3.175	1.85	3.384	0.932	2.7175		75	100	62.5	100	87.5	100	52	87.5		817.81	3.384	100	-0.027584	0.218602	1	1.19102	1.2186
203868_s_at	VCAM1	201.26	322.42	89.15	254.5	83.325	251.063	605.28	111.22	377.6	64.14		0.87	1.685	0.1125	1.6125	1.4925	3.376	-0.048	2.0175		40	75	0	87.5	65	100	32	75		605.28	3.376	100	-0.0370128	0.217353	1	1.18034	1.21735
202902_s_at	CTSS	146.16	630.66	186.4	459	70.625	414.662	1267.05	166.68	657.413	101.06		1.16	2.94	1.7125	2.7625	1.46	3.338	0.916	2.4		25	100	62.5	100	65	100	52	77.5		1267.05	3.338	100	-0.00765367	0.211421	1	1.20377	1.21142
212805_at	PRUNE2	206.82	505.36	840.45	797.6	156.225	589.163	1190.07	774.66	973.075	164.02		0.055	1.56	1.6	2.0625	1.86	3.336	2.048	2.535		10	80	50	100	70	100	68	87.5		1190.07	3.336	100	-0.0110689	0.211109	1	1.20004	1.21111
209846_s_at	BTN3A2	76.02	345.74	61.9	420.75	34.25	485.162	920.41	96.34	564.413	91.76		0.51	2.855	0.6625	2.8625	2.155	3.33	-0.16	1.9225		45	100	37.5	100	92.5	100	12	65		920.41	3.33	100	-0.0230322	0.210173	1	1.18714	1.21017
202388_at	RGS2	590.8	409.12	572.55	351.5	63.225	320.587	940.15	501.74	489.475	269.54		3.325	2.755	3.2875	2.9	0.375	2.068	1.036	0.845		95	95	100	100	45	100	52	42.5		940.15	3.325	100	-0.0221564	0.209392	1	1.18724	1.20939
213566_at	RNASE6	54.8	163.14	43	129.25	11.275	187.25	429.45	125.88	417.538	37.54		1.47	2.92	1.3125	2.6875	1.82	3.32	1.328	2.8625		10	65	0	62.5	67.5	100	68	90		429.45	3.32	100	-0.0448134	0.208612	1	1.1638	1.20861
210538_s_at	BIRC3	38.08	121.42	33.4	71.1	15.025	195.912	486.91	70.32	171.05	40.7		1.295	2.66	1.025	2.1625	1.8875	3.316	1.092	1.8975		25	95	25	62.5	85	100	24	75		486.91	3.316	100	-0.0422642	0.207987	1	1.16572	1.20799
204821_at	BTN3A3	68.2	143	17.45	88.05	21.5	178.863	449.09	48.1	219.013	45.52		1.77	3.045	0.025	1.95	1.745	3.288	-0.144	1.8975		40	95	0	50	85	100	0	67.5		449.09	3.288	100	-0.0439421	0.203617	1	1.15967	1.20362
209083_at	CORO1A	66.04	164.68	52.3	139.95	10.4	119.975	319.78	76.88	183.075	30.7		1.2	3.28	0.8	2.95	1.4275	3.196	1.22	2.0425		40	90	50	100	47.5	100	12	67.5		319.78	3.28	100	-0.0496789	0.202368	1	1.15269	1.20237
217478_s_at	HLA-DMA	176.26	846.66	187.15	728.5	181.6	297.225	1178.53	249.38	910.388	136.68		0.07	2.235	-0.05	1.7375	0.755	3.258	0.864	2.525		5	90	12.5	75	45	100	40	82.5		1178.53	3.258	100	-0.0115808	0.198934	1	1.18735	1.19893
200832_s_at	SCD	168.18	133.1	65.9	95.4	14.3	174.262	1152.69	397.72	194.963	102.14		3.175	2.735	2.5125	2.8375	0.595	3.248	0.412	0.6825		80	80	62.5	100	52.5	88	20	45		1152.69	3.248	100	-0.0127272	0.197373	1	1.18465	1.19737
205269_at	LCP2	53.44	106.1	23.35	57.25	14.55	93.6625	309.46	38.18	127.325	31.36		1.775	2.705	0.825	1.95	1.14	3.192	0.476	1.7675		45	85	12.5	62.5	55	100	8	70		309.46	3.192	100	-0.0501367	0.188632	1	1.1385	1.18863
206633_at	CHRNA1	349.4	900.32	1012.5	1395.1	218.375	963.2	2122.19	1696.24	2232.82	270.02		0.52	2.09	1.475	2.375	1.9275	3.162	2.66	2.65		30	100	62.5	100	87.5	100	96	87.5		2232.82	3.162	100	0.0351923	0.183949	1	1.21914	1.18395
205590_at	RASGRP1	25.44	101.86	10.55	76.15	8.225	55.1625	298.43	10.9	105.275	11.54		1.615	3.175	0.45	2.4375	0.5325	4.508	0.124	2.745		15	85	0	50	15	98	0	42.5		298.43	4.508	98	-0.050626	0.394049	0.786923	1.13035	1.18097
219505_at	CECR1	219.44	472.2	131.15	399.85	93.65	240.913	755.03	122.06	390	82.54		0.9	2.22	0.1625	1.975	1.425	3.14	0.672	1.975		20	85	0	75	77.5	100	28	65		755.03	3.14	100	-0.0303692	0.180515	1	1.15015	1.18051
202075_s_at	PLTP	93.62	659.1	127.3	663.55	46.275	282.587	485.96	197.02	443.212	103.76		1.09	3.07	1.525	3.125	0.9425	2.106	0.504	1.5625		5	70	12.5	75	50	100	36	72.5		663.55	3.125	100	-0.0344277	0.178174	1	1.14375	1.17817
202803_s_at	ITGB2	262.12	518.72	211.1	381.15	115.6	287.475	772.94	131.22	428.1	98.64		1.245	2.06	0.8875	1.6	1.165	3.106	0.536	1.84		45	95	50	100	62.5	100	20	65		772.94	3.106	100	-0.0295746	0.175208	1	1.14563	1.17521
205132_at	ACTC1	2285.42	3098.62	3569.85	3581.05	1808.97	12495	12702	23980.1	13406.5	2025.88		0.305	1.085	1.1375	1.4375	2.51	2.736	3.092	2.3575		35	75	50	75	95	100	92	82.5		23980.1	3.092	100	1	0.173023	1	2.17302	1.17302
207655_s_at	BLNK	39.88	106.38	26.5	77.05	37.55	65.8	240.15	51.82	113.537	25.76		0.12	1.015	-0.5125	0.8125	1.075	3.088	1.248	2.0925		0	55	0	12.5	42.5	100	16	70		240.15	3.088	100	-0.0532116	0.172398	1	1.11919	1.1724
204820_s_at	BTN3A2	626.2	959.02	169.55	840.8	122.4	1153.29	2453.78	294.56	1454.59	275.7		1.68	2.685	-0.0625	2.2625	1.8775	3.086	0.088	1.89		75	100	12.5	87.5	97.5	100	16	80		2453.78	3.086	100	0.044995	0.172086	1	1.21708	1.17209
203305_at	F13A1	361.24	897.58	387.7	820.55	177.775	469.638	2239.71	556.1	1344.61	256.24		0.975	2.365	1.1125	2.1875	0.5575	3.038	1.004	2.22		45	95	62.5	100	52.5	100	56	85		2239.71	3.038	100	0.0354979	0.164594	1	1.20009	1.16459
202546_at	VAMP8	63.06	289.1	83.7	256.45	27.675	400.975	728.46	222.18	584.325	118.32		0.875	3.035	1.4375	2.7375	1.3975	2.472	0.616	1.81		15	90	25	87.5	80	100	36	80		728.46	3.035	100	-0.031548	0.164125	1	1.13258	1.16413
201721_s_at	LAPTM5	616.84	1042.96	666.85	958	162.625	817.162	2054.26	640.44	1705.18	317.2		1.565	2.515	1.8375	2.55	1.025	3.032	0.836	2.1425		65	85	87.5	100	62.5	100	72	72.5		2054.26	3.032	100	0.0272705	0.163657	1	1.19093	1.16366
214952_at	NCAM1	4.46	134.24	134.15	73.75	28.45	87.2375	177.88	135.46	143.05	14		-1.775	2.315	2.075	1.7125	2.1325	3.032	2.752	2.405		0	40	50	25	57.5	100	60	52.5		177.88	3.032	100	-0.0559742	0.163657	1	1.10768	1.16366
204670_x_at	HLA-DRB1	1521.42	2776.68	708.2	2478.25	789.3	2193.5	6239.38	994.56	4833.75	706.52		1.335	2.1	0.2625	2	1.025	3.026	0.348	2.085		65	100	37.5	100	70	100	28	75		6239.38	3.026	100	0.212941	0.16272	1	1.37566	1.16272
205381_at	LRRC17	76.06	170.38	235.65	259.65	132.15	172.063	518.79	262.34	548.7	74.44		-0.805	0.28	0.3125	1.05	1.165	3.026	1.536	2.1		0	35	50	62.5	57.5	100	68	77.5		548.7	3.026	100	-0.0395229	0.16272	1	1.1232	1.16272
207266_x_at	RBMS1	148.92	341.86	210.2	508.7	65.05	399.325	615.1	399.82	555.863	357.2		1.54	2.23	1.825	3.0125	0.1425	0.712	0.104	0.5475		0	80	37.5	100	27.5	76	12	42.5		615.1	3.0125	100	-0.0365771	0.160613	1	1.12404	1.16061
217028_at	CXCR4	141.36	132.18	128.3	154.8	22.4	165.362	646.24	94.68	256.262	55.7		2.965	2.68	2.6625	3	1.2825	2.958	0.908	1.86		100	90	100	100	65	100	44	70		646.24	3	100	-0.0351956	0.158662	1	1.12347	1.15866
213415_at	CLIC2	24.08	138.22	23.55	95.65	13.875	196.75	429.64	181.56	275.338	135.22		0.225	2.975	0.8	2.5125	0.3375	1.622	0.308	0.8375		0	75	0	62.5	25	100	0	47.5		429.64	2.975	100	-0.044805	0.15476	1	1.10995	1.15476
211742_s_at	EVI2B	152.52	268.44	166.8	171.5	34.15	167.037	629.25	155.06	316.988	82.34		1.845	2.94	1.9375	2.6125	0.9375	2.916	0.936	1.92		5	60	37.5	37.5	57.5	100	36	75		629.25	2.94	100	-0.0359494	0.149296	1	1.11335	1.1493
202410_x_at	IGF2	14.46	250.7	191.15	342.7	50.1	132.7	234.25	56.44	108.3	87.44		-1.575	2.315	2.025	2.9375	0.65	1.66	-0.832	0.045		0	70	50	100	37.5	78	8	7.5		342.7	2.9375	100	-0.048662	0.148906	1	1.10024	1.14891
202307_s_at	TAP1	416.3	476.18	150.85	484.9	55.15	801.313	1007.81	174.2	699.125	141.7		2.59	2.935	1.1125	2.6	2.3425	2.902	0.416	2.0525		95	90	25	100	87.5	98	28	75		1007.81	2.935	100	-0.0191547	0.148516	1	1.12936	1.14852
201743_at	CD14	253.72	525.7	130.5	437.65	33.275	328.938	809.35	362.7	853.525	169.18		2.19	2.92	1.3375	2.775	0.745	2.402	0.96	2.0875		85	95	50	100	50	100	52	80		853.525	2.92	100	-0.0259995	0.146175	1	1.12018	1.14617
213661_at	PAMR1	12.82	217.72	74.6	75.55	23.95	61.425	476.65	178.44	94.0375	62.12		-0.685	2.285	1.4125	0.85	0.13	2.908	1.204	0.775		0	50	0	25	20	100	28	27.5		476.65	2.908	100	-0.0427194	0.144302	1	1.10158	1.1443
200625_s_at	CAP1	344.96	639.9	333.9	715.95	88.725	750.513	1482.6	647.96	1044.21	530.84		1.99	2.53	1.9375	2.9	0.445	1.454	0.292	0.945		95	100	100	100	42.5	100	16	70		1482.6	2.9	100	0.0019091	0.143053	1	1.14496	1.14305
203416_at	CD53	525.1	729.64	380.45	613.1	253	369.713	1043.1	234.94	696.55	154.82		1.12	1.59	0.375	1.3875	0.99	2.888	0.628	2.0025		15	35	0	25	42.5	100	24	72.5		1043.1	2.888	100	-0.0175891	0.14118	1	1.12359	1.14118
208451_s_at	C4A	435.46	301.96	170.1	485	134.45	323.65	428.73	79.42	301.875	52.66		0.965	0.85	0.1125	1.6375	2.1925	2.88	0.608	1.94		35	55	12.5	87.5	85	100	20	75		485	2.88	100	-0.0423489	0.139931	1	1.09758	1.13993
219666_at	MS4A6A	333.7	809.44	263.7	695.2	142.1	372.962	1004.22	315.78	918.712	135.18		0.96	1.82	0.675	1.875	1.36	2.872	0.956	2.4075		40	90	50	87.5	72.5	100	64	90		1004.22	2.872	100	-0.019314	0.138682	1	1.11937	1.13868
211368_s_at	CASP1	79.56	112.1	32.5	87.65	17.4	196.613	324.64	79.34	173.088	68.88		2.175	2.865	1.0625	2.3625	1.06	2.132	0.04	0.915		45	85	0	62.5	52.5	100	4	70		324.64	2.865	100	-0.0494632	0.13759	1	1.08813	1.13759
202833_s_at	SERPINA1	50.84	182.6	99.8	84.5	27.35	54.625	206.5	70.7	130.512	38.84		1.005	2.855	1.8875	2.0375	0.3975	2.6	0.528	1.7575		5	85	50	87.5	20	100	28	62.5		206.5	2.855	100	-0.0547045	0.136029	1	1.08132	1.13603
208296_x_at	TNFAIP8	70.8	230.28	53.9	203.1	39.075	117.7	391.79	49.98	170.062	45.9		1.385	2.625	0.75	2.075	1.0725	2.852	0.204	1.6125		50	90	0	87.5	50	100	4	77.5		391.79	2.852	100	-0.0464842	0.13556	1	1.08908	1.13556
211799_x_at	HLA-C	399.98	1712.96	442.65	1557.95	227.575	2263.99	2793.84	382.66	2364.91	279.5		0.785	2.505	0.775	1.975	2.44	2.848	0.472	2.18		30	100	37.5	100	90	100	4	75		2793.84	2.848	100	0.0600816	0.134936	1	1.19502	1.13494
202430_s_at	PLSCR1	211.52	142.86	60.6	125.35	26.325	601.775	405.31	142.22	223.888	228.34		2.845	2.155	0.775	2.325	1.2175	1.018	0.248	0.695		90	100	62.5	100	67.5	76	12	42.5		601.775	2.845	100	-0.0371683	0.134468	1	1.0973	1.13447
203485_at	RTN1	39.82	81.28	26.25	67.05	12.15	71.5875	265.71	54.82	96.65	46.6		2.25	2.79	1.0125	2.8375	0.45	2.548	-0.224	0.83		0	80	0	50	15	100	4	45		265.71	2.8375	100	-0.0520776	0.133297	1	1.08122	1.1333
202664_at	WIPF1	91.38	225.46	71.4	154.55	46	249.2	857.71	162.76	312.175	129.4		1.625	2.795	1.325	2.2375	0.7525	2.656	0.412	1.155		45	85	37.5	75	52.5	100	32	62.5		857.71	2.795	100	-0.0258138	0.126663	1	1.10085	1.12666
204446_s_at	ALOX5	99.54	132.06	88.55	84.3	41.1	153.988	472.74	92.66	242.088	64.4		1.43	1.79	1.15	1.2625	0.8675	2.792	0.432	1.665		75	80	50	75	37.5	100	8	72.5		472.74	2.792	100	-0.0428929	0.126195	1	1.0833	1.12619
209619_at	CD74	521.36	4292.44	1043.9	3454.55	738.975	2463.78	6805.65	1146.02	5482.94	952.74		-0.395	2.715	0.6875	2.5125	1.0625	2.752	0.244	2.055		5	95	50	100	72.5	100	20	75		6805.65	2.752	100	0.238064	0.119951	1	1.35801	1.11995
204438_at	MRC1	174.02	549.76	216.95	439.9	90.025	320.375	1103.56	258.18	641.063	167.16		1.02	2.585	1.475	2.25	0.765	2.744	0.604	1.8075		50	100	100	100	55	100	60	80		1103.56	2.744	100	-0.0149068	0.118702	1	1.1038	1.1187
220005_at	P2RY13	24.94	104	69.7	72	18.25	26.9875	125.73	37.12	62.8375	24.84		0.44	2.205	1.1625	1.325	0.5525	2.744	1.132	1.4075		35	75	50	50	12.5	100	8	42.5		125.73	2.744	100	-0.0582878	0.118702	1	1.06041	1.1187
208885_at	LCP1	108.78	586.52	245.6	499.3	127.9	323.625	887.99	226.98	586.263	125.36		-0.09	1.5	0.5375	1.3	0.805	2.724	0.744	1.9125		0	60	25	37.5	35	100	8	65		887.99	2.724	100	-0.0244705	0.115581	1	1.09111	1.11558
220532_s_at	TMEM176B	130.66	602.32	156.6	466.8	51.525	206.9	705.58	209.62	391.725	116.38		0.18	2.545	0.8875	2.1375	0.64	2.722	0.76	1.4525		5	80	0	75	30	100	24	72.5		705.58	2.722	100	-0.032563	0.115268	1	1.08271	1.11527
208306_x_at	HLA-DRB1	2047.92	3824.64	874.5	3001.35	685.8	2897.6	7463.48	1489.14	5431.92	1196.6		1.24	2.02	0.3125	1.8125	0.9925	2.716	0.236	2.09		60	100	25	87.5	57.5	98	8	57.5		7463.48	2.716	100	0.267248	0.114332	1	1.38158	1.11433
211911_x_at	HLA-B	1496.88	3905.16	1271.95	3434.2	1054.3	6347.75	7796.97	1559.98	6990.54	1055.7		0.485	2.04	0.3375	1.95	2.275	2.714	0.528	2.2975		40	100	50	100	95	100	40	85		7796.97	2.714	100	0.282043	0.11402	1	1.39606	1.11402
200791_s_at	IQGAP1	276.42	434.5	231.15	493.25	76.55	658.362	1390.1	399.26	741.163	383.96		1.9	2.48	1.7875	2.7125	0.6225	1.714	-0.036	0.6325		75	100	100	100	65	98	12	52.5		1390.1	2.7125	100	-0.00219462	0.113785	1	1.11159	1.11379
202957_at	HCLS1	211.66	539.64	331	439.25	120.75	270.65	735.49	105.66	312.663	105.78		0.755	1.895	1.025	1.7625	1.0025	2.712	0.144	1.285		40	95	50	100	67.5	100	8	72.5		735.49	2.712	100	-0.0312361	0.113707	1	1.08247	1.11371
212314_at	SEL1L3	127.74	203.1	53.85	139.8	61.075	99.75	536.47	83.4	187.125	68.04		0.585	1.315	-0.825	0.75	0.2125	2.712	0.056	1.105		15	60	0	25	25	100	4	75		536.47	2.712	100	-0.0400655	0.113707	1	1.07364	1.11371
204137_at	GPR137B	30.4	84.56	33.7	70.25	18.175	72.8875	224.27	63.42	134.3	31.76		0.885	2.225	1.4625	2.0375	0.8275	2.7	0.484	1.7675		15	70	0	62.5	35	100	36	70		224.27	2.7	100	-0.0539161	0.111834	1	1.05792	1.11183
217436_x_at	HLA-A	430.58	1219.9	293.7	812.7	240.95	2357.63	2517.16	642.56	2560.75	398.36		0.41	1.65	-0.225	1.25	2.105	2.692	0.576	2.0075		25	85	25	75	90	100	12	65		2560.75	2.692	100	0.0497407	0.110586	1	1.16033	1.11059
209606_at	CYTIP	83.42	86.84	37.7	64.9	25.825	77.0625	242.73	55.72	98.4625	37.18		1.51	1.785	0.6375	1.2625	0.7125	2.674	-0.184	1.1575		60	75	37.5	50	30	100	16	52.5		242.73	2.674	100	-0.0530971	0.107776	1	1.05468	1.10778
203882_at	IRF9	466.56	514.1	128.45	452.3	152.025	1000.36	698.7	175.2	549.737	133.32		1.405	1.935	0.025	1.625	2.6625	2.536	0.472	1.8525		55	90	0	75	87.5	100	24	85		1000.36	2.6625	100	-0.0194852	0.105981	1	1.0865	1.10598
204912_at	IL10RA	125.94	262.38	80.35	187.65	58.975	127.988	458.2	114.52	306.4	55.26		0.78	1.98	0.475	1.5375	0.725	2.656	0.852	1.935		15	75	0	37.5	32.5	100	24	72.5		458.2	2.656	100	-0.0435379	0.104966	1	1.06143	1.10497
216449_x_at	HSP90B1	29.08	88.58	64.15	79.65	17	484.313	909.82	391.04	568.962	386.06		0.715	2.655	2.0875	2.475	0.2	0.952	0.124	0.5225		0	100	62.5	100	30	88	8	50		909.82	2.655	100	-0.023502	0.10481	1	1.08131	1.10481
212543_at	AIM1	162.86	185.32	100.25	175.5	113.025	151.95	346.56	86.32	188.637	54.28		0.785	0.83	-0.0875	0.7875	1.2775	2.654	0.676	1.6375		15	80	0	50	67.5	100	24	75		346.56	2.654	100	-0.0484908	0.104654	1	1.05616	1.10465
203725_at	GADD45A	223.98	451.82	583.55	547.55	61.625	720.563	1711.27	992.8	1190.59	853.26		1.975	2.48	1.95	2.65	0.705	1.956	0.836	0.94		85	100	50	100	72.5	80	60	55		1711.27	2.65	100	0.0120539	0.10403	1	1.11608	1.10403
213915_at	NKG7	22.88	96.4	35.6	103.75	3.125	68.475	192.56	12.68	87.925	11.66		1.045	2.63	0.875	2.3125	1.415	4.01	0.664	2.555		40	65	12.5	50	40	98	0	65		192.56	4.01	98	-0.0553229	0.316315	0.786923	1.04792	1.10324
221903_s_at	CYLD	191.88	295.76	248.05	231.5	65.1	348.25	561.17	337.26	362.575	191.58		2.055	2.64	2.1625	2.175	0.8775	1.516	0.548	0.83		80	100	62.5	100	67.5	100	24	55		561.17	2.64	100	-0.0389697	0.102469	1	1.0635	1.10247
201970_s_at	NASP	37.2	84.54	58.2	133.9	7.725	230.525	324.55	139.22	168.425	170.6		1.63	2.225	2.3375	2.6375	0.36	0.79	-0.348	-0.1775		25	80	25	100	32.5	84	4	7.5		324.55	2.6375	100	-0.0494672	0.102079	1	1.05261	1.10208
202748_at	GBP2	532.56	716.52	189.4	509.5	133.025	718	1270.45	289.74	892	272.32		1.915	2.485	0.925	1.6875	1.715	2.624	0.196	1.435		85	95	25	75	100	100	24	75		1270.45	2.624	100	-0.00750283	0.0999713	1	1.09247	1.09997
202411_at	IFI27	660.72	963.88	190.85	803.3	247.55	3904.99	2877.75	376.4	1143.84	381.94		1.75	1.86	-0.0375	1.3875	2.545	2.616	-0.032	1.06		75	85	12.5	75	92.5	100	8	57.5		3904.99	2.616	100	0.109377	0.0987226	1	1.2081	1.09872
221875_x_at	HLA-F	1708.04	2691.78	693.75	2207.15	613.2	3303.43	5018.1	798.38	4075.06	668.86		0.985	2.015	0.175	1.525	2.0275	2.606	0.348	1.91		60	95	37.5	87.5	92.5	100	12	75		5018.1	2.606	100	0.15876	0.0971616	1	1.25592	1.09716
204122_at	TYROBP	287.2	411.2	168	332.8	75.4	271.45	656.46	244.84	629	131.74		1.94	2.385	1.175	2.3125	1.1025	2.59	0.996	2.13		85	90	75	100	72.5	100	68	80		656.46	2.59	100	-0.0347422	0.0946642	1	1.05992	1.09466
201487_at	CTSC	448.22	846.14	99.6	544.7	106.45	593.363	1791.83	311.42	1159.61	332.34		1.835	2.585	0.575	2.2375	0.49	2.424	4.44089e-18	1.5625		100	100	37.5	100	42.5	100	16	75		1791.83	2.585	100	0.0156279	0.0938837	1	1.10951	1.09388
215629_s_at	DLEU2	47.48	82.06	68.25	43.25	15.95	88.3125	121.91	214.08	94.1875	46.34		1.82	2.575	2.2125	1.8625	0.5975	1.308	1.696	0.555		70	100	62.5	87.5	40	84	56	30		214.08	2.575	100	-0.0543682	0.0923228	1	1.03795	1.09232
201649_at	UBE2L6	644.46	634.02	150.05	472.3	184.8	1136.76	1097.04	268.86	1066.34	169.4		1.79	1.305	-0.8125	0.725	2.405	2.564	0.5	2.12		45	40	0	12.5	87.5	100	20	87.5		1136.76	2.564	100	-0.0134339	0.0906058	1	1.07717	1.09061
218404_at	SNX10	43.92	111.62	78.75	85.45	27.925	126.888	247.27	109.82	197.825	64.92		1.035	2.485	1.675	1.925	0.9625	2.56	0.832	1.63		0	40	0	0	45	100	24	72.5		247.27	2.56	100	-0.0528957	0.0899814	1	1.03709	1.08998
209081_s_at	COL18A1	55.02	146.52	106.45	216.5	32.425	122.575	163.08	94.72	118.788	84.16		0.055	1.93	1.4875	2.5375	0.6325	1.292	0.264	0.5975		10	75	25	100	40	72	20	17.5		216.5	2.5375	100	-0.0542608	0.0864693	1	1.03221	1.08647
209949_at	NCF2	163.18	157.38	114.55	120.3	45.9	87.6625	235.53	80.34	151.25	62.02		1.75	1.915	1.4375	1.9375	0.8875	2.532	0.764	1.7025		20	80	50	75	27.5	100	28	57.5		235.53	2.532	100	-0.0534166	0.0856108	1	1.03219	1.08561
201697_s_at	DNMT1	148.58	123.5	77.55	95.95	20.95	203.662	332.76	174.96	186.575	136.94		2.45	2.525	1.8625	2.3125	0.5225	1.364	0.096	0.39		95	90	62.5	100	57.5	98	8	32.5		332.76	2.525	100	-0.049103	0.0845182	1	1.03542	1.08452
209191_at	TUBB6	441.76	616.64	657.15	1060.6	284.3	626.438	1751.74	708.8	1499.3	293.06		1.235	1.525	1.175	2.1875	0.91	2.524	0.904	1.685		55	75	62.5	87.5	67.5	100	64	72.5		1751.74	2.524	100	0.0138494	0.0843621	1	1.09821	1.08436
219209_at	IFIH1	245.46	67.66	11.5	35.55	16.225	622.088	267.8	39.56	130.575	65.52		3.88	2.57	0.15	1.8875	2.6525	1.978	-0.876	0.945		85	55	0	25	77.5	98	0	52.5		622.088	3.88	98	-0.0362671	0.296023	0.786923	1.04668	1.08295
202531_at	IRF1	238.58	333.08	114.15	218.75	154.3	212.6	455.63	112.56	254.588	97		0.96	1.235	-0.2375	0.775	0.92	2.508	0.224	1.3675		25	70	0	50	40	100	4	57.5		455.63	2.508	100	-0.0436519	0.0818646	1	1.03821	1.08186
213068_at	DPT	203.9	571.52	281.25	404.6	207	342.175	1443.24	407.28	424.6	273.46		0.03	1.37	0.3375	0.6875	0.3575	2.502	0.592	0.6425		0	70	37.5	50	40	100	32	42.5		1443.24	2.502	100	0.000162914	0.080928	1	1.08109	1.08093
206637_at	P2RY14	168.2	336	71.4	262.3	65.3	226.4	977.47	176.14	366.4	181.5		1.37	2.245	0.3	1.3625	0.3275	2.498	4.44089e-18	0.7325		35	90	12.5	50	35	100	16	35		977.47	2.498	100	-0.0205008	0.0803037	1	1.0598	1.0803
208747_s_at	C1S	1322.74	1560.34	676.9	1461.85	315.875	1766.5	4192.29	1150.06	2356.06	704.44		2.16	2.325	1.1375	2.325	1.1475	2.472	0.568	1.505		90	95	62.5	100	85	100	36	80		4192.29	2.472	100	0.122123	0.0762453	1	1.19837	1.07625
201553_s_at	LAMP1	3524.46	1433.32	1222.5	1599.85	762.525	2693.56	3823.25	2375.46	2920.66	2164.34		2.465	0.93	0.625	1.075	0.4125	0.794	0.148	0.365		100	90	75	100	57.5	96	16	42.5		3823.25	2.465	100	0.105751	0.0751526	1	1.1809	1.07515
203595_s_at	IFIT5	196.64	151.5	87.7	144.45	28.5	501.35	308.58	121.2	189.4	119.34		2.465	2.295	1.5375	2.1	1.6875	1.558	-0.028	0.88		35	35	12.5	25	70	100	4	55		501.35	2.465	100	-0.0416236	0.0751526	1	1.03353	1.07515
206584_at	LY96	155.12	231	93.75	228.85	51.8	202.425	456.68	177.64	401.3	83.94		1.52	1.845	0.6625	1.8875	1.1925	2.462	0.932	2.105		65	95	62.5	100	70	100	72	90		456.68	2.462	100	-0.0436054	0.0746843	1	1.03108	1.07468
217763_s_at	RAB31	145.96	139.8	126.5	157.85	23.45	225.65	571.59	196.96	361.625	98.56		1.92	2.125	2.1625	2.45	1.21	2.398	1.06	1.7025		50	70	12.5	100	80	100	52	75		571.59	2.45	100	-0.0385074	0.0728112	1	1.0343	1.07281
209906_at	C3AR1	174.44	188.28	104.95	288.4	62.3	190.075	319.14	138.7	403.313	99.28		0.81	1.075	0.1875	1.425	1.0775	2.448	0.84	2.145		20	25	0	62.5	55	100	36	67.5		403.313	2.448	100	-0.045973	0.072499	1	1.02653	1.0725
201641_at	BST2	325.68	125.14	50.4	135.55	56.95	345.625	343.94	106.88	194.162	104.32		2.44	1.505	0.05	1.45	1.44	1.62	-0.092	0.795		85	40	0	37.5	67.5	100	0	37.5		345.625	2.44	100	-0.0485323	0.0712503	1	1.02272	1.07125
217767_at	C3	740.64	1170.26	544.85	1127.4	313.275	1457.8	4106.12	1069.86	2752.94	727.06		1.575	2.165	1.2	1.9	0.5075	2.416	0.724	1.65		65	95	50	87.5	45	100	52	70		4106.12	2.416	100	0.1183	0.0675041	1	1.1858	1.0675
208966_x_at	IFI16	798.56	480.04	233.7	433.4	136.575	806.013	1150.31	474.5	808.787	348.94		2.41	1.765	0.9125	1.775	1.2075	1.904	0.372	1.19		100	90	62.5	100	77.5	98	48	67.5		1150.31	2.41	100	-0.0128328	0.0665675	1	1.05373	1.06657
204112_s_at	HNMT	98.04	250.32	63.65	210.75	52.7	378.4	925.56	305.24	575.15	219.6		1.28	2.385	1	2.4	0.6525	2.044	0.496	1.0625		45	90	37.5	100	65	100	32	60		925.56	2.4	100	-0.0228037	0.0650066	1	1.0422	1.06501
216033_s_at	FYN	62.7	184.46	103.4	133.9	29.75	147.85	327.8	102	165.262	106.06		0.94	2.4	1.3625	2.1375	0.3925	1.738	-0.04	0.5875		10	80	25	50	42.5	100	12	40		327.8	2.4	100	-0.0493231	0.0650066	1	1.01568	1.06501
205573_s_at	SNX7	161.82	236.24	103.65	149.1	81.875	243.3	962.91	865.16	398.65	159.68		0.785	1.565	0.175	0.625	0.3775	2.398	1.748	0.955		25	55	12.5	25	42.5	100	80	50		962.91	2.398	100	-0.0211467	0.0646944	1	1.04355	1.06469
204787_at	VSIG4	313.96	390.92	195.9	541.9	151.775	401.35	579.89	198.02	673.775	107.6		0.705	1.155	0.225	1.5125	1.405	2.39	0.864	2.2		30	80	25	100	70	100	52	85		673.775	2.39	100	-0.033974	0.0634457	1	1.02947	1.06345
200923_at	LGALS3BP	477.72	496.44	155.75	305.95	170.425	827.625	1134.59	286.06	831.938	153.62		1.165	1.105	-0.2625	0.5375	1.785	2.388	0.452	1.775		75	90	0	50	72.5	100	8	52.5		1134.59	2.388	100	-0.0135302	0.0631335	1	1.0496	1.06313
211284_s_at	GRN	205.24	215.04	148.8	228.15	35.475	258.238	379.15	147.52	346.563	110.4		2.385	2.26	1.925	2.375	1.115	1.766	0.332	1.275		15	70	0	75	70	100	12	62.5		379.15	2.385	100	-0.0470449	0.0626652	1	1.01562	1.06267
200904_at	HLA-E	542.74	990.04	233.55	821.1	204.625	1133.03	2759.86	709.44	1621.11	684.62		1.635	2.38	0.7875	2.05	0.605	1.85	0.04	0.9		70	90	50	87.5	70	100	4	52.5		2759.86	2.38	100	0.0585741	0.0618848	1	1.12046	1.06188
209568_s_at	RGL1	307.3	369.56	144.65	377.15	197.825	340.962	852	276.36	425.875	156.36		0.39	0.96	-0.4625	0.9875	0.985	2.378	0.68	1.3475		25	80	12.5	62.5	70	100	36	77.5		852	2.378	100	-0.0260672	0.0615726	1	1.03551	1.06157
203085_s_at	TGFB1	26.88	163.44	100.6	117.75	96.85	100.963	247.24	95.82	181.325	53.68		-1.565	0.865	0.2625	0.5625	0.785	2.352	0.856	1.73		0	65	25	50	30	100	28	80		247.24	2.352	100	-0.0528971	0.0575142	1	1.00462	1.05751
206227_at	CILP	548.22	1091.72	632.45	802.85	506.425	1286.83	2956.04	1489.02	1482.16	594.12		0.205	1.04	0.1875	0.625	1.065	2.34	1.264	1.1375		15	70	37.5	62.5	85	100	80	67.5		2956.04	2.34	100	0.0672776	0.0556411	1	1.12292	1.05564
212067_s_at	C1R	533	684.62	345.7	654.15	182.75	974.688	1846.17	428.06	1108.52	398.98		1.54	1.875	0.95	2.125	1.31	2.34	0.276	1.4275		60	95	50	100	82.5	100	32	70		1846.17	2.34	100	0.0180387	0.0556411	1	1.07368	1.05564
218831_s_at	FCGRT	144.92	374.06	242.15	404.25	93.575	242.975	411.73	179.94	322.45	160.08		1.12	2.07	1.5125	2.3375	0.2275	1	-0.4	0.675		10	70	25	100	30	94	4	40		411.73	2.3375	100	-0.0455995	0.0552508	1	1.00965	1.05525
211529_x_at	HLA-G	1195.22	2740.78	930.2	2511.6	708.475	3721.21	4560.67	768.02	3200	665.1		0.645	2.08	0.4375	2.0875	1.84	2.334	0.384	1.695		25	100	37.5	100	100	100	12	80		4560.67	2.334	100	0.138466	0.0547045	1	1.19317	1.0547
208890_s_at	PLXNB2	86.52	163.76	59.65	167.2	32.925	129.238	327.3	115.12	202.663	54.34		1.15	2.12	0.4875	2.2875	1.2725	2.332	0.896	1.74		15	65	0	50	45	100	28	55		327.3	2.332	100	-0.0493452	0.0543923	1	1.00505	1.05439
203473_at	SLCO2B1	85.02	470.5	182.5	368.3	123.8	133.625	432.55	108.6	256.287	73.34		-0.76	0.97	0.1125	0.8625	0.5025	2.324	0.468	1.525		0	85	0	75	30	100	20	70		470.5	2.324	100	-0.0429922	0.0531436	1	1.01015	1.05314
221729_at	COL5A2	223.04	463.2	415.7	402.55	216.1	691.65	1302.36	721.7	838.062	279.06		0.15	1.105	0.85	1.1	1	2.322	1.04	1.355		25	65	62.5	75	57.5	100	48	62.5		1302.36	2.322	100	-0.00608716	0.0528314	1	1.04674	1.05283
221802_s_at	KIAA1598	41.18	96.36	30.9	56.1	24.6	76.4625	203.63	47.56	107.612	43.24		1.215	2.145	1.025	1.625	0.595	2.314	0.132	0.985		10	85	0	62.5	25	100	4	50		203.63	2.314	100	-0.0548318	0.0515827	1	0.996751	1.05158
221059_s_at	COTL1	132.04	183.48	57.9	141.85	48.2	224.038	476.05	160.72	251.8	96.44		1.235	1.915	0.325	1.6625	0.8275	2.308	0.6	1.3875		40	80	0	62.5	45	100	12	75		476.05	2.308	100	-0.042746	0.0506461	1	1.0079	1.05065
219574_at	MARCH1	36.86	61.56	29.5	42.7	20.775	66.475	184.84	40.44	90.675	30.1		1.32	2.165	0.8125	1.575	0.7525	2.304	0.388	1.21		15	55	0	0	50	100	4	37.5		184.84	2.304	100	-0.0556654	0.0500217	1	0.994356	1.05002
204224_s_at	GCH1	216.54	167.3	44.4	93.15	28.425	221.237	287.95	74.38	159.663	69.4		2.265	2.3	0.2	1.625	1.3975	2.216	0.256	1.235		90	100	25	87.5	57.5	96	4	67.5		287.95	2.3	100	-0.051091	0.0493974	1	0.998306	1.0494
212063_at	CD44	271.72	926.9	407.85	845.65	194.275	884.425	2600.59	874.08	1274.88	667.26		0.755	2.29	1.2	2.05	0.335	2.112	0.276	1.0075		45	90	75	100	52.5	98	40	65		2600.59	2.29	100	0.0515082	0.0478364	1	1.09934	1.04784
201842_s_at	EFEMP1	544.66	725.4	440.45	885	243.8	673.888	2290.73	931	1648.76	542.66		1.655	1.945	1.2875	2.2875	0.1675	1.994	0.612	1.125		80	85	75	100	45	96	48	62.5		2290.73	2.2875	100	0.0377614	0.0474462	1	1.08521	1.04745
200953_s_at	CCND2	152.48	304.52	115.25	277.1	146.8	202.188	592.78	165.74	267.75	102.34		-0.01	1.475	-0.1375	1.3	0.465	2.286	0.272	0.9725		0	75	0	50	40	100	28	52.5		592.78	2.286	100	-0.0375673	0.0472121	1	1.00964	1.04721
218085_at	CHMP5	513.58	194.36	150.65	128.25	123	934.225	908.16	547.28	558.413	592.86		2.285	0.935	0.7375	0.6625	0.5525	0.594	-0.056	0.0175		100	85	50	50	60	90	0	7.5		934.225	2.285	100	-0.0224193	0.047056	1	1.02464	1.04706
205399_at	DCLK1	125.28	174.06	104.55	181.15	47.1	136.375	330.43	117.78	212.95	89.18		0.9	1.975	1.1	2.025	0.42	2.282	0.392	1.2075		50	90	75	100	25	98	32	62.5		330.43	2.282	100	-0.0492064	0.0465877	1	0.997381	1.04659
203104_at	CSF1R	157.34	616.12	248.1	404.65	142.875	213.775	696.04	179.48	448.413	129.48		0.255	1.725	0.425	1.775	0.57	2.264	0.444	1.525		0	80	25	75	35	100	8	60		696.04	2.264	100	-0.0329863	0.043778	1	1.01079	1.04378
204834_at	FGL2	177.08	330.58	89.35	234.95	95.05	263.75	759.32	233.88	424.038	183.66		0.85	2.14	-0.2625	1.375	0.4675	2.256	0.296	1.12		40	80	0	37.5	42.5	100	4	57.5		759.32	2.256	100	-0.0301789	0.0425293	1	1.01235	1.04253
213293_s_at	TRIM22	533.86	758	309.1	591.85	183.025	1146.71	1581.25	378.28	795.15	307.96		1.94	2.25	0.975	1.5875	1.7125	2.242	0.16	1.14		85	100	62.5	87.5	85	100	20	67.5		1581.25	2.25	100	0.00628566	0.0415927	1	1.04788	1.04159
206101_at	ECM2	161.56	244.92	134.15	295.6	136.875	299.212	1097.32	302.26	390.813	218.2		0.545	1.06	0.2	1.2625	0.34	2.248	0.42	0.91		35	60	37.5	75	55	100	24	57.5		1097.32	2.248	100	-0.0151837	0.0412806	1	1.0261	1.04128
201012_at	ANXA1	708.3	1096.6	489.7	984.1	301.325	1227.59	3022.09	1171.52	1812.8	651.4		1.25	1.62	0.425	1.7625	0.7975	2.24	0.688	1.275		45	75	37.5	75	67.5	100	56	72.5		3022.09	2.24	100	0.0702078	0.0400318	1	1.11024	1.04003
203741_s_at	ADCY7	85.52	132.7	52.5	89.7	46.95	191.2	431.53	117.12	157.912	104.42		1.005	2.06	0.3875	1.2	0.8175	2.238	0.352	0.8075		50	100	37.5	75	52.5	100	0	47.5		431.53	2.238	100	-0.0447211	0.0397196	1	0.994999	1.03972
209540_at	IGF1	131.64	229.88	98.25	201.4	152.075	288.525	684.21	222.44	276.05	135.68		-0.165	0.995	-0.0625	0.8	0.99	2.232	0.54	0.945		10	90	25	100	75	100	32	57.5		684.21	2.232	100	-0.0335111	0.0387831	1	1.00527	1.03878
218986_s_at	DDX60	166.42	134.06	42.25	78.25	32.725	807.413	421.86	103.22	199.762	90.88		1.875	1.66	0.125	1.1125	2.23	1.952	0.212	1.0725		50	45	0	25	77.5	100	4	65		807.413	2.23	100	-0.0280452	0.0384709	1	1.01043	1.03847
204829_s_at	FOLR2	217.26	310.88	143.45	296.6	138.45	148.775	351.24	170.68	360.613	92.12		0.43	1.255	0.0875	1.6	0.495	2.226	0.968	2.08		10	55	0	25	35	100	48	85		360.613	2.226	100	-0.0478673	0.0378465	1	0.989979	1.03785
201666_at	TIMP1	490.6	920.8	719.2	1135.6	373.925	1426.04	2264.1	1145.28	2568.81	518.06		0.52	1.705	0.9375	2.225	1.4075	2.168	1.112	2.03		40	95	62.5	100	80	96	60	77.5		2568.81	2.225	100	0.0500983	0.0376904	1	1.08779	1.03769
201858_s_at	SRGN	189.72	418	414.2	360.8	91.175	661.712	1097.94	438.64	959.475	333.28		1.345	2.09	2.15	2.225	0.79	1.618	0.388	1.47		65	95	62.5	100	70	100	36	75		1097.94	2.225	100	-0.0151562	0.0376904	1	1.02253	1.03769
204780_s_at	FAS	87.38	188.5	53.8	113.5	56.35	211.863	430.15	236.76	246.588	110.58		0.525	1.585	0.1875	0.8625	0.79	2.222	0.872	1.1875		5	65	0	25	37.5	100	48	52.5		430.15	2.222	100	-0.0447823	0.0372222	1	0.99244	1.03722
200660_at	S100A11	174.28	597.34	287.65	672.05	126	653.025	1400.29	301.68	737.975	281.32		0.44	2.005	1.225	2.2125	0.9325	1.992	0.096	0.9025		20	95	62.5	100	67.5	98	28	47.5		1400.29	2.2125	100	-0.00174254	0.0357393	1	1.034	1.03574
201494_at	PRCP	375.94	351.98	183.4	357.9	110.725	457.463	732.32	373	576.988	274.34		1.915	2.035	1.325	2.2125	0.6575	1.394	0.38	1.0525		55	80	12.5	100	62.5	98	20	67.5		732.32	2.2125	100	-0.0313767	0.0357393	1	1.00436	1.03574
201762_s_at	PSME2	831.64	850.32	324.5	752.6	275.45	2082.09	2410.97	724.32	1717.92	447.58		1.44	1.68	0.4375	1.525	1.8875	2.21	0.664	1.5725		70	85	12.5	87.5	97.5	100	52	77.5		2410.97	2.21	100	0.0430958	0.0353491	1	1.07844	1.03535
217983_s_at	RNASET2	214.62	506.5	229.4	492.85	130.1	337.575	951.21	281.38	665.313	215.58		0.29	1.74	0.6125	1.375	0.5525	2.21	0.4	1.29		20	100	12.5	100	47.5	100	28	67.5		951.21	2.21	100	-0.0216658	0.0353491	1	1.01368	1.03535
201670_s_at	MARCKS	99.76	328.82	129.35	254.45	92.5	340.5	646.91	284.86	372.725	258.88		0.77	2.2	0.825	1.9875	0.475	1.66	0.368	0.76		15	95	37.5	100	57.5	100	24	52.5		646.91	2.2	100	-0.0351659	0.0337881	1	0.998622	1.03379
202820_at	AHR	30.02	101.38	47.45	65.85	25.825	202.838	408.23	156.96	253.35	115.62		-0.095	2.11	0.6	1.2	0.665	2.182	0.676	1.27		10	70	12.5	37.5	47.5	100	20	60		408.23	2.182	100	-0.0457548	0.0309785	1	0.985224	1.03098
208659_at	CLIC1	317.64	388.02	226.5	453.9	165.5	470.738	1014.54	401.64	786.637	215.72		1.15	1.68	0.9375	1.975	1.0175	2.18	0.7	1.705		55	90	62.5	100	80	100	44	82.5		1014.54	2.18	100	-0.0188562	0.0306663	1	1.01181	1.03067
218678_at	NES	232.7	963.74	1219.8	1276.75	469.9	1018.46	2130.9	1207.04	1946.48	442.02		-0.815	1.24	1.325	1.6125	1.0475	2.18	1.008	1.85		0	55	50	75	72.5	100	64	87.5		2130.9	2.18	100	0.0306706	0.0306663	1	1.06134	1.03067
203186_s_at	S100A4	257.06	1370.72	721.85	1388.25	531.95	1641.4	4991.36	3174.16	4249.26	965.12		-0.78	1.49	0.475	1.3125	0.575	2.172	1.244	1.645		0	90	50	87.5	62.5	100	64	70		4991.36	2.172	100	0.157574	0.0294175	1	1.18699	1.02942
201288_at	ARHGDIB	557.98	921.9	464.9	774.95	222.9	1028.29	2338.42	673.32	1609.92	489.54		1.6	2.13	1.225	2.05	0.775	2.164	0.464	1.475		80	100	87.5	100	60	100	28	77.5		2338.42	2.164	100	0.0398771	0.0281688	1	1.06805	1.02817
201506_at	TGFBI	541.26	825.36	328.35	944.25	233.2	764.9	2150.31	512.2	1234.72	437.98		1.01	1.86	0.2875	1.9875	0.585	2.158	-0.04	1.1875		55	90	37.5	87.5	52.5	100	20	67.5		2150.31	2.158	100	0.0315317	0.0272322	1	1.05876	1.02723
208982_at	PECAM1	1429.12	446.76	422.8	639.1	244.35	852.688	1373.76	532.96	837.95	544.56		2.15	0.49	0.5875	1.275	0.5375	1.234	-0.048	0.45		100	40	37.5	50	52.5	92	16	37.5		1429.12	2.15	100	-0.000463513	0.0259835	1	1.02552	1.02598
201088_at	KPNA2	294.66	259.18	221.65	251.85	63.85	514.612	607.49	279.02	417.288	427.86		2.145	1.635	1.1625	1.575	0.3725	0.688	-0.296	-0.0325		100	95	75	100	50	78	0	30		607.49	2.145	100	-0.0369147	0.025203	1	0.988288	1.0252
203964_at	NMI	379.64	267.26	98.5	215.85	76.375	712.125	742.79	182.18	435.7	201.74		2	1.625	0.2375	1.275	1.855	2.13	-0.028	1.005		80	100	12.5	87.5	85	98	12	62.5		742.79	2.13	100	-0.0309122	0.0228617	1	0.991949	1.02286
215388_s_at	CFH	119.84	177.34	84.85	184.65	70.675	353.588	884.78	230.5	365.813	146.42		1.095	1.625	0.5	1.7125	1.0025	2.128	0.556	1.12		55	80	25	100	82.5	98	40	57.5		884.78	2.128	100	-0.0246129	0.0225495	1	0.997937	1.02255
209049_s_at	ZMYND8	138.66	168.98	206.95	152.45	49.725	298.75	220.33	157.48	167.075	177.68		1.14	1.72	2.125	1.7125	0.5925	0.334	-0.344	-0.19		55	80	100	75	60	56	0	5		298.75	2.125	100	-0.0506118	0.0220812	1	0.971469	1.02208
206271_at	TLR3	73.64	102.9	29.75	56.05	37.45	163.325	232.64	63.2	161.3	47.42		0.55	1.165	-0.5125	0.2875	1.48	2.118	0.524	1.4225		20	45	0	0	65	100	0	67.5		232.64	2.118	100	-0.0535448	0.0209886	1	0.967444	1.02099
209417_s_at	IFI35	393.6	152.7	62.55	112.95	104.625	373.238	265.75	74.38	213.537	63.9		1.49	0.705	-0.6	0.35	2.1125	1.9	0.12	1.41		70	30	0	12.5	77.5	100	0	67.5		393.6	2.1125	100	-0.0464039	0.02013	1	0.973726	1.02013
203243_s_at	PDLIM5	65.24	301.36	179.25	306.6	47.475	381.1	470.29	223.5	307.587	224.48		0.06	1.735	1.025	2.1	0.7875	1.244	-0.256	0.3375		15	95	75	100	57.5	92	8	32.5		470.29	2.1	100	-0.0430016	0.0181789	1	0.975177	1.01818
201312_s_at	SH3BGRL	423.22	784.48	295.55	744.05	139.75	858.7	2133.28	770.86	1266.83	551.56		1.34	2.085	0.8375	2.025	0.505	1.742	0.428	0.88		70	95	50	100	52.5	100	36	57.5		2133.28	2.085	100	0.0307762	0.0158375	1	1.04661	1.01584
201847_at	LIPA	352.36	657.82	326.45	611.95	252.1	642.788	1751.54	632.24	1481.45	380.7		0.46	1.11	0.1375	1.1125	0.685	2.076	0.712	1.6025		40	85	37.5	100	65	100	56	77.5		1751.54	2.076	100	0.0138405	0.0144327	1	1.02827	1.01443
201212_at	LGMN	282.2	383.38	278.55	399.35	117.225	713.65	1393.51	637.02	1129.6	325.4		1.435	2.005	1.0625	1.975	0.89	2.074	0.56	1.37		75	100	50	100	77.5	100	52	72.5		1393.51	2.074	100	-0.00204333	0.0141205	1	1.01208	1.01412
215313_x_at	HLA-A	5542.32	4808.04	3431.9	5023.55	1942.13	8595.89	9115.56	2518.2	8619.11	2268.32		1.475	1.525	0.6625	1.45	1.745	2.07	0.436	1.6325		85	85	62.5	75	100	100	28	77.5		9115.56	2.07	100	0.340542	0.0134961	1	1.35404	1.0135
201324_at	EMP1	347.06	327.32	216	419.8	100.375	1082.65	1962.49	625.54	777.087	600.24		1.875	1.54	0.95	2.0625	0.8075	1.62	0.136	0.45		80	80	62.5	100	67.5	92	28	35		1962.49	2.0625	100	0.0231992	0.0123254	1	1.03552	1.01233
221760_at	MAN1A1	174.48	303.36	157.6	201.9	96.85	428.088	1144.49	471.72	712.288	325.98		0.77	2.06	1.225	1.55	0.1975	1.718	0.224	0.7075		60	95	87.5	87.5	35	100	28	55		1144.49	2.06	100	-0.013091	0.0119352	1	0.998844	1.01194
201280_s_at	DAB2	199.06	496.62	243.25	335.2	108.1	573.063	1396.58	513.62	763.313	293.82		0.89	2.055	0.9	1.625	0.665	1.928	0.448	0.9775		65	95	62.5	100	55	98	36	52.5		1396.58	2.055	100	-0.00190713	0.0111547	1	1.00925	1.01115
200600_at	MSN	589.58	986.18	587.2	874.2	275.325	867.113	1774.96	459.38	812.862	739.22		1.4	1.985	1.475	2.0375	0.2875	1.454	-0.324	0.3375		70	95	87.5	100	47.5	92	16	42.5		1774.96	2.0375	100	0.0148795	0.00842311	1	1.0233	1.00842
201301_s_at	ANXA4	381.96	371.78	210.45	347.2	81	563.35	833.27	426.22	688.375	318.56		2.035	1.985	1.325	2.0375	0.7275	1.328	0.236	0.9175		85	90	62.5	100	75	98	24	62.5		833.27	2.0375	100	-0.0268981	0.00842311	1	0.981525	1.00842
200969_at	SERP1	57.98	114.4	66.8	94.6	26	228.363	434.51	170.64	210.737	231.84		0.915	2.035	0.975	1.6125	-0.05	0.916	-0.448	-0.23		0	100	50	62.5	7.5	80	0	7.5		434.51	2.035	100	-0.0445889	0.00803288	1	0.963444	1.00803
208788_at	ELOVL5	302.22	313.66	185.5	234.1	102.9	472.8	1036.54	348.32	464.075	291.56		2.03	1.755	1.0875	1.7375	0.445	1.708	0.168	0.6075		100	90	100	100	47.5	96	20	45		1036.54	2.03	100	-0.0178801	0.00725242	1	0.989372	1.00725
208636_at	ACTN1	232.5	335.24	243.7	424.15	132.075	353.05	665.81	254.42	347.275	273		1.18	1.56	1.2875	2.025	0.2775	1.296	-0.132	0.2725		50	85	62.5	100	37.5	88	20	32.5		665.81	2.025	100	-0.0343274	0.00647196	1	0.972145	1.00647
200968_s_at	PPIB	179.28	257.84	210.45	280.3	92.2	436.338	781.47	369.2	626.237	254.2		1.16	2.01	1.6375	1.8875	0.71	1.69	0.464	1.155		35	85	75	100	60	98	28	70		781.47	2.01	100	-0.0291962	0.00413057	1	0.974934	1.00413
201565_s_at	ID2	127.68	432.34	130.75	271.2	110.025	310.162	799.83	272.48	556.65	217.24		0.065	1.63	-0.1375	0.9125	0.475	2.004	0.348	1.2125		15	95	12.5	62.5	42.5	100	24	60		799.83	2.004	100	-0.0283817	0.00319402	1	0.974812	1.00319
218217_at	SCPEP1	316.5	278.34	104.55	242.55	143.825	381.038	725.22	201.2	383.512	150.28		1.43	1.58	0	0.95	1.04	2.004	0.136	0.8975		20	75	0	50	70	100	12	40		725.22	2.004	100	-0.0316917	0.00319402	1	0.971502	1.00319
218109_s_at	MFSD1	331.64	491.86	266.7	403.8	119.3	605.65	1225.83	424.74	693.475	413.78		1.315	2	1.125	1.8375	0.5575	1.618	0.044	0.7075		80	100	75	100	52.5	100	20	47.5		1225.83	2	100	-0.00948238	0.00256965	1	0.993087	1.00257
204222_s_at	GLIPR1	46.54	94.62	45.95	80.85	35.625	84.05	254.17	113.02	202.975	59.66		0.475	1.645	0.7875	1.45	0.305	1.978	0.884	1.5025		0	55	0	25	12.5	100	16	50		254.17	1.978	100	-0.0525896	-0.000864383	1	0.946546	0.999136
202088_at	SLC39A6	460.82	267.9	192.85	288.05	97.875	663.475	925.23	612.8	687.563	675.74		1.975	1.255	0.9625	1.2625	0.0325	0.474	-0.196	-0.0725		100	95	75	87.5	22.5	78	8	12.5		925.23	1.975	100	-0.0228184	-0.00133266	1	0.975849	0.998667
211719_x_at	FN1	1218.94	1466.06	1187.95	1634.75	567.425	2391.56	4521.81	2382.84	3085.71	988.6		1.365	1.76	1.325	1.975	0.99	1.914	0.792	1.2375		55	75	62.5	75	77.5	100	68	67.5		4521.81	1.975	100	0.136742	-0.00133266	1	1.13541	0.998667
208829_at	TAPBP	240.42	725.92	218.05	657	171	462.675	985.26	198.06	521.913	224.38		0.595	1.9	0.325	1.725	0.8125	1.974	-0.168	0.9875		5	100	37.5	100	55	100	4	57.5		985.26	1.974	100	-0.0201552	-0.00148875	1	0.978356	0.998511
203028_s_at	CYBA	139.64	340.96	195.6	240.35	191.875	279.775	768.07	244.62	567.763	184.28		-0.345	1.07	0.275	0.675	0.66	1.97	0.52	1.4275		0	70	0	25	52.5	100	40	70		768.07	1.97	100	-0.0297907	-0.00211312	1	0.968096	0.997887
214722_at	NOTCH2NL	460.92	389.14	367.45	350.5	103.6	372.25	662.16	230.28	316.188	237.44		1.97	1.885	1.6125	1.5875	0.4325	1.326	0.02	0.21		100	95	87.5	100	42.5	94	4	27.5		662.16	1.97	100	-0.0344893	-0.00211312	1	0.963398	0.997887
213056_at	FRMD4B	54.58	160.28	50.75	111.5	54.1	129.838	405.3	101.5	197.513	98.2		0.06	1.68	0.15	1.3125	0.32	1.962	0.076	0.7825		15	85	25	75	35	100	0	47.5		405.3	1.962	100	-0.0458848	-0.00336186	1	0.950753	0.996638
205159_at	CSF2RB	210.1	220.62	112.35	135.45	75.15	151.688	295.45	90.42	153.725	83.26		0.955	1.335	0.2625	0.7375	0.605	1.96	0.028	0.78		45	80	37.5	50	32.5	100	0	45		295.45	1.96	100	-0.0507582	-0.00367405	1	0.945568	0.996326
208998_at	UCP2	612.72	1261.84	963.7	1189.4	357.825	751.088	1472.11	823.66	1173.88	462.68		0.66	1.445	1.125	1.525	0.73	1.954	0.832	1.3275		50	90	100	100	62.5	98	48	75		1472.11	1.954	100	0.00144372	-0.0046106	1	0.996833	0.995389
209135_at	ASPH	234.66	97.78	51.55	79.25	48.625	199	428.41	149.54	140.037	137.04		1.95	1.175	0.5875	1.0625	0.33	1.322	0.256	0.1025		90	90	62.5	100	42.5	84	12	17.5		428.41	1.95	100	-0.0448595	-0.00523497	1	0.949905	0.994765
212820_at	DMXL2	72.64	199.5	69.5	146.8	49.2	127.913	297.96	96.84	183.375	72.34		0.59	1.805	0.3375	1.3625	0.5975	1.938	0.444	0.9725		40	90	25	100	40	100	20	55		297.96	1.938	100	-0.0506469	-0.00710808	1	0.942245	0.992892
201785_at	RNASE1	620.8	1327	528.35	1697.1	577.025	1243.61	2784.21	1205.44	1950.03	662.6		0.045	1.005	-0.1625	1.375	0.6875	1.924	0.812	1.385		25	80	25	100	52.5	100	56	85		2784.21	1.924	100	0.0596544	-0.00929337	1	1.05036	0.990707
221698_s_at	CLEC7A	110.72	167.04	62.2	120.85	41.675	130.513	219.95	88.5	187.4	57.34		1.48	1.875	0.775	1.425	0.9725	1.916	0.764	1.3125		40	85	0	100	50	96	4	60		219.95	1.916	100	-0.0541078	-0.0105421	1	0.93535	0.989458
209156_s_at	COL6A2	217.84	1167.9	829.85	996.35	443.075	650.637	1958.18	646.96	881.612	507.08		-1.03	1.48	0.9375	1.4375	0.3175	1.912	0.232	0.775		5	80	62.5	75	50	100	32	57.5		1958.18	1.912	100	0.023008	-0.0111665	1	1.01184	0.988834
217947_at	CMTM6	217.58	450.46	217.4	407.85	110	481.175	833.94	302.28	492.688	290.24		0.78	1.89	1.1625	1.8625	0.63	1.656	0.084	0.8525		75	100	100	100	52.5	100	16	60		833.94	1.89	100	-0.0268684	-0.0146005	1	0.958531	0.985399
200920_s_at	BTG1	448.76	558.88	375.45	508.7	147.575	757.85	1410.48	567.36	821.138	574.18		1.395	1.83	1.525	1.8875	0.42	1.324	-0.032	0.5225		100	100	100	100	62.5	98	16	42.5		1410.48	1.8875	100	-0.00129047	-0.0149907	1	0.983719	0.985009
209045_at	XPNPEP1	502.36	237.04	211.6	185.75	134.7	607.15	628.62	391.96	459.05	508.08		1.88	1.035	0.875	1.0875	0.3575	0.554	-0.292	-0.06		100	40	50	62.5	45	66	0	10		628.62	1.88	100	-0.0359773	-0.0161614	1	0.947861	0.983839
213238_at	ATP10D	59.76	93.04	60.7	75.8	39.6	118.637	227.56	72.32	127.15	61.18		0.665	1.48	0.85	1.0625	0.83	1.862	0.304	0.82		15	80	37.5	50	60	100	8	60		227.56	1.862	100	-0.0537702	-0.0189711	1	0.927259	0.981029
214352_s_at	KRAS	492.42	393.5	281.7	259.6	194.9	692.975	709.25	399.44	430.575	508.52		1.855	1.105	0.5	0.4875	0.2475	0.44	-0.292	-0.27		100	80	50	25	42.5	72	0	12.5		709.25	1.855	100	-0.0324002	-0.0200637	1	0.947536	0.979936
200814_at	PSME1	1019.76	1116.34	673.1	1001.55	576.775	1495.56	2215.71	903.5	1983.71	616.7		1.305	1.52	0.25	1.2125	1.22	1.85	0.64	1.575		90	100	37.5	100	92.5	100	48	80		2215.71	1.85	100	0.0344332	-0.0208442	1	1.01359	0.979156
203710_at	ITPR1	82.38	93.98	55.05	103.5	29.3	139.488	286.95	65.34	107.988	80.02		1.465	1.585	1.3375	1.85	0.4075	1.69	-0.288	0.495		40	65	25	75	27.5	100	0	32.5		286.95	1.85	100	-0.0511353	-0.0208442	1	0.92802	0.979156
215236_s_at	PICALM	2.78	208.16	140.1	205.4	63.975	295.063	328.7	570.68	582.487	339.9		-3.885	1.735	1.075	1.85	-0.1175	-0.014	0.812	0.87		0	100	62.5	100	17.5	22	64	60		582.487	1.85	100	-0.038024	-0.0208442	1	0.941132	0.979156
213923_at	RAP2B	234.38	250.68	150.6	235.6	108.65	325.85	645.79	233	382.538	181.78		1.07	1.22	0.3375	1.0875	0.7125	1.848	0.404	1.0025		40	50	12.5	50	55	100	24	57.5		645.79	1.848	100	-0.0352156	-0.0211564	1	0.943628	0.978844
202863_at	SP100	219.16	256.22	111.75	210.1	77	606.3	623.63	229.94	359.75	184.7		1.3	1.645	0.3875	1.4125	1.675	1.844	0.452	1.225		45	100	37.5	87.5	85	100	32	65		623.63	1.844	100	-0.0361987	-0.0217808	1	0.942021	0.978219
212956_at	TBC1D9	121.98	215.3	85.95	212.95	88.475	221.587	487.31	140.64	267.125	142.42		0.45	1.245	-0.05	1.025	0.475	1.84	-0.1	0.955		30	80	12.5	75	45	100	4	52.5		487.31	1.84	100	-0.0422465	-0.0224051	1	0.935348	0.977595
221840_at	PTPRE	135.3	237.08	88	161.25	61.65	114.413	278.81	108.46	161.95	92.86		0.495	1.225	0.075	0.7875	0.3675	1.83	0.436	0.915		15	65	0	12.5	25	100	4	60		278.81	1.83	100	-0.0514965	-0.0239661	1	0.924537	0.976034
201560_at	CLIC4	241.06	509.16	355.85	609.05	154.425	1009.96	2015.16	1532.78	1652.61	671.34		0.715	1.57	1.3375	1.825	0.6575	1.462	0.792	0.975		50	90	75	100	65	98	48	52.5		2015.16	1.825	100	0.0255359	-0.0247465	1	1.00079	0.975253
212907_at	SLC30A1	186.24	185.64	149.9	212.85	72.625	244.738	405.27	190.36	307.713	180.12		1.46	1.58	0.8875	1.8125	0.395	1.19	0.044	0.4975		80	95	62.5	100	42.5	96	8	42.5		405.27	1.8125	100	-0.0458861	-0.0266977	1	0.927416	0.973302
216834_at	RGS1	5.8	99.54	12.8	42.75	5.7	41.0375	262.5	19.5	85.2625	4.58		0.015	3.17	1.6	3.0875	2.0025	4.53	1.948	3.9325		15	70	0	87.5	37.5	96	16	65		262.5	4.53	96	-0.0522201	0.397483	0.573846	0.919109	0.971329
213102_at	ACTR3	387.5	558.26	350.35	490.45	143.15	1128.27	1693.26	764.68	1057.45	845.22		1.205	1.785	1.15	1.5375	0.3775	0.982	-0.092	0.2825		75	95	75	100	47.5	92	12	35		1693.26	1.785	100	0.0112549	-0.0309902	1	0.980265	0.96901
217733_s_at	TMSB10	2475.2	2334.94	1300.15	2785.3	1156.1	4771.9	7716.13	5420.12	9281.34	2505.76		1.11	1.105	0.45	1.35	0.8525	1.666	0.956	1.78		65	65	50	75	82.5	100	72	87.5		9281.34	1.78	100	0.347896	-0.0317707	1	1.31613	0.968229
203799_at	CD302	140.9	257.12	111.7	259.55	91.575	279.875	984.62	350.76	498.325	275.02		0.78	1.75	0.7625	1.6875	-0.03	1.778	0.384	0.8275		30	85	25	100	30	100	36	47.5		984.62	1.778	100	-0.0201835	-0.0320829	1	0.947734	0.967917
200986_at	SERPING1	448.1	766.7	354.5	691.3	258.75	878.175	1352.95	441.7	812.537	379.3		0.95	1.775	0.7	1.6375	1.0725	1.734	0.08	0.9475		55	85	50	75	87.5	100	12	67.5		1352.95	1.775	100	-0.00384276	-0.0325511	1	0.963606	0.967449
201786_s_at	ADAR	787.74	421.56	276.95	382.7	196.275	997.225	1060.05	533.7	752.525	508.34		1.765	1.12	0.325	0.9625	1.0075	1.196	0.064	0.655		100	95	37.5	87.5	70	100	8	50		1060.05	1.765	100	-0.0168371	-0.0341121	1	0.949051	0.965888
208944_at	TGFBR2	888.76	732.2	436.7	715.55	279.975	975.425	1553.26	657.24	1055.56	658.66		1.765	1.295	0.7375	1.4875	0.5675	1.278	0.012	0.6525		80	80	50	100	60	96	20	50		1553.26	1.765	100	0.0050439	-0.0341121	1	0.970932	0.965888
213051_at	ZC3HAV1	350.94	204.04	104.95	257.45	109.575	397.637	483.71	198.42	374.488	156.86		1.4	0.91	-0.1875	1.1	1.25	1.762	0.376	1.23		75	55	0	50	75	100	12	72.5		483.71	1.762	100	-0.0424062	-0.0345803	1	0.923013	0.96542
212762_s_at	TCF7L2	68.3	205.28	92.3	137.1	62.65	107.613	166.68	77.4	81.2375	99.82		0.86	1.74	0.7375	1.2	0.3225	0.986	-0.512	-0.5125		20	100	37.5	75	35	76	0	2.5		205.28	1.74	100	-0.0547586	-0.0380144	1	0.907227	0.961986
221647_s_at	RIC8A	145.22	270.8	206.85	306.55	59.425	293.425	403.6	356.46	425.225	274.28		1.675	1.74	1.3625	1.6625	0.12	0.554	0.292	0.5		0	50	12.5	100	12.5	76	8	25		425.225	1.74	100	-0.0450008	-0.0380144	1	0.916985	0.961986
211963_s_at	ARPC5	346.92	582.44	320.7	575.55	232.025	616.175	1227.54	492.4	886.737	340.96		0.6	1.625	0.55	1.7375	0.67	1.736	0.412	1.19		40	100	62.5	100	52.5	100	28	70		1227.54	1.7375	100	-0.00940651	-0.0384046	1	0.952189	0.961595
213857_s_at	CD47	667.12	283.2	168.1	341.3	197.575	1077.14	1293.88	495.42	715.188	417.06		1.735	0.94	0.1875	0.9125	1.0125	1.302	0.296	0.59		95	80	25	62.5	77.5	100	20	42.5		1293.88	1.735	100	-0.00646337	-0.0387948	1	0.954742	0.961205
211340_s_at	MCAM	550.88	247.12	234.1	384.4	170.725	448.75	593.43	213.8	215.175	262.5		1.725	0.66	0.4625	1.4	0.7325	1.258	-0.42	-0.345		80	45	12.5	100	55	80	4	7.5		593.43	1.725	100	-0.0375385	-0.0403558	1	0.922106	0.959644
202157_s_at	CELF2	643.58	841.66	616	884.85	355.775	1295.45	2155.57	1385.34	1512.51	1070.02		0.915	1.57	1.2	1.7125	0.35	1.02	0.5	0.55		85	95	75	100	42.5	98	20	37.5		2155.57	1.7125	100	0.0317651	-0.0423069	1	0.989458	0.957693
201307_at	SEPT11	208.42	269.24	208.8	274.85	186.625	234.825	390.31	197.18	237.425	147.26		0.12	0.71	0.35	0.775	0.5925	1.696	0.272	0.6875		15	70	37.5	50	57.5	100	20	47.5		390.31	1.696	100	-0.0465498	-0.0448824	1	0.908568	0.955118
200618_at	LASP1	351.32	458.12	320.9	481.45	261.275	590.663	1214.38	360.94	477.438	388.06		0.8	1.425	0.6125	1.375	0.445	1.692	-0.208	0.2675		70	100	50	100	52.5	100	4	27.5		1214.38	1.692	100	-0.00999035	-0.0455068	1	0.944503	0.954493
212538_at	DOCK9	175.6	166.18	196.15	187.95	54.25	385.138	522.53	240.64	246	285.38		1.41	1.49	1.6125	1.6875	0.2725	0.8	-0.312	-0.31		70	90	100	100	47.5	88	0	5		522.53	1.6875	100	-0.0406839	-0.0462092	1	0.913107	0.953791
212585_at	OSBPL8	152.52	239.8	185.95	249.8	77.575	789.55	891.02	758.4	663.737	594.7		1.105	1.52	1.225	1.6875	0.3825	0.676	0.364	0.205		65	90	75	100	55	80	24	25		891.02	1.6875	100	-0.0243361	-0.0462092	1	0.929455	0.953791
209546_s_at	APOL1	60.52	194.4	15.1	114.15	41.45	87.2875	177.13	26.02	81.2	25.64		0.82	2.465	-0.7625	1.775	1.61	3.044	0.228	1.5475		15	60	0	37.5	40	98	0	25		194.4	3.044	98	-0.0552413	0.16553	0.786923	0.897212	0.952453
209732_at	CLEC2B	352.28	684.56	414.05	650.95	123.525	1526.28	1661.47	1168.16	1790.28	1324.12		1.085	1.59	1.0625	1.675	0.4975	0.71	-0.016	0.635		30	90	50	100	62.5	80	28	65		1790.28	1.675	100	0.0155592	-0.0481604	1	0.967399	0.95184
221210_s_at	NPL	13.48	61.72	31.05	65.1	5.175	81.2375	151.97	82.46	136.563	34.14		0.175	2.69	2.2125	3.0375	1	2.354	1.416	1.745		0	65	0	50	32.5	98	48	67.5		151.97	3.0375	98	-0.0571237	0.164516	0.786923	0.894315	0.951438
201162_at	IGFBP7	1667.06	1455.4	921.95	2346.15	598.175	2202.53	3398.09	1707.24	2481.34	1335.08		1.22	0.97	0.4125	1.6625	0.6	1.2	0.256	0.7375		65	65	50	100	57.5	88	24	55		3398.09	1.6625	100	0.0868889	-0.0501115	1	1.03678	0.949888
202133_at	WWTR1	147.68	273.58	223.4	286.45	86.65	594.05	1161.44	554.18	778.862	422.62		0.655	1.515	1	1.6625	0.215	1.24	0.192	0.4575		35	95	62.5	100	42.5	88	32	32.5		1161.44	1.6625	100	-0.012339	-0.0501115	1	0.937549	0.949888
200872_at	S100A10	588.04	1336.14	1130.45	1661.05	790.325	2415.01	4097.62	3439.04	5488.68	1209.66		-0.25	1.175	0.5875	1.45	0.945	1.64	0.924	1.655		5	80	50	100	87.5	98	60	85		5488.68	1.655	100	0.179637	-0.0512822	1	1.12835	0.948718
203505_at	ABCA1	711.86	358.32	286.1	550.15	89.8	712.862	779.9	490.14	578.4	429.9		1.645	1.12	0.6125	1.525	0.6425	0.902	0.62	0.865		45	80	50	100	47.5	82	28	47.5		779.9	1.645	100	-0.0292658	-0.0528431	1	0.917891	0.947157
217933_s_at	LAP3	1517.84	1094.3	473.15	864.85	337.1	2848.11	2805.75	1252.02	2065.04	1275.26		1.645	1.29	0.325	1.125	0.9175	1.024	-0.24	0.5725		100	95	25	100	80	96	8	40		2848.11	1.645	100	0.0624893	-0.0528431	1	1.00965	0.947157
202404_s_at	COL1A2	386	841.5	843.35	775.25	675.3	1868.69	3372.8	1760.52	2049.91	376.32		0.76	1.335	0.7	1.35	1.8275	3.008	1.248	1.675		65	75	50	75	70	98	56	65		3372.8	3.008	98	0.0857669	0.159911	0.786923	1.0326	0.946834
201761_at	MTHFD2	422.2	402.32	200.8	400.9	173.075	1709.23	1324.53	1218.18	723.438	1229.26		1.64	1.55	0.8	1.4125	0.7725	0.334	0.156	-0.42		75	95	50	100	70	68	40	25		1709.23	1.64	100	0.0119634	-0.0536236	1	0.95834	0.946376
201368_at	ZFP36L2	490.44	904.7	537	963.65	266.6	1057.86	2237.69	984.34	1380.54	1329.94		0.865	1.46	0.9	1.6375	-0.1025	0.87	-0.136	0.2875		30	85	75	100	22.5	76	20	35		2237.69	1.6375	100	0.0354083	-0.0540138	1	0.981394	0.945986
212192_at	KCTD12	380.8	887.4	431.4	696.05	314.15	1534.95	3033.79	1249.04	1847.05	1249.42		0.46	1.635	0.6875	1.25	0.3175	1.31	-0.024	0.575		30	90	50	75	35	100	20	45		3033.79	1.635	100	0.0707269	-0.0544041	1	1.01632	0.945596
204342_at	SLC25A24	129.74	219.42	114.7	143.05	71.725	678.913	841.99	484.74	506.575	592.84		0.905	1.63	0.525	1.4625	0.185	0.428	-0.036	0.05		25	100	25	100	37.5	58	8	20		841.99	1.63	100	-0.0265113	-0.0551845	1	0.918304	0.944815
200839_s_at	CTSB	810.1	1035.46	796.7	1046.25	318.85	1976.54	2689.52	1870.2	3386.65	1182.62		1.04	1.625	1.1	1.45	0.6175	1.208	0.72	1.3075		50	80	75	100	62.5	86	36	72.5		3386.65	1.625	100	0.0863814	-0.055965	1	1.03042	0.944035
214315_x_at	CALR	97.92	623.88	372.95	685.55	201.1	408.375	554.36	365.16	560.975	293.02		-1.04	1.48	0.6875	1.625	0.465	0.866	0.208	0.84		0	100	50	100	35	84	36	40		685.55	1.625	100	-0.0334516	-0.055965	1	0.910583	0.944035
200943_at	HMGN1	242.8	668.72	426.25	635.15	140.4	843.025	987.58	727.16	1051.53	349		0.76	1.62	0.3625	1.3375	0.7725	1.404	0.808	0.995		50	100	25	100	52.5	64	44	57.5		1051.53	1.62	100	-0.0172151	-0.0567455	1	0.926039	0.943255
200833_s_at	RAP1B	810.94	671.56	401.5	657.55	286.95	1426.43	2214.3	1062.28	1535.6	1453.66		1.615	1.275	0.6875	1.25	-0.0275	0.674	-0.232	0.1725		100	95	75	100	27.5	78	0	25		2214.3	1.615	100	0.0343706	-0.0575259	1	0.976845	0.942474
217728_at	S100A6	407.42	2279.7	2161.55	2569.65	735.225	3155.34	4157.46	3532.22	5398.54	1047.84		-0.855	0.945	0.9	1.075	1.18	1.614	1.268	1.5675		0	75	62.5	75	82.5	100	64	77.5		5398.54	1.614	100	0.175638	-0.057682	1	1.11796	0.942318
203102_s_at	MGAT2	75.14	175.82	80	181.55	61	437.988	638.81	375.4	439.237	351.8		0.765	1.605	0.85	1.4	0.33	0.874	0.096	0.4325		30	95	87.5	100	50	82	16	30		638.81	1.605	100	-0.0355252	-0.0590868	1	0.905388	0.940913
221510_s_at	GLS	112.3	168	97.35	116.95	67.125	187.537	305.08	201.9	229.5	170.92		0.9	1.605	0.4	1.0375	0.0775	0.85	0.264	0.4375		65	100	37.5	75	30	82	8	42.5		305.08	1.605	100	-0.050331	-0.0590868	1	0.890582	0.940913
221725_at	WASF2	125.64	301.2	189.2	372.1	103.125	156.375	291.24	138.84	170.963	111.38		0.37	1.21	0.8	1.6	0.38	1.346	0.168	0.5175		0	90	75	100	15	98	0	12.5		372.1	1.6	100	-0.0473577	-0.0598673	1	0.892775	0.940133
201617_x_at	CALD1	42.5	223.44	92.55	171.3	85.6	472.163	919.66	325.38	318.737	383.76		-1.285	1.595	0.4875	1.425	0.225	1.162	-0.052	-0.0875		5	90	50	100	35	90	16	12.5		919.66	1.595	100	-0.0230655	-0.0606478	1	0.916287	0.939352
218017_s_at	HGSNAT	142.38	197.92	150.15	217.7	79.725	213.6	345.28	205.54	213.075	177.02		0.965	1.595	1.1	1.5	0.065	0.778	-0.06	0.045		0	70	37.5	100	30	84	16	15		345.28	1.595	100	-0.0485476	-0.0606478	1	0.890805	0.939352
200011_s_at	ARF3	155.18	362.14	187.7	340.25	204.075	260.25	578.12	141.7	242.075	171.94		-0.18	0.785	0.0375	0.75	0.4025	1.59	-0.36	0.3175		5	65	0	62.5	30	100	4	35		578.12	1.59	100	-0.0382177	-0.0614282	1	0.900354	0.938572
211962_s_at	ZFP36L1	201.74	690.62	459.4	452.1	228.9	689.263	1342	502.46	726.7	574.38		0.585	1.585	0.95	0.9625	0.1775	1.058	-0.14	0.1625		10	100	62.5	75	27.5	94	4	12.5		1342	1.585	100	-0.00432855	-0.0622087	1	0.933463	0.937791
218856_at	TNFRSF21	112.44	211.8	66.4	170.8	19.35	233.563	511.97	224.04	284.65	143.82		2.13	2.95	0.675	2.625	0.9425	1.896	0.52	1.0325		55	80	50	75	82.5	98	48	75		511.97	2.95	98	-0.0411524	0.150857	0.786923	0.896628	0.93778
213428_s_at	COL6A1	1062.34	1411.1	1228.55	1453.15	828.625	1222.6	2526.13	875.12	1164.31	801.58		0.28	0.725	0.35	0.8	0.4625	1.584	0.06	0.52		25	55	37.5	50	55	100	32	42.5		2526.13	1.584	100	0.0482048	-0.0623648	1	0.98584	0.937635
200701_at	NPC2	537.98	1023.44	503.85	1084.95	424.85	745.425	1687.73	908.64	1674.11	572.9		0.53	1.255	0.3875	1.2625	0.3075	1.572	0.632	1.4275		25	90	50	100	45	100	52	80		1687.73	1.572	100	0.0110096	-0.0642379	1	0.946772	0.935762
209118_s_at	TUBA1A	748	1206	963.1	1472.9	407.075	2721.67	6664.24	5387.52	5901.36	1831.8		0.75	1.055	0.7125	1.2375	0.3625	1.57	1.116	1.205		60	70	62.5	75	52.5	100	68	65		6664.24	1.57	100	0.23179	-0.0645501	1	1.16724	0.93545
200638_s_at	YWHAZ	206.72	612.76	442.2	483.95	211.375	1141.93	1838.63	1262.38	1510.63	1176.6		-0.115	1.565	1.1	1.275	-0.1425	0.642	0.12	0.325		15	90	100	100	27.5	70	28	45		1838.63	1.565	100	0.0177042	-0.0653305	1	0.952374	0.934669
202688_at	TNFSF10	417.86	561.38	202.15	538.5	166.55	897.525	1106.48	374.22	789.962	419.26		1.075	1.565	0.175	1.45	1.0275	1.506	-0.108	0.8575		55	80	25	62.5	70	100	16	52.5		1106.48	1.565	100	-0.0147773	-0.0653305	1	0.919892	0.934669
201443_s_at	ATP6AP2	281.24	493.86	278.65	409.55	200.8	1192.58	2010.8	746.84	937.15	916.5		1.12	1.56	0.825	1.4	0.365	1.156	-0.252	-0.0025		60	95	62.5	100	57.5	100	4	22.5		2010.8	1.56	100	0.0253424	-0.066111	1	0.959231	0.933889
203828_s_at	IL32	21.5	1369.18	772.1	930	457.2	2700.76	2508.97	1889.1	2280.92	501.2		-3.675	2.92	2.0375	2.375	2.07	2.256	2.004	2.265		0	75	75	75	95	98	84	87.5		2700.76	2.92	98	0.0559522	0.146175	0.786923	0.98905	0.933097
208891_at	DUSP6	124.88	230.1	101.3	270.8	60.15	268.825	486.15	155.72	238.888	138.6		0.975	1.445	0.4	1.55	0.59	1.354	-0.088	0.2975		65	95	37.5	100	60	96	4	22.5		486.15	1.55	100	-0.0422979	-0.0676719	1	0.89003	0.932328
202443_x_at	NOTCH2	259.82	592.12	336	458.6	234.1	556.662	1209.88	538.26	707.85	445.42		0.055	1.3	0.475	0.9625	0.295	1.548	0.356	0.6675		0	85	50	75	45	100	28	55		1209.88	1.548	100	-0.01019	-0.0679841	1	0.921826	0.932016
200629_at	WARS	1207.96	738.62	270.1	600.3	285.925	972.275	1373.66	501.72	1141.69	413.84		1.525	1.165	0.025	0.8125	0.92	1.538	0.228	1.19		90	75	12.5	62.5	67.5	100	20	75		1373.66	1.538	100	-0.00292397	-0.069545	1	0.927531	0.930455
209166_s_at	MAN2B1	101.82	177.06	74.8	137.4	54.675	119.412	244.39	102.44	236.775	97.3		0.25	1	0.175	0.7375	0.3075	1.51	0.044	1.0525		0	55	0	25	15	100	4	50		244.39	1.51	100	-0.0530235	-0.0739156	1	0.873061	0.926084
200965_s_at	ABLIM1	393.52	1217.34	1621.25	1084.25	545.7	1938.58	2324.55	1471.18	1539.76	1805.58		-0.375	1.13	1.5	0.975	0.3725	0.618	-0.048	-0.03		10	80	100	50	47.5	56	36	30		2324.55	1.5	100	0.0392618	-0.0754765	1	0.963785	0.924523
217865_at	RNF130	258.86	444.26	360.7	527.95	205.225	533.513	711.71	581.98	798.938	539.36		0.31	1.23	1.0125	1.5	-0.0375	0.422	0.164	0.565		0	100	87.5	100	12.5	78	12	45		798.938	1.5	100	-0.0284212	-0.0754765	1	0.896102	0.924523
211970_x_at	ACTG1	5122.14	2600.44	2538.95	3311.95	1961.28	4081.9	6664.2	4624.1	5774.89	3574.4		1.495	0.445	0.5	0.6625	0.1225	0.874	0.444	0.6925		100	45	37.5	62.5	22.5	92	36	50		6664.2	1.495	100	0.231788	-0.076257	1	1.15553	0.923743
202310_s_at	COL1A1	158.62	827.14	896.65	704.7	986.775	926.237	1913.1	1010.72	1173.18	212.28		-0.57	1.72	0.8875	1.9625	1.465	2.858	1.056	1.69		30	75	37.5	75	70	98	52	62.5		1913.1	2.858	98	0.021008	0.136497	0.786923	0.944428	0.92342
200729_s_at	ACTR2	92.28	538.22	367.2	462.7	176	1544.05	1996.67	1180.62	1482.93	1279.26		-0.875	1.49	0.9625	1.2	0.305	0.658	-0.036	0.16		0	100	75	87.5	17.5	66	0	10		1996.67	1.49	100	0.0247156	-0.0770375	1	0.947678	0.922963
212877_at	KLC1	392.16	262.18	319.65	289.6	111.425	510.538	496.99	309.7	371.75	384.86		1.49	0.91	1.2625	1.1	0.4175	0.408	-0.192	-0.0825		85	100	100	100	55	70	4	15		510.538	1.49	100	-0.041216	-0.0770375	1	0.881747	0.922963
208612_at	PDIA3	62.16	338.98	154.25	187.2	119.15	661.413	1326.41	360.98	627.95	439.38		-1.035	1.2	0.25	0.65	0.575	1.478	-0.232	0.38		0	85	25	37.5	55	100	8	37.5		1326.41	1.478	100	-0.00502019	-0.0789106	1	0.916069	0.921089
212627_s_at	EXOSC7	321.8	257.18	421.2	261.85	132.75	656.375	571.04	537.78	618.75	459.5		1.355	0.935	1.475	0.85	0.39	0.256	0.088	0.3		80	50	100	37.5	55	50	12	22.5		656.375	1.475	100	-0.034746	-0.0793789	1	0.885875	0.920621
213503_x_at	ANXA2	1967.66	1569.66	1490.2	2114.1	811.8	3437.4	5491.53	3235.72	4548.91	3031.9		1.105	0.98	0.825	1.475	0.405	1.09	0.324	0.71		60	70	62.5	100	70	80	48	57.5		5491.53	1.475	100	0.179763	-0.0793789	1	1.10038	0.920621
201990_s_at	CREBL2	92.46	202.88	75.15	149.9	75.8	202.85	516.37	159.72	278.087	179.6		0.255	1.47	-0.125	0.825	0.0675	1.416	-0.12	0.445		10	70	0	50	20	100	0	37.5		516.37	1.47	100	-0.0409572	-0.0801593	1	0.878883	0.919841
203603_s_at	ZEB2	53.42	139.32	95.75	107.95	54.575	211.263	413.91	159.14	177.85	151.8		0.27	1.47	0.8	1.225	0.35	1.35	0.036	0.0525		20	95	50	87.5	42.5	100	0	15		413.91	1.47	100	-0.0455028	-0.0801593	1	0.874338	0.919841
200989_at	HIF1A	410.8	485.82	440.15	556.35	202.7	945.375	1539.72	1054.38	1408.44	969.82		0.92	1.295	1.0625	1.4625	-0.055	0.698	0.176	0.42		35	85	62.5	100	25	74	36	50		1539.72	1.4625	100	0.0044432	-0.08133	1	0.923113	0.91867
208800_at	SRP72	90.88	199.32	155.25	235.15	120.675	382.225	387.57	251.98	277.45	281.2		-8.32667e-18	1.235	0.8875	1.4625	0.28	0.394	-0.196	-0.19		5	95	75	100	50	62	8	7.5		387.57	1.4625	100	-0.0466714	-0.08133	1	0.871999	0.91867
218559_s_at	MAFB	283.22	581.28	491.05	567.25	202.625	1279.11	1861.59	725.6	1316.6	1037.2		0.355	1.455	0.9625	1.4375	0.24	0.96	-0.224	0.3975		30	100	75	100	37.5	84	16	40		1861.59	1.455	100	0.0187228	-0.0825007	1	0.936222	0.917499
201028_s_at	CD99	193.32	905.22	537.05	841.8	538.175	778.037	1537.35	845.24	1237.48	519.82		-1.18	0.835	0.1375	0.725	0.5875	1.44	0.692	1.085		0	75	25	62.5	62.5	100	48	62.5		1537.35	1.44	100	0.00433806	-0.0848421	1	0.919496	0.915158
200742_s_at	TPP1	272.52	572.7	298.3	499.35	203.575	405.638	624.69	340.6	554.013	231.02		0.06	1.42	0.4875	1.3	0.7025	1.432	0.608	1.165		10	95	25	100	65	100	40	80		624.69	1.432	100	-0.0361517	-0.0860908	1	0.877758	0.913909
215157_x_at	PABPC1	763.46	1402.8	1103.35	1426.6	439.65	1803.46	3756.29	2053.94	3138.65	1725.6		0.83	1.39	1.0625	1.425	0.0875	1.106	0.284	0.86		40	100	87.5	100	20	98	32	67.5		3756.29	1.425	100	0.10278	-0.0871835	1	1.0156	0.912817
202741_at	PRKACB	235.94	377.5	261.3	411.2	183.425	444.462	980.32	535.94	719.175	360.06		0.085	1.015	0.5875	0.975	0.2175	1.416	0.456	0.8375		5	90	50	100	40	100	32	60		980.32	1.416	100	-0.0203743	-0.0885883	1	0.891037	0.911412
221829_s_at	TNPO1	1396.54	659	531.75	529	439.225	1562.27	1891.49	1133.8	1281.33	1528.3		1.415	0.945	0.4625	0.6875	0.1925	0.406	-0.26	-0.055		100	85	50	50	35	70	0	5		1891.49	1.415	100	0.0200493	-0.0887444	1	0.931305	0.911256
205145_s_at	MYL5	74	397.5	271.7	438.9	247.5	331.587	1210.63	1639.48	1045.86	189.96		-1.36	0.97	0.1125	1.4	0.4325	2.502	2.768	1.755		0	70	37.5	75	50	98	88	62.5		1639.48	2.768	98	0.00886901	0.122449	0.786923	0.91824	0.909371
203042_at	LAMP2	112.14	115.98	68.5	107	57.925	337.788	432.14	305	397.288	249.26		1.39	1.305	0.4875	1.25	0.36	0.872	0.196	0.52		35	80	0	62.5	35	100	0	32.5		432.14	1.39	100	-0.0446941	-0.0926467	1	0.862659	0.907353
200675_at	CD81	695.58	1376.7	943.8	1237.65	627.775	1198.56	2013.29	780.72	1166.45	679		0.315	1.01	0.5625	0.95	0.655	1.386	0.06	0.5675		15	65	37.5	62.5	62.5	100	8	32.5		2013.29	1.386	100	0.0254529	-0.0932711	1	0.932182	0.906729
201360_at	CST3	368.84	2836.9	1694.1	2201.3	857.125	2424.89	4148.8	2396.78	3328.51	1216.46		-1.265	1.27	0.6625	0.9875	0.6325	1.374	0.92	1.215		0	95	37.5	75	65	100	64	85		4148.8	1.374	100	0.120194	-0.0951442	1	1.02505	0.904856
200782_at	ANXA5	745.36	766	502	770.7	394.25	1153.94	2109.82	1012.54	1420.34	780.54		0.77	0.87	0.3125	1.075	0.555	1.37	0.304	0.6975		45	75	37.5	75	62.5	100	24	47.5		2109.82	1.37	100	0.0297354	-0.0957686	1	0.933967	0.904231
218194_at	REXO2	953	488.48	709.8	720.65	349.325	1522.63	1255.39	1344.32	1327.61	1165.4		1.37	0.17	0.625	0.6625	0.4525	0.126	0.252	0.2525		100	5	50	62.5	55	38	24	27.5		1522.63	1.37	100	0.00368501	-0.0957686	1	0.907916	0.904231
219117_s_at	FKBP11	80.06	176.16	41.25	116.45	17.9	198.8	744.42	98.46	307.538	101.44		1.765	2.615	1.2125	2.5125	0.8975	2.728	0.068	1.47		60	90	25	75	55	98	4	72.5		744.42	2.728	98	-0.0308399	0.116205	0.786923	0.872288	0.903128
215073_s_at	NR2F2	34.06	98.48	49.3	98.95	38.25	211.1	319.79	111.76	101.338	171.18		-0.285	1.29	0.35	1.3625	0.0375	0.79	-0.736	-0.675		0	75	12.5	100	45	76	0	0		319.79	1.3625	100	-0.0496784	-0.0969392	1	0.853382	0.903061
213258_at	TFPI	147.04	221.12	202.5	231.95	87.325	600.2	946.97	603.2	670.275	512.1		0.26	1.29	0.9375	1.35	0.38	0.972	0.36	0.5525		30	95	75	100	45	88	24	42.5		946.97	1.35	100	-0.0218539	-0.0988904	1	0.879256	0.90111
209306_s_at	SWAP70	56.88	127.06	86.75	113.7	54.875	285	583.51	223.28	225.287	210.06		0.085	1.31	0.8	1.125	0.37	1.342	0.148	0.075		15	90	75	100	32.5	100	8	25		583.51	1.342	100	-0.0379786	-0.100139	1	0.861882	0.899861
208836_at	ATP1B3	788.9	518.18	498.05	635.5	269.75	648.213	1047.59	382.04	656.2	444.1		1.195	0.91	0.7875	1.275	0.73	1.338	-0.024	0.57		75	65	50	100	67.5	92	20	42.5		1047.59	1.338	100	-0.0173899	-0.100764	1	0.881847	0.899236
212345_s_at	CREB3L2	360.66	321.22	243.75	308.55	212.675	336.813	639.2	288.9	373.013	294.94		0.64	1.04	0.4625	0.9875	0.2975	1.336	0.096	0.4675		30	55	25	50	45	100	12	32.5		639.2	1.336	100	-0.0355079	-0.101076	1	0.863416	0.898924
212334_at	GNS	456.92	374.64	298.55	314.6	180.975	960.038	1239.15	719.36	883.025	719.78		1.335	1.035	0.6	0.85	0.42	0.82	-0.008	0.2825		100	85	50	87.5	55	100	8	32.5		1239.15	1.335	100	-0.00889144	-0.101232	1	0.889877	0.898768
217758_s_at	TM9SF3	344.18	250.86	229	273.65	170.8	541.1	762.52	391.78	444.563	477.3		1.325	1.015	0.8125	1.0375	0.1675	0.528	-0.248	-0.17		75	85	50	100	35	70	0	7.5		762.52	1.325	100	-0.0300369	-0.102793	1	0.86717	0.897207
205081_at	CRIP1	47.6	395.74	108.6	395.7	87.175	264.213	791.87	244.86	444.95	171.66		-0.335	2.67	1	2.6875	0.6675	2.324	0.584	1.5125		5	85	50	87.5	50	98	32	77.5		791.87	2.6875	98	-0.0287348	0.109883	0.786923	0.868071	0.896806
200713_s_at	MAPRE1	688.22	578.86	431.2	596.5	264.45	762.875	1147.79	679.12	830.85	653.32		1.22	1.075	0.7	1.3	0.1975	0.718	0.06	0.28		75	75	50	100	45	80	20	27.5		1147.79	1.3	100	-0.0129446	-0.106695	1	0.88036	0.893305
216306_x_at	PTBP1	197.14	367.74	229.45	382.25	122.7	389.612	665.47	361.3	493.95	356.78		0.46	1.24	0.625	1.3	0.1175	0.902	0.06	0.5		5	75	25	100	17.5	84	16	37.5		665.47	1.3	100	-0.0343425	-0.106695	1	0.858962	0.893305
217853_at	TNS3	338.08	399.5	401.25	484.05	174.975	666.938	927.02	694.92	753.113	499.44		0.865	1.145	1.0625	1.3	0.3575	0.846	0.304	0.455		50	85	75	100	55	100	28	30		927.02	1.3	100	-0.0227389	-0.106695	1	0.870566	0.893305
214812_s_at	MOBKL1B	286.38	341.52	209.7	300.7	190.325	368.525	590.08	364.28	490.638	310.5		0.405	1.295	0.5875	1.1625	0.185	1.024	0.216	0.6325		5	85	0	75	27.5	100	12	42.5		590.08	1.295	100	-0.0376871	-0.107475	1	0.854837	0.892525
212163_at	KIDINS220	259.08	237.3	178	179.7	101.275	366.175	503.14	219.36	248.063	228.24		1.29	1.01	0.8	1.0125	0.7325	1.198	0.032	0.1675		95	95	75	100	75	94	16	27.5		503.14	1.29	100	-0.0415442	-0.108256	1	0.8502	0.891744
201586_s_at	SFPQ	181.54	431.72	420.8	458.55	156.375	800.762	966.05	531.7	578.15	858.28		0.305	1.285	1.225	1.2	-0.0725	0.298	-0.76	-0.5725		20	100	75	100	35	64	4	5		966.05	1.285	100	-0.0210074	-0.109036	1	0.869956	0.890964
208923_at	CYFIP1	624.46	588.1	427.2	585.3	309.35	798.65	1383.74	972.66	1294.04	606.16		0.77	1.1	0.6125	1.1625	0.545	1.276	0.652	1.025		65	90	75	100	60	100	36	65		1383.74	1.276	100	-0.00247677	-0.110441	1	0.887082	0.889559
213224_s_at	NCRNA00081	46.7	91.22	64.35	95.65	32.725	279.412	346.75	244.04	265.1	242.06		0.305	1.27	0.45	1.2	0.1725	0.486	0.02	0.165		0	85	50	100	15	62	0	5		346.75	1.27	100	-0.0484823	-0.111378	1	0.84014	0.888622
218231_at	NAGK	208.98	307.8	178.6	248.75	141.5	356.85	540.86	309.86	462	242.1		0.525	1.095	0.3625	0.85	0.495	1.268	0.38	0.8425		15	80	50	50	52.5	100	12	47.5		540.86	1.268	100	-0.0398707	-0.11169	1	0.848439	0.88831
200693_at	YWHAQ	538.6	881.74	509.7	829.25	386.55	1392.36	2033.53	1643.66	1801.06	1305.26		0.615	1.135	0.5375	1.2625	0.0625	0.624	0.264	0.4125		30	85	50	100	30	74	24	35		2033.53	1.2625	100	0.0263508	-0.112548	1	0.913802	0.887452
206050_s_at	RNH1	793.6	674.16	586.45	703.6	296.725	796.8	953.91	847.92	948.487	705.02		1.195	0.925	0.85	1.2625	0.225	0.418	0.152	0.41		85	75	50	100	27.5	60	8	25		953.91	1.2625	100	-0.021546	-0.112548	1	0.865906	0.887452
220038_at	C8orf44	3.84	58.54	25.9	44.35	5	100.075	138.68	45.7	67.9125	72.52		-0.34	4.67	3.375	3.975	0.22	0.92	-0.604	-0.12		0	95	75	87.5	22.5	74	0	2.5		138.68	4.67	95	-0.0577133	0.419336	0.467307	0.82893	0.886643
204774_at	EVI2A	95.58	195.42	71.25	128.65	78.2	118.863	359.11	101.52	253.312	64.38		0.235	0.975	0.0375	0.4125	0.7825	2.614	0.764	1.9125		10	65	0	37.5	40	98	8	67.5		359.11	2.614	98	-0.047934	0.0984104	0.786923	0.837399	0.885333
217766_s_at	TMEM50A	306.66	281.72	148.85	314.7	162.175	331.475	543.44	372.54	430.175	252.62		0.905	1	0.175	0.875	0.6075	1.244	0.428	0.7675		35	80	12.5	62.5	65	100	28	45		543.44	1.244	100	-0.0397563	-0.115436	1	0.844808	0.884564
202484_s_at	MBD2	172.9	268.08	203.9	314.95	122.525	526.313	858.02	403.54	588.75	376.6		0.19	1.09	0.525	1.2375	0.4775	1.08	0.044	0.41		15	95	50	100	52.5	100	4	32.5		858.02	1.2375	100	-0.0258001	-0.116451	1	0.857749	0.883549
201960_s_at	MYCBP2	547.52	328.02	290.4	286.5	210.2	988.012	1203.49	742.78	723.65	703.36		1.23	0.885	0.85	0.575	0.4	0.71	-0.004	-0.09		100	95	75	62.5	60	80	0	0		1203.49	1.23	100	-0.0104735	-0.117621	1	0.871905	0.882379
209687_at	CXCL12	844.2	1119.74	459.75	1033.95	517.975	1684.79	4069.12	2129.86	2738.97	1824.88		0.535	1.135	-0.1	1.0125	-0.3175	1.226	0.332	0.5525		45	95	0	87.5	30	100	24	47.5		4069.12	1.226	100	0.116659	-0.118246	1	0.998413	0.881754
200634_at	PFN1	179.16	1062.06	725.2	1279.65	509.925	1464.04	1887.85	1635.7	2208.67	1004.54		-1.28	0.955	0.5	1.2125	0.575	0.924	0.692	1.0625		0	85	50	100	65	94	60	67.5		2208.67	1.2125	100	0.0341209	-0.120353	1	0.913768	0.879647
213005_s_at	KANK1	531.8	490.64	654.8	517	253.15	934.75	1190.15	803.56	823.813	827.38		1.14	0.885	1.2125	0.9625	0.2825	0.598	0.108	0.0975		80	85	100	87.5	40	58	20	17.5		1190.15	1.2125	100	-0.0110653	-0.120353	1	0.868582	0.879647
201530_x_at	EIF4A1	706.04	1305.04	1420.1	1668.3	621.825	1784.45	2078.13	1586.32	2106.45	1775.22		0.315	0.72	0.8375	1.2	0.1825	0.412	0.108	0.445		15	65	62.5	100	50	74	32	42.5		2106.45	1.2	100	0.0295859	-0.122304	1	0.907282	0.877696
213864_s_at	NAP1L1	767.48	1025.36	1339.35	1253.25	596	2188.81	2590.58	1627.46	1605.44	1868.28		0.395	0.705	1.2	1.025	0.1725	0.424	-0.316	-0.3275		0	85	100	87.5	27.5	58	4	5		2590.58	1.2	100	0.0510641	-0.122304	1	0.92876	0.877696
218589_at	LPAR6	188.66	344.06	122.6	257.1	148.75	376.85	707.92	385.52	508.55	300.68		0.23	0.915	-0.4375	0.65	0.1775	1.194	0.384	0.635		15	75	0	50	45	100	24	57.5		707.92	1.194	100	-0.0324592	-0.123241	1	0.8443	0.876759
211161_s_at	COL3A1	684.14	797.16	785.45	634.75	538.7	2069.6	4162.4	1952.04	2266.51	679.88		1.49	1.78	0.875	1.625	1.17	2.556	1.056	1.2925		75	75	50	75	65	98	56	60		4162.4	2.556	98	0.120797	0.089357	0.786923	0.997077	0.87628
200886_s_at	PGAM1	689.14	511.5	450.1	597.2	301.05	1042.24	1568.36	793.66	1083.63	687.24		1.15	0.7	0.4	0.725	0.57	1.188	0.212	0.63		100	75	37.5	87.5	60	100	28	42.5		1568.36	1.188	100	0.0057138	-0.124177	1	0.881536	0.875823
205173_x_at	CD58	100.54	201.06	102.6	214.45	104.85	309.725	489.61	364.46	494.325	255.66		0.26	1.12	0.2375	1.1875	0.255	0.922	0.34	0.7575		20	95	25	87.5	42.5	100	8	57.5		494.325	1.1875	100	-0.0419352	-0.124255	1	0.833809	0.875745
217294_s_at	ENO1	30.36	304.54	288	390.45	128.45	647.662	772.17	822.12	1041.78	503.66		-2.535	1.065	0.8875	1.1875	0.355	0.56	0.776	0.9775		0	100	75	62.5	50	64	68	67.5		1041.78	1.1875	100	-0.0176477	-0.124255	1	0.858097	0.875745
201845_s_at	RYBP	145.1	154.38	127	139.45	57.2	289.9	427.96	214.86	216.338	340.06		1.03	1.185	1.025	0.9875	-0.195	0.388	-0.564	-0.52		80	85	100	100	12.5	56	0	0		427.96	1.185	100	-0.0448795	-0.124646	1	0.830475	0.875354
203923_s_at	CYBB	73.56	227.62	64.05	189.1	48.75	240.913	546.37	177.84	455.675	103.04		-0.11	1.33	-0.325	1.225	0.73	2.548	0.9	1.84		0	60	0	50	37.5	98	36	72.5		546.37	2.548	98	-0.0396263	0.0881083	0.786923	0.835405	0.875031
201900_s_at	AKR1A1	231.1	354.42	189.6	306.15	205.9	406.813	636.38	622.24	628.938	301.24		0.255	0.555	-0.275	0.5	0.5225	1.176	0.896	1.07		0	80	0	50	45	100	48	70		636.38	1.176	100	-0.035633	-0.12605	1	0.838316	0.87395
201128_s_at	ACLY	231.54	346.64	244.2	409.85	129.575	390.4	632.29	349.12	351.938	259.7		0.645	1.04	0.3	1.1125	0.39	1.172	0.056	0.13		70	90	62.5	100	45	92	24	30		632.29	1.172	100	-0.0358145	-0.126675	1	0.837511	0.873325
201180_s_at	GNAI3	380.1	362.54	249.6	361.85	172.9	598.887	863.73	532.34	660.738	560.34		1.095	1.095	0.6	1.1625	0.1175	0.628	-0.084	0.215		85	85	62.5	100	35	82	8	27.5		863.73	1.1625	100	-0.0255468	-0.128158	1	0.846296	0.871842
200657_at	SLC25A5	931.2	694.26	558.5	762.45	329.825	768.55	1351.65	850.04	1182	608.06		1.125	0.73	0.325	0.6875	0.3675	1.154	0.52	0.885		90	80	50	100	32.5	78	32	40		1351.65	1.154	100	-0.00390043	-0.129485	1	0.866615	0.870515
202266_at	TDP2	282.34	253.6	244.6	274.5	133.875	1107.85	1143.63	757.38	926.812	736.48		1.14	0.95	0.775	1.1	0.5875	0.646	-0.004	0.225		35	80	50	100	57.5	80	12	32.5		1143.63	1.14	100	-0.0131291	-0.13167	1	0.855201	0.86833
211936_at	HSPA5	419.6	881.36	998.25	710.9	523.975	2776.55	3551.34	2068.12	2585.4	2329.46		-0.27	1.125	1.05	0.95	0.3475	0.738	-0.084	0.11		10	100	75	100	65	80	16	25		3551.34	1.125	100	0.0936878	-0.134011	1	0.959677	0.865989
213016_at	BBX	192.42	357.44	190.9	224.45	159.275	621.925	777.49	358.92	404.012	455.78		0.43	1.12	0.475	0.575	0.375	0.612	-0.24	-0.2275		0	100	37.5	50	47.5	66	8	10		777.49	1.12	100	-0.0293728	-0.134792	1	0.835836	0.865208
201300_s_at	PRNP	519.04	585.36	407.65	501.85	243.725	1511.43	2082.22	1458.86	1588.84	1853.52		1.115	1.085	0.5375	0.9375	-0.2825	0.212	-0.32	-0.275		80	95	50	100	10	52	4	22.5		2082.22	1.115	100	0.028511	-0.135572	1	0.892939	0.864428
209786_at	HMGN4	422.66	417.7	353.2	461.5	193.025	745.575	832.55	563.06	640.225	688.88		0.795	1.105	0.8375	0.975	0.115	0.342	-0.332	-0.1275		55	100	100	100	40	56	0	0		832.55	1.105	100	-0.0269301	-0.137133	1	0.835937	0.862867
208864_s_at	TXN	328.32	410.46	312.25	409.45	235.275	1005.53	1736.09	935.04	1123.9	764.38		0.51	0.685	0.275	0.6625	0.29	1.1	0.204	0.38		5	60	0	50	45	100	16	35		1736.09	1.1	100	0.0131551	-0.137913	1	0.875242	0.862087
209355_s_at	PPAP2B	179.5	329.62	209.1	324.45	120.275	600.513	906.26	411.5	555.212	539.98		0.285	1.095	0.5875	1.0875	0.22	0.81	-0.34	0.1425		25	85	62.5	100	47.5	78	8	22.5		906.26	1.095	100	-0.0236599	-0.138694	1	0.837646	0.861306
200975_at	PPT1	358.14	532.08	409.85	514.2	284.975	1087.85	1603.29	850.32	1342.94	730.28		0.345	0.89	0.5375	0.85	0.5175	1.072	0.224	0.795		5	75	50	62.5	65	100	20	55		1603.29	1.072	100	0.00726346	-0.142284	1	0.864979	0.857716
202006_at	PTPN12	195.24	249.56	215.8	196.55	137.05	516.9	713.54	504.12	563.913	525.52		0.24	1.065	0.725	1.0375	-0.09	0.436	-0.044	0.0225		25	85	62.5	100	10	74	8	25		713.54	1.065	100	-0.0322099	-0.143377	1	0.824413	0.856623
200777_s_at	BZW1	396.12	374.02	418.6	392.3	220.225	1195.7	1369.8	929.76	982.2	1075.5		1.015	0.84	1.0625	0.8625	0.2675	0.456	-0.164	-0.0425		55	85	100	87.5	57.5	74	16	20		1369.8	1.0625	100	-0.00309522	-0.143767	1	0.853138	0.856233
201306_s_at	ANP32B	795.14	833.66	759.25	1041.45	491.25	1345.31	1655.45	1041.7	1257.19	1243.82		1.05	1.02	0.6625	1.0375	0.07	0.35	-0.172	0.005		85	85	75	100	10	62	0	7.5		1655.45	1.05	100	0.00957751	-0.145718	1	0.863859	0.854282
212271_at	MAPK1	373.3	791.2	577.65	724.4	319.85	1131.64	1722.48	1747.22	1572.94	1195.46		0.08	1.05	0.7875	0.8875	-0.0075	0.526	0.524	0.3275		15	100	25	25	7.5	80	32	35		1747.22	1.05	100	0.0136488	-0.145718	1	0.867931	0.854282
201103_x_at	NBPF10	1194.68	1164.36	953.2	981.15	531.05	1184.94	1952.96	1095.04	1359.36	986.56		1	1	0.8	0.875	0.2475	1.046	0.06	0.3075		60	75	75	62.5	47.5	100	12	37.5		1952.96	1.046	100	0.0227764	-0.146342	1	0.876434	0.853658
203037_s_at	MTSS1	310.58	457.3	313.9	436.35	288.175	818.912	1134.45	766.52	794.587	563.2		0.29	0.89	0.2875	0.7125	0.46	1.036	0.552	0.56		5	85	50	75	47.5	100	44	37.5		1134.45	1.036	100	-0.0135364	-0.147903	1	0.83856	0.852097
200005_at	EIF3D	760.54	736.78	710.85	871.7	430.05	1537.52	1730.88	1493.24	1629.51	1405.2		1.035	0.735	0.725	1.025	0.2225	0.368	0.188	0.3725		100	70	62.5	100	30	74	16	30		1730.88	1.035	100	0.0129239	-0.14806	1	0.864864	0.85194
214022_s_at	IFITM1	2937.26	1120.84	572.8	1072.25	872.7	4563.61	3208.15	1413.56	2525.25	1120.94		2.395	1.12	0.3	1.0875	1.73	1.464	0.3	1.09		85	65	25	75	85	98	24	70		4563.61	2.395	98	0.138597	0.0642261	0.786923	0.989746	0.851149
208736_at	ARPC3	185.74	356.38	218.9	372.5	169.4	1337.11	1810.43	982.56	1454.13	847.3		-0.13	1.025	0.325	1.025	0.6175	1.026	0.12	0.5675		0	80	37.5	62.5	72.5	100	0	42.5		1810.43	1.026	100	0.0164531	-0.149464	1	0.866989	0.850536
200881_s_at	DNAJA1	459.6	574.06	424.8	519.5	305.875	1495.77	1415.1	850.94	951.55	930.78		0.865	1.025	0.7375	0.925	0.6675	0.634	-0.044	0.26		55	100	75	100	65	70	16	25		1495.77	1.025	100	0.00249338	-0.14962	1	0.852873	0.85038
217986_s_at	BAZ1A	79.92	123.54	80.65	117.95	55.575	219.575	295.06	131.9	184.65	221.34		0.735	1.025	0.5	0.8625	0.1175	0.492	-0.364	-0.0925		55	90	75	100	37.5	72	0	25		295.06	1.025	100	-0.0507755	-0.14962	1	0.799604	0.85038
220990_s_at	MIR21	341.52	306.64	289.2	355.95	173.55	660.162	857.16	646.36	840.85	626.3		0.77	0.895	1.025	1.025	0.1025	0.454	0.152	0.35		50	85	100	100	40	80	16	35		857.16	1.025	100	-0.0258382	-0.14962	1	0.824541	0.85038
212043_at	TGOLN2	449.22	805.86	677.4	636.35	341.975	1385.66	1719.33	1106.38	1214.6	1204.32		0.55	1.02	0.6625	0.9125	0.2375	0.634	-0.168	-0.0225		35	100	75	100	40	92	0	10		1719.33	1.02	100	0.0124115	-0.150401	1	0.862011	0.849599
217957_at	C16orf80	162.66	196.64	167	249.5	104.375	496.963	653.53	625.44	623.675	412.88		0.75	0.87	0.525	1	0.255	0.66	0.62	0.5925		60	90	50	100	52.5	88	44	50		653.53	1	100	-0.0348722	-0.153523	1	0.811605	0.846477
209286_at	CDC42EP3	152.66	236.52	224.4	240.35	177.375	499.462	625.56	660.34	471.125	320.84		0.16	0.655	0.3625	0.525	0.5925	0.988	0.82	0.435		55	95	50	87.5	65	100	48	45		660.34	0.988	100	-0.0345701	-0.155396	1	0.810034	0.844604
201645_at	TNC	260.1	154.18	263	201.15	60.525	261.275	567.87	267.84	488.813	99.34		2.895	2.815	2.15	3.225	2.2825	3.708	1.96	1.8075		65	70	50	75	80	96	60	72.5		567.87	3.708	96	-0.0386725	0.269175	0.573846	0.804349	0.843021
218618_s_at	FNDC3B	253.32	344.4	330	240.85	150.95	528.6	586.03	483.52	522.263	522.38		0.53	0.92	0.975	0.4625	0.08	0.264	-0.148	0.0425		45	80	100	50	37.5	56	16	25		586.03	0.975	100	-0.0378668	-0.157425	1	0.804708	0.842575
213111_at	PIKFYVE	116.82	178.9	101.15	171.25	87.65	359.112	415.18	353.36	364.988	336.34		0.655	0.97	0.225	0.75	0.0375	0.31	0.072	0.12		70	100	50	75	32.5	54	4	15		415.18	0.97	100	-0.0454465	-0.158206	1	0.796348	0.841794
221492_s_at	ATG3	203.12	312.18	227.1	299.4	164.675	947.662	1118.42	789.98	921.05	798.4		0.595	0.97	0.6125	0.9625	0.395	0.592	0.02	0.2425		25	95	62.5	100	47.5	76	8	15		1118.42	0.97	100	-0.0142476	-0.158206	1	0.827547	0.841794
201078_at	TM9SF2	510.12	863.7	717.2	804.35	411.3	1667.21	1949.91	1516.32	1760.61	1350.66		0.185	0.965	0.625	0.95	0.33	0.518	0.164	0.37		0	100	87.5	100	57.5	84	20	35		1949.91	0.965	100	0.0226411	-0.158986	1	0.863655	0.841014
208370_s_at	RCAN1	200.26	324.06	236.9	262.55	126.2	1255.87	1115.85	1539.44	805.45	794.52		0.755	0.95	0.95	0.7125	0.46	0.17	0.844	-0.0025		50	85	100	75	52.5	42	56	25		1539.44	0.95	100	0.00443078	-0.161327	1	0.843103	0.838673
202442_at	AP3S1	722.12	767.82	594.95	748.55	506.55	1067.42	1819.22	1174.74	1319.06	1187.64		0.58	0.845	0.3625	0.925	-0.18	0.638	0.016	0.1925		35	75	37.5	87.5	12.5	100	0	20		1819.22	0.925	100	0.0168431	-0.16523	1	0.851613	0.83477
203008_x_at	TXNDC9	244.26	407.66	358.45	391	207.8	752.65	878.07	752.92	783.788	614.88		0.29	0.915	0.725	0.9125	0.2225	0.464	0.296	0.24		20	95	87.5	100	42.5	76	20	35		878.07	0.915	100	-0.0249106	-0.166791	1	0.808299	0.833209
208992_s_at	STAT3	106.26	560.34	457.5	543.7	392.8	1000.45	1309.82	1032.8	1171.58	1292.44		-1.52	0.83	0.5625	0.9125	-0.3225	0.148	-0.336	-0.1525		0	100	87.5	87.5	15	54	0	10		1309.82	0.9125	100	-0.0057562	-0.167181	1	0.827063	0.832819
209130_at	SNAP23	442.46	495.74	523.1	489.85	260.3	1123.65	1376.28	823.26	1022.41	1071.28		0.91	0.88	0.9	0.775	0.1125	0.372	-0.26	-0.055		45	95	100	75	25	62	0	10		1376.28	0.91	100	-0.00280773	-0.167571	1	0.829621	0.832429
200704_at	LITAF	341.52	369.52	376.15	364.85	273.575	336.525	641.9	347.88	461.9	386.58		0.68	0.89	0.7625	0.875	-0.405	0.704	-0.248	0.1725		55	85	100	100	12.5	92	0	22.5		641.9	0.89	100	-0.0353882	-0.170693	1	0.793919	0.829307
201648_at	JAK1	1070.92	833.64	941	781.9	511.75	2387.77	2335.3	1733.8	1838.55	1809		0.89	0.605	0.85	0.575	0.4925	0.382	-0.048	-0.0225		80	55	100	37.5	57.5	66	12	12.5		2387.77	0.89	100	0.0420665	-0.170693	1	0.871374	0.829307
202370_s_at	CBFB	514.96	483.02	536.65	537.75	262.025	697.088	697.4	594.5	672.2	663.86		0.435	0.74	0.825	0.8875	0.165	0.208	-0.068	0.13		30	85	87.5	100	40	60	8	25		697.4	0.8875	100	-0.0329259	-0.171083	1	0.795991	0.828917
208683_at	CAPN2	1226.1	1525.78	1396.65	1804.75	747.8	3295.95	3702.38	3120.2	3524.41	2564.36		0.47	0.695	0.55	0.8875	0.365	0.568	0.196	0.3325		35	65	75	100	65	84	20	32.5		3702.38	0.8875	100	0.100389	-0.171083	1	0.929305	0.828917
216295_s_at	CLTA	445.9	430	264.15	467.65	223.825	855.562	1008.35	635.84	782.612	654.26		0.86	0.79	0.525	0.8	0.285	0.582	-0.14	0.095		55	95	75	100	32.5	74	4	10		1008.35	0.86	100	-0.0191308	-0.175376	1	0.805494	0.824624
219279_at	DOCK10	20.8	73.64	2.75	46.75	5.65	58.6875	219.02	12	74.3125	25.36		1.09	3.585	-1	2.9125	0.1325	2.766	-1.52	1.3125		30	80	0	75	40	96	4	50		219.02	3.585	96	-0.054149	0.249976	0.573846	0.769673	0.823822
212296_at	PSMD14	950.6	714.14	1051	1060.55	754.225	2565.35	1856.17	2614.82	2364.84	1972.12		0.685	0.26	0.825	0.8125	0.325	-0.146	0.344	0.1775		35	15	100	62.5	50	2	24	5		2614.82	0.825	100	0.0521395	-0.180839	1	0.871301	0.819161
219593_at	SLC15A3	91.52	135.7	38.7	95.1	14.075	171.525	193.75	77.48	122.35	45.84		1.22	2.18	0.875	1.7	1.7	2.168	0.708	1.3975		25	45	0	12.5	62.5	98	0	47.5		193.75	2.18	98	-0.0552701	0.0306663	0.786923	0.762319	0.817589
200945_s_at	SEC31A	389.24	821.64	704.15	698.1	483.825	1742	2100.96	1727.1	1735.52	1454.16		-0.275	0.795	0.6875	0.7	0.205	0.53	0.16	0.1925		0	70	50	75	35	100	20	35		2100.96	0.795	100	0.0293423	-0.185522	1	0.843821	0.814478
212414_s_at	GLYR1	68.62	154.7	50.35	182.15	33.275	151.35	336.51	85.16	140.425	71.08		0.46	1.24	0.05	1.2375	0.7925	2.146	0.276	1.035		5	55	0	50	47.5	98	8	37.5		336.51	2.146	98	-0.0489366	0.0253591	0.786923	0.763345	0.812282
202838_at	FUCA1	230.66	301.34	207.25	363.3	187.55	535.113	652.35	542.74	674.913	403.56		0.07	0.57	-0.1125	0.775	0.455	0.746	0.548	0.78		0	70	0	100	42.5	92	36	37.5		674.913	0.78	100	-0.0339235	-0.187863	1	0.778213	0.812137
208875_s_at	PAK2	97.28	225.64	199.15	170.65	137	348.813	366.56	287.84	342.825	292.16		-0.415	0.745	0.65	0.3875	0.205	0.424	-0.028	0.2475		0	100	100	50	42.5	62	0	22.5		366.56	0.745	100	-0.0476035	-0.193326	1	0.75907	0.806674
203729_at	EMP3	69.92	441.14	222.95	351.25	110.35	343.175	735.69	256.9	475.675	193.78		-0.77	1.765	0.5625	1.4875	0.88	2.108	0.576	1.3425		5	95	37.5	75	62.5	98	32	67.5		735.69	2.108	98	-0.0312272	0.0194276	0.786923	0.775123	0.80635
218543_s_at	PARP12	564.96	246.36	94.9	183.45	118.475	571.938	351.88	120.22	279.387	97.02		1.735	0.92	-0.2625	0.5375	2.0975	1.846	0.264	1.3125		80	60	0	37.5	72.5	98	4	77.5		571.938	2.0975	98	-0.038492	0.0177887	0.786923	0.766219	0.804711
222244_s_at	TUG1	459.94	556.74	509.15	585	372.525	816.237	904.99	680.48	707.725	680.26		0.3	0.615	0.5125	0.725	0.26	0.356	0.052	0.13		10	75	75	100	27.5	46	4	5		904.99	0.725	100	-0.0237163	-0.196448	1	0.779836	0.803552
218499_at	MST4	36.28	41.06	23.95	40.55	16.95	47.7875	120.5	51.36	57.7125	32.26		1.285	1.785	0.75	1.45	0.6275	2.022	0.888	0.8775		20	60	0	37.5	30	98	24	40		120.5	2.022	98	-0.0585198	0.00600368	0.786923	0.734407	0.792926
204897_at	PTGER4	165.08	289.82	94.15	197.85	64.875	326.6	992.98	327.96	476.025	356.42		1.345	1.93	0.6	1.425	-0.475	1.414	-0.112	0.2825		85	90	50	75	20	98	8	32.5		992.98	1.93	98	-0.0198127	-0.00835682	0.786923	0.758753	0.778566
211795_s_at	FYB	54.84	120.1	36.9	53.8	24.275	81.8875	303.66	47.96	119.8	29.42		1.18	2.235	0.175	1.0625	1.09	3.272	0.62	1.65		10	55	0	12.5	22.5	96	0	50		303.66	3.272	96	-0.050394	0.201119	0.573846	0.724571	0.774965
201753_s_at	ADD3	205.28	473.38	222.85	516.2	190.325	613.4	1409.44	516.22	636.975	454.8		0.435	1.315	0.375	1.1375	0.45	1.64	0.304	0.6225		30	85	25	75	45	98	20	47.5		1409.44	1.64	98	-0.00133661	-0.0536236	0.786923	0.731963	0.733299
202643_s_at	TNFAIP3	99.6	171.62	82.45	92.9	118.625	175.225	273.45	123.02	167.375	104.24		-0.375	0.745	-0.1625	-0.025	0.8025	1.632	0.356	0.705		0	60	0	0	62.5	98	28	50		273.45	1.632	98	-0.0517343	-0.0548723	0.786923	0.680316	0.73205
214453_s_at	IFI44	724.02	175.38	73.55	132.9	90.2	652.125	175.77	110.5	174.3	59.84		2.97	0.64	-0.3625	0.375	2.735	1.63	0.784	1.335		95	55	0	12.5	75	96	44	55		724.02	2.97	96	-0.0317449	0.153979	0.573846	0.69608	0.727825
219243_at	GIMAP4	112.56	206.9	88.85	175.8	85.225	365.2	585.24	162.36	320.238	194.3		0.53	1.295	-0.1125	1.2875	0.8	1.528	-0.392	0.4425		10	85	12.5	75	60	98	0	22.5		585.24	1.528	98	-0.0379018	-0.071106	0.786923	0.677915	0.715817
212944_at	SLC5A3	113.5	226.98	132.1	179	92.3	197.888	453.96	160.24	231.537	171.54		0.23	0.86	0.175	0.525	0.355	1.488	0.16	0.5375		10	70	25	50	42.5	98	28	37.5		453.96	1.488	98	-0.043726	-0.0773497	0.786923	0.665847	0.709573
221019_s_at	COLEC12	118.74	397.72	116.6	273.8	128.55	243.7	617.31	227.98	420.925	216.32		-0.025	1.09	-0.3125	0.7125	0.0825	1.464	0.136	0.8975		5	55	0	37.5	30	98	12	47.5		617.31	1.464	98	-0.0364791	-0.0810959	0.786923	0.669348	0.705827
204646_at	DPYD	106.6	199.32	69.6	147.25	72.225	283.063	696.38	181.88	333.813	258.98		0.59	1.355	-0.1625	0.9375	0.0925	1.44	-0.184	0.4425		30	90	12.5	62.5	25	98	0	35		696.38	1.44	98	-0.0329712	-0.0848421	0.786923	0.66911	0.702081
202437_s_at	CYP1B1	140.4	185.72	159.35	279.4	49.8	264.913	414.41	169.52	411.188	528.8		2.095	2.98	2.225	3.4625	-0.16	0.63	-0.684	0.0625		65	95	62.5	87.5	40	78	16	35		528.8	3.4625	95	-0.0404058	0.230855	0.467307	0.657756	0.698162
221666_s_at	PYCARD	41.48	96.62	20.4	104.45	15.125	89.35	207.39	49.28	167.3	33.92		0.955	2.51	-0.025	2.425	1.4	2.756	0.064	2.265		20	70	0	37.5	22.5	96	0	62.5		207.39	2.756	96	-0.054665	0.120575	0.573846	0.639756	0.694421
201426_s_at	VIM	2003.2	2868.22	2523.3	3792.6	1842.3	4622.64	7948.61	5280.12	7451.34	3428.12		0.16	1.025	0.775	1.375	0.43	1.298	0.54	1.1325		30	70	62.5	75	57.5	98	48	80		7948.61	1.375	98	0.288771	-0.0949881	0.786923	0.980705	0.691935
203570_at	LOXL1	72.86	237.34	170.45	197.6	35.425	207.963	426.95	244.2	338.925	117.84		1.02	2.695	2.0875	2.675	0.845	2.116	1.012	1.59		0	80	62.5	75	47.5	96	60	67.5		426.95	2.695	96	-0.0449243	0.111054	0.573846	0.639975	0.684899
200958_s_at	SDCBP	1363.7	1201.54	1051.7	1162.7	548.85	2781.56	3579.71	2999.32	3232.79	2141.62		1.27	1.07	0.85	1.0375	0.315	0.74	0.496	0.54		80	80	62.5	75	60	98	36	50		3579.71	1.27	98	0.0949464	-0.111378	0.786923	0.770491	0.675545
218224_at	PNMA1	217.96	182.7	126.3	173.05	84.475	386.75	625.13	254.8	323.1	295.26		1.205	1.15	0.575	1.2625	0.48	1.122	-0.032	0.2975		65	85	25	87.5	40	98	12	25		625.13	1.2625	98	-0.0361321	-0.112548	0.786923	0.638242	0.674374
200891_s_at	SSR1	338.58	592.62	414.2	747.15	171.925	1065.61	2010.78	892.18	1012.9	863.02		0.36	1.165	0.525	1.075	0.3375	1.254	0.156	0.4575		25	70	25	62.5	40	98	20	35		2010.78	1.254	98	0.0253416	-0.113875	0.786923	0.698389	0.673048
208949_s_at	LGALS3	1157.46	1460.2	1379.7	1846.4	860.1	1750.54	3579.61	2830.18	3400.41	1664.52		0.86	0.57	0.0625	0.725	0.0925	1.202	0.716	1.0375		50	60	37.5	75	35	98	64	65		3579.61	1.202	98	0.094942	-0.121992	0.786923	0.759873	0.664931
33304_at	ISG20	284.46	95.06	38.1	80.45	27.75	220.55	160.3	32.9	113.55	25.3		2.53	1.23	0.175	1.075	2.4	2.154	0.008	1.415		65	20	0	12.5	65	96	0	30		284.46	2.53	96	-0.0512458	0.0852986	0.573846	0.607898	0.659144
200703_at	DYNLL1	774.78	1018.88	612.6	1085.45	420.375	1927.86	2691.02	2534.5	3086.87	1469.4		0.71	0.625	0.15	1.15	0.5425	1.106	0.796	1.0675		60	75	37.5	87.5	60	98	52	70		3086.87	1.15	98	0.0730818	-0.130109	0.786923	0.729896	0.656814
201719_s_at	EPB41L2	218.48	249.28	191.95	228.55	141.775	291.025	609.76	300.88	399.813	259.58		0.545	0.935	0.375	0.7375	0.0125	1.14	-0.04	0.42		40	70	50	50	22.5	98	0	30		609.76	1.14	98	-0.036814	-0.13167	0.786923	0.618439	0.655253
212215_at	PREPL	420.5	345.7	292.35	285.4	230.875	1351.65	1270.88	1211.2	919.662	544.64		1.035	0.915	0.6	0.775	0.8975	1.138	0.972	0.33		50	60	50	50	62.5	98	56	27.5		1351.65	1.138	98	-0.00390043	-0.131982	0.786923	0.65104	0.654941
200925_at	COX6A1	334.62	491.68	315.85	563.5	410.825	987.45	1632.07	1127.22	1562.33	707.38		-0.035	0.42	-0.0375	0.425	0.4225	1.1	0.516	0.93		0	60	12.5	75	57.5	98	36	67.5		1632.07	1.1	98	0.00854027	-0.137913	0.786923	0.65755	0.649009
213423_x_at	TUSC3	99.04	87.38	51.35	86.7	76.3	82.975	134.09	138.12	113.5	70.38		0.63	0.575	-0.1625	0.8	0.27	1.092	0.732	0.7475		40	55	12.5	75	15	98	40	37.5		138.12	1.092	98	-0.0577381	-0.139162	0.786923	0.590022	0.647761
204285_s_at	PMAIP1	28.32	115.7	15	39.6	6.525	79.5625	204.41	62.08	99.5375	52.02		1.19	3.13	0.225	2.15	1.055	2.344	0.496	0.625		5	95	0	50	62.5	86	36	40		204.41	3.13	95	-0.0547972	0.178954	0.467307	0.591464	0.646261
214693_x_at	NBPF10	185.52	413.92	329.2	149.25	309.875	648.588	972.14	426.68	591.837	699.7		-0.46	0.55	0.4875	-0.4875	0.31	1.024	-0.092	0.2525		0	65	62.5	0	42.5	98	8	32.5		972.14	1.024	98	-0.0207372	-0.149777	0.786923	0.616409	0.637146
219947_at	CLEC4A	55.4	45.78	14.85	29.5	10.3	42.775	116.45	58.38	76.7	34.52		3.03	2.93	0.7125	2.05	0.2075	1.762	0.656	0.94		95	80	0	75	25	92	20	42.5		116.45	3.03	95	-0.0586995	0.163345	0.467307	0.571952	0.630652
209160_at	AKR1C3	468.9	394.06	429.55	369.1	145.1	881.375	2099.7	1167.62	1363.02	444.74		2.065	1.705	1.6625	1.5625	1.0775	2.306	1.432	1.3875		90	80	87.5	87.5	77.5	96	84	75		2099.7	2.306	96	0.0292865	0.0503339	0.573846	0.653466	0.62418
212094_at	PEG10	28.64	77.04	60.2	122.35	36.3	156.337	295.87	120.14	122.913	53.92		-0.51	1.615	0.925	2.125	1.07	2.194	1.348	1.01		0	35	37.5	62.5	52.5	96	48	35		295.87	2.194	96	-0.0507396	0.0328516	0.573846	0.555958	0.606697
202722_s_at	GFPT1	135.08	166.46	124.25	104.9	159.55	431.488	392.77	254.12	246.938	240.44		0.145	0.54	-0.0125	-0.05	0.6625	0.766	0.072	0.0925		10	65	0	12.5	67.5	98	4	25		431.488	0.766	98	-0.044723	-0.190048	0.786923	0.552151	0.596874
201744_s_at	LUM	339.92	584.94	480.65	535.05	230.125	2013.74	3647.7	2074.72	2130.41	804.68		0.66	1.35	0.8	1.35	0.745	2.112	1.16	1.1125		40	70	62.5	50	62.5	96	72	70		3647.7	2.112	96	0.0979627	0.020052	0.573846	0.69186	0.593898
207173_x_at	CDH11	80.5	156.76	113.6	140.1	68.825	182.575	432.4	258.7	325.687	103.02		0.335	1.115	0.45	1.1375	0.815	2.096	1.176	1.27		30	60	50	62.5	60	96	72	55		432.4	2.096	96	-0.0446825	0.0175545	0.573846	0.546718	0.5914
221253_s_at	MUTED	408.38	942.9	434.4	848.9	221.975	809.962	2863.56	677.74	1872.24	749.48		1.025	2.045	0.8125	1.85	0.17	1.956	0.028	1.1525		15	75	37.5	87.5	22.5	96	16	60		2863.56	2.045	96	0.0631747	0.00959381	0.573846	0.646614	0.583439
211864_s_at	MYOF	52.56	208.14	94.6	177.2	51.3	220.837	488.37	222.28	313.737	112.56		0.255	1.735	0.8125	1.6	0.79	2.044	0.812	1.29		5	70	25	50	35	96	44	57.5		488.37	2.044	96	-0.0421994	0.00943771	0.573846	0.541084	0.583283
203382_s_at	APOE	83.76	141.72	54.7	118.15	50.6	131.375	289.86	194.9	282.838	106.06		1.47	1.995	1.225	1.475	0.38	1.502	0.676	1.18		20	55	0	50	40	96	32	47.5		289.86	1.995	96	-0.0510062	0.00178919	0.573846	0.524629	0.575635
202625_at	LYN	106.18	113.56	72.4	97.95	38.35	124.6	260.84	49.66	131.363	54.4		1.735	1.915	1.175	1.85	0.8725	1.994	0.012	0.5725		60	75	37.5	62.5	45	96	0	55		260.84	1.994	96	-0.0522937	0.0016331	0.573846	0.523185	0.575479
209879_at	SELPLG	104.3	136.78	100.55	120.85	34.225	88.1375	219.42	68.84	145.725	29.04		1.845	2.175	1.6125	2.075	1.1575	3.32	1.356	2.135		0	45	12.5	37.5	30	94	4	45		219.42	3.32	94	-0.0541313	0.208612	0.360768	0.515249	0.56938
202291_s_at	MGP	623.64	1197.22	652.1	1508.35	460.075	2042.85	4823.27	3064.38	2921.64	1036.02		0.065	1.125	0.5875	1.525	0.9625	1.91	1.096	1.2		25	75	62.5	87.5	82.5	96	64	72.5		4823.27	1.91	96	0.150116	-0.0114787	0.573846	0.712483	0.562367
208623_s_at	EZR	52.94	186.62	163.85	167.8	76.625	426.337	614.02	249.12	357.9	191.44		-0.565	1.28	1.1875	1.1	1.23	1.834	0.68	1.1375		0	75	75	75	75	96	44	55		614.02	1.834	96	-0.036625	-0.0233417	0.573846	0.513879	0.550504
212812_at	SERINC5	61.98	75.26	67.95	189.9	36.1	145.75	267.55	139.36	185.162	106.8		0.85	1.485	0.925	1.825	0.1375	1.054	0.144	0.5		0	50	12.5	87.5	35	96	12	35		267.55	1.825	96	-0.051996	-0.0247465	0.573846	0.497103	0.549099
219563_at	C14orf139	193.54	404.64	183.1	355.65	166.95	360.862	896.85	254.98	308.55	286.6		0.36	1.525	0.275	1.275	0.295	1.808	0.024	0.36		0	70	0	62.5	30	96	12	15		896.85	1.808	96	-0.0240774	-0.0274001	0.573846	0.522368	0.546446
215440_s_at	BEX4	45.62	89.96	30.75	104.65	33.575	96.3	239.65	102.1	115.725	83.18		0.495	1.4	0.15	1.775	0.2225	1.54	0.232	0.405		5	60	0	87.5	35	96	12	30		239.65	1.775	96	-0.0532338	-0.0325511	0.573846	0.488061	0.541294
201141_at	GPNMB	412.4	1033	553.75	954.6	444.575	816.45	2180.03	1283.72	2140.55	769.38		-0.135	0.955	-0.15	0.9375	0.2025	1.666	0.672	1.2525		0	75	25	62.5	35	96	52	75		2180.03	1.666	96	0.0328503	-0.0495652	0.573846	0.557131	0.52428
221211_s_at	C21orf7	94.82	289.44	144.8	106.15	140.175	638.8	1517.82	1283.74	358.675	385.26		-0.155	0.75	0.0625	-0.4375	0.47	1.604	0.912	-0.085		5	65	12.5	12.5	52.5	96	44	20		1517.82	1.604	96	0.00347162	-0.0592429	0.573846	0.518074	0.514603
204215_at	C7orf23	98.5	121.56	68.6	119.2	97	151.175	344.11	137.44	192.762	106.22		0.11	0.64	0	0.7	0.2425	1.6	0.312	0.775		5	65	0	50	15	96	24	42.5		344.11	1.6	96	-0.0485995	-0.0598673	0.573846	0.465379	0.513978
212111_at	STX12	256.48	156.86	157.35	164.8	52.35	381.912	382.15	277.68	306.738	403.54		2.265	1.255	1.675	1.675	-0.005	0.106	-0.516	-0.37		95	80	87.5	87.5	32.5	56	0	0		403.54	2.265	95	-0.0459629	0.0439341	0.467307	0.465278	0.511241
202598_at	S100A13	274.3	994.48	801.85	1104.4	725.7	1234.93	1662.4	1802.54	2316.63	721.96		-1.185	0.68	0.2625	0.8375	0.675	1.208	1.192	1.5575		0	40	12.5	37.5	62.5	96	68	82.5		2316.63	1.5575	96	0.0389104	-0.0665012	0.573846	0.546255	0.507344
201445_at	CNN3	70.42	137.12	128.1	228.05	121.025	237.825	487.59	271.8	353.837	151.94		-0.575	0.45	0.1	1.0375	0.405	1.55	0.552	0.8825		0	55	50	75	50	96	40	45		487.59	1.55	96	-0.042234	-0.0676719	0.573846	0.46394	0.506174
218313_s_at	GALNT7	48.88	93.98	69.5	86.3	39.675	132.188	240.15	152.8	253.225	91.3		0.67	1.55	1.1125	1.5	0.46	1.54	0.608	1.115		10	60	37.5	50	42.5	96	40	60		253.225	1.55	96	-0.0526315	-0.0676719	0.573846	0.453542	0.506174
208808_s_at	HMGB2	550.94	233.76	280.45	249.9	121.55	1125.04	1117.6	571.24	708.4	643.14		2.23	0.975	1.2125	0.975	0.5575	0.722	-0.3	-0.0425		95	65	87.5	75	65	82	0	10		1125.04	2.23	95	-0.0139539	0.0384709	0.467307	0.491824	0.505778
200916_at	TAGLN2	207.24	498.7	288.45	424.65	187.1	582.337	1229.89	586.92	991.288	376.78		0.19	1.045	0.5375	1	0.4875	1.526	0.684	1.3075		0	65	25	62.5	55	96	40	82.5		1229.89	1.526	96	-0.00930226	-0.0714181	0.573846	0.493125	0.502427
209909_s_at	TGFB2	14.52	44.76	27.95	37.6	19.2	147.987	204.74	192.34	113.75	70.14		-0.29	1.385	0.5375	1.175	0.6525	1.494	1.504	0.8825		0	80	25	62.5	40	96	72	62.5		204.74	1.504	96	-0.0547825	-0.0748522	0.573846	0.444211	0.498993
215235_at	SPTAN1	143.76	204.1	110.35	218.35	99.525	170.9	336.19	128.3	157.312	140.08		0.925	1.34	0.6125	1.1375	0.2525	1.426	-0.1	0.3		20	60	0	37.5	30	96	8	27.5		336.19	1.426	96	-0.0489508	-0.0870274	0.573846	0.437867	0.486818
211926_s_at	MYH9	90.62	406.16	334	419.15	147.55	209.875	358.12	177.82	219.925	175.72		-0.565	0.975	0.725	1.05	0.6	1.408	0.34	0.7		0	65	50	62.5	45	96	16	42.5		419.15	1.408	96	-0.0452704	-0.089837	0.573846	0.438738	0.484009
201438_at	COL6A3	1565.56	1692.12	1829.75	1755.85	856.175	2581.22	4774.89	2820.12	3329.66	1611.72		0.96	0.945	1.0125	1.0625	0.465	1.4	0.612	0.7875		55	70	50	62.5	65	96	44	52.5		4774.89	1.4	96	0.14797	-0.0910858	0.573846	0.63073	0.48276
204236_at	FLI1	53.62	93.3	41.95	69.15	36.1	178.85	455.91	118.36	230.862	134.98		0.385	1.36	0.1875	0.925	0.2175	1.39	-0.26	0.5825		25	85	25	62.5	40	96	0	27.5		455.91	1.39	96	-0.0436395	-0.0926467	0.573846	0.437559	0.481199
221816_s_at	PHF11	401.06	340.86	95.05	348	128.925	489.625	608.48	236.42	397.338	243.1		1.38	1.31	-0.1	1.2375	0.9575	1.3	0.1	0.71		65	90	62.5	87.5	72.5	96	8	57.5		608.48	1.38	96	-0.0368708	-0.0942076	0.573846	0.442767	0.479638
211666_x_at	RPL3	697.56	1556.08	1323.55	1824.5	915.5	2388.65	4076.65	2416.56	3135.7	1750.88		-0.485	0.82	0.5875	1.0375	0.475	1.348	0.52	0.815		5	65	50	87.5	60	96	36	62.5		4076.65	1.348	96	0.116993	-0.0992026	0.573846	0.591636	0.474643
208374_s_at	CAPZA1	543.32	454.2	283.45	468.85	189.325	886.125	1442.96	692.58	1010.28	552.32		1.345	0.915	0.35	1.0125	0.535	1.206	0.268	0.7425		55	35	0	62.5	22.5	96	4	35		1442.96	1.345	96	0.000150492	-0.0996709	0.573846	0.474325	0.474175
211921_x_at	PTMA	1074.2	534.34	301.9	670.95	367.5	1299.76	2319.92	899.24	1396.64	1284.94		1.975	0.41	-0.3875	0.5375	0.2925	1.116	-0.508	0.1425		95	30	0	25	52.5	78	8	35		2319.92	1.975	95	0.0390564	-0.00133266	0.467307	0.505031	0.465974
201944_at	HEXB	570.64	373.08	360.25	430.75	258.625	784.962	940.09	586.14	838.475	540.48		1.28	0.515	0.5375	0.825	0.53	0.834	-0.024	0.5775		80	55	62.5	75	77.5	96	8	42.5		940.09	1.28	96	-0.0221591	-0.109817	0.573846	0.44187	0.464029
221039_s_at	ASAP1	39.1	135.72	87.15	137.4	64.9	148.425	266.54	103.5	189.925	122.28		-0.805	0.77	0.05	0.7625	0.36	1.224	-0.028	0.7025		0	55	0	75	42.5	96	12	45		266.54	1.224	96	-0.0520408	-0.118558	0.573846	0.403247	0.455288
209515_s_at	RAB27A	64.24	143.72	99.85	117.2	47.875	127.275	335.37	127	153.425	95.96		-0.025	1.575	0.95	1.3125	0.3025	1.872	0.364	0.575		5	95	62.5	87.5	22.5	90	20	45		335.37	1.872	95	-0.0489872	-0.0174102	0.467307	0.40091	0.449897
219087_at	ASPN	318.92	324.14	312.55	318.8	291.7	748.575	1987.78	572.18	638.837	272.24		0.665	0.375	0.275	0.975	1.0525	2.55	0.556	1.045		45	45	37.5	62.5	55	94	40	55		1987.78	2.55	94	0.0243212	0.0884205	0.360768	0.47351	0.449189
208146_s_at	CPVL	184.74	291.26	104.35	220.75	76.275	250.012	539.36	307.32	450.9	209.24		1.22	1.83	0.4125	1.0375	0.2925	1.742	0.644	1.1875		40	95	0	62.5	42.5	94	52	60		539.36	1.83	95	-0.0399373	-0.0239661	0.467307	0.403404	0.443341
209154_at	TAX1BP3	294.02	449.94	251.4	361.75	180.1	921.175	1541.97	969.8	1094.5	716.44		1.035	1.105	0.5375	1	0.37	1.118	0.448	0.6525		60	75	62.5	75	50	96	32	50		1541.97	1.118	96	0.00454302	-0.135104	0.573846	0.443285	0.438742
215823_x_at	PABPC1	498.66	853.52	651.85	648.55	351.225	790.612	1745.94	715.06	1161.77	763.5		0.495	0.945	0.525	0.675	0.1625	1.106	0.172	0.6475		40	75	50	62.5	20	96	4	40		1745.94	1.106	96	0.0135921	-0.136977	0.573846	0.450461	0.436869
208791_at	CLU	139.44	342.04	188	431.75	141.375	405.862	814.18	479.54	547.462	300.52		1.11	2.415	1.975	2.45	0.42	1.676	0.812	0.9775		15	70	37.5	75	42.5	94	52	65		814.18	2.45	94	-0.027745	0.0728112	0.360768	0.405835	0.43358
212387_at	TCF4	265.66	333.72	192.9	323.45	256.325	476.875	791.91	412.2	480.65	378.56		0.235	0.485	-0.2625	0.525	0.415	1.04	0.032	0.2825		40	75	37.5	75	40	96	8	15		791.91	1.04	96	-0.028733	-0.147279	0.573846	0.397834	0.426567
201980_s_at	RSU1	182.96	175.88	112.3	166.85	107.025	424.525	633.64	394.5	533.7	294.62		0.995	0.87	0.1	0.6375	0.3625	1.02	0.312	0.7225		35	55	0	37.5	50	96	24	47.5		633.64	1.02	96	-0.0357546	-0.150401	0.573846	0.38769	0.423445
200866_s_at	PSAP	398.76	1920.22	1556.85	1752.3	997.25	3658.18	4130.41	3057.54	3852.04	2664.8		-1.45	1.015	0.8	0.95	0.365	0.556	0.092	0.39		0	75	62.5	62.5	62.5	96	20	40		4130.41	1.015	96	0.119378	-0.151181	0.573846	0.542042	0.422664
212971_at	CARS	895.32	448.84	463.05	455.75	399.05	1427.8	960.83	684.96	834.15	882.02		1.68	0.63	0.5625	0.625	0.65	0.19	-0.304	-0.1125		95	60	37.5	37.5	72.5	50	12	22.5		1427.8	1.68	95	-0.000522074	-0.0473799	0.467307	0.419405	0.419927
206991_s_at	CCR5	66.64	169.84	27.75	115	32.875	121.65	386.71	38.74	170.287	32.7		0.37	2.81	-0.35	2.05	0.835	3.712	0	1.675		10	65	0	37.5	12.5	92	0	32.5		386.71	3.712	92	-0.0467095	0.2698	0.147691	0.370782	0.417491
210719_s_at	HMG20B	68.38	103.14	71.75	97.15	60.225	111.763	164.09	82.44	101.287	72.4		0.25	0.68	0.2375	0.6	0.3925	0.98	-0.032	0.14		0	55	0	75	35	96	8	15		164.09	0.98	96	-0.056586	-0.156645	0.573846	0.360615	0.417201
205242_at	CXCL13	20.18	93.26	5.9	82.05	6.85	113.875	112.01	5.66	128.6	2.72		0.53	3.175	-0.7875	2.9	3.12	4.976	0.76	3.645		20	60	0	50	62.5	90	0	50		128.6	4.976	90	-0.0581605	0.467101	-0.065386	0.343554	0.401715
208901_s_at	TOP1	161.8	286.54	234.2	210.05	78.325	429.087	497.55	341.84	453.6	346.54		1.285	1.56	1.3125	1.2875	0.2575	0.482	0.156	0.36		50	95	87.5	62.5	32.5	60	4	27.5		497.55	1.56	95	-0.0417922	-0.066111	0.467307	0.359404	0.401196
218738_s_at	RNF138	174.56	220.18	126.9	174.95	65.25	352.35	469.31	294.76	345.5	352.66		1.17	1.55	0.85	1.3125	-0.0375	0.452	-0.224	-0.0875		70	95	25	75	25	64	0	10		469.31	1.55	95	-0.043045	-0.0676719	0.467307	0.35659	0.399635
209014_at	MAGED1	614.42	504.54	434.25	503.2	661.95	989.088	1331.41	1307.06	1346.29	713.82		0.34	0.165	0.1125	0.2625	0.4325	0.84	0.82	0.795		40	50	50	62.5	55	96	56	40		1346.29	0.84	96	-0.00413823	-0.178498	0.573846	0.39121	0.395348
202510_s_at	TNFAIP2	309.22	701.9	242.15	537.25	267.375	275.087	525.89	164.62	326.525	198.24		0.05	1.23	-0.05	0.9125	0.4475	1.478	0.116	0.7		5	95	0	75	45	86	12	47.5		701.9	1.478	95	-0.0327263	-0.0789106	0.467307	0.35567	0.388396
216250_s_at	LPXN	148.42	236.34	112.95	188.95	127.725	145.787	325.13	111.72	201.625	87.88		-0.08	0.6	-0.3	0.425	0.7175	2.092	0.568	1.2825		5	55	0	37.5	40	94	16	67.5		325.13	2.092	94	-0.0494415	0.0169301	0.360768	0.328257	0.377699
218035_s_at	RBM47	74.12	167.4	91.85	141.15	45.55	81.2375	205.36	63.86	163.3	20.32		0.71	1.5	0.9875	1.6	1.975	3.438	1.78	2.8775		5	65	25	62.5	32.5	92	12	57.5		205.36	3.438	92	-0.054755	0.227031	0.147691	0.319967	0.374722
218718_at	PDGFC	247.16	454.26	282.1	358.4	193.475	699.337	1340.32	1160.52	993.712	720.56		0.49	1.325	0.4	0.725	-0.045	0.986	0.656	0.485		20	95	37.5	62.5	17.5	92	60	52.5		1340.32	1.325	95	-0.00440308	-0.102793	0.467307	0.360111	0.364514
210889_s_at	FCGR2B	56.24	141.56	92.65	114.95	89.775	82.55	291.86	127.1	272.15	82.56		-0.44	0.785	0.125	0.25	-0.34	2.006	0.34	1.5675		0	55	12.5	50	22.5	94	28	67.5		291.86	2.006	94	-0.0509175	0.0035062	0.360768	0.313357	0.364275
218730_s_at	OGN	10.22	72.58	15	90.55	30.75	124.113	333.14	212.82	209.25	83.26		-1.73	1.575	-0.175	1.9875	0.2275	1.85	0.692	1.1475		0	60	0	62.5	50	94	56	52.5		333.14	1.9875	94	-0.0490861	0.000618495	0.360768	0.312301	0.361387
202375_at	SEC24D	37.68	70.08	34.65	41.65	22.275	91.9375	175.72	56.82	84.4	53.16		0.86	1.675	0.55	1.4	0.7625	1.92	0.324	0.6625		35	80	37.5	62.5	50	94	4	32.5		175.72	1.92	94	-0.05607	-0.00991774	0.360768	0.294781	0.350851
208978_at	CRIP2	35.9	276.74	198.25	288.85	64.875	280.425	502.87	344.28	488.825	172.74		-0.74	1.885	1.125	1.7	0.6675	1.406	0.98	1.3375		0	65	25	75	62.5	94	40	57.5		502.87	1.885	94	-0.0415562	-0.015381	0.360768	0.303831	0.345387
213800_at	CFH	183.16	234.16	160.1	239.4	76.075	293.913	706.36	296.18	371.713	211.86		1.345	1.655	1.3625	1.8625	0.3325	1.702	0.484	0.7725		50	75	50	87.5	55	94	28	50		706.36	1.8625	94	-0.0325284	-0.0188931	0.360768	0.309347	0.341875
209332_s_at	MAX	533.1	586.36	472.15	538.25	274.375	899.65	1158.21	896.34	854.763	869.64		1.175	1.025	0.6	0.775	0.035	0.454	-0.2	-0.115		75	95	50	75	17.5	78	0	0		1158.21	1.175	95	-0.0124823	-0.126207	0.467307	0.328618	0.3411
209027_s_at	ABI1	74.94	262.06	188.1	211.3	108.125	418.85	620.44	465.48	531.525	440.78		-0.315	1.16	0.725	1.05	-0.045	0.496	0.06	0.2275		0	95	62.5	87.5	12.5	68	0	25		620.44	1.16	95	-0.0363402	-0.128548	0.467307	0.302419	0.338759
218396_at	VPS13C	427.18	622.1	411.3	530.6	334.725	805.912	1128.66	862.48	801.6	775.16		1	1.12	0.7125	0.9125	0.11	0.55	-0.088	-0.11		40	95	75	75	35	70	0	7.5		1128.66	1.12	95	-0.0137933	-0.134792	0.467307	0.318722	0.332515
214334_x_at	DAZAP2	1310.78	606.1	742.7	612.2	623.975	1061.34	1208.53	862.42	972.85	1055.58		1.115	0.495	0.3	0.325	0.0225	0.218	-0.148	-0.08		95	65	25	50	10	38	0	0		1310.78	1.115	95	-0.00571361	-0.135572	0.467307	0.326021	0.331735
213125_at	OLFML2B	120.54	192.24	164.3	219.95	93.425	158.837	352.29	184.74	247.775	98.42		0.14	0.99	0.4625	1.2875	0.565	1.792	0.688	1.005		5	60	37.5	75	35	94	40	37.5		352.29	1.792	94	-0.0482366	-0.0298976	0.360768	0.282634	0.330871
202963_at	RFX5	279.6	210.04	103.15	127.4	88.125	363.6	547.73	173.32	299.3	179.62		1.71	1.325	0.4625	0.7625	0.8375	1.428	0.056	0.7175		60	70	0	37.5	80	94	8	40		547.73	1.71	94	-0.039566	-0.0426971	0.360768	0.278505	0.318071
214257_s_at	SEC22B	322.78	289.74	233.8	273.2	194.675	954.737	799.7	474.98	558.638	599.8		1.025	0.845	0.625	0.725	0.6575	0.424	-0.144	0.075		85	95	25	75	65	52	0	2.5		954.737	1.025	95	-0.0215093	-0.14962	0.467307	0.296177	0.317687
221645_s_at	ZNF83	40.58	66.68	24.9	65.3	24.075	105.85	190.14	72.4	80.325	69.6		1.125	1.695	0.4	1.2875	0.6675	1.552	0.1	0.125		45	70	25	62.5	52.5	94	4	27.5		190.14	1.695	94	-0.0554303	-0.0450385	0.360768	0.2603	0.31573
209630_s_at	FBXW2	136.92	215.6	175.35	230.95	95.075	356.462	503.91	292.62	297.313	395.34		0.43	1	0.6625	0.8	-0.04	0.414	-0.444	-0.4		5	95	75	87.5	15	64	0	2.5		503.91	1	95	-0.04151	-0.153523	0.467307	0.272274	0.313784
218107_at	WDR26	358.54	515.5	417.95	490.05	254.575	853.95	919.97	775.32	758.025	706.48		0.465	0.995	0.8125	0.9	0.25	0.416	0.132	0.1825		15	95	75	87.5	42.5	80	8	17.5		919.97	0.995	95	-0.0230517	-0.154303	0.467307	0.289952	0.313004
31845_at	ELF4	107.06	69.12	29.35	51.55	31.975	81.575	150.57	43.72	64.4875	52.44		1.65	1.235	0.1625	0.675	0.58	1.674	-0.172	0.285		45	70	0	12.5	50	94	4	17.5		150.57	1.674	94	-0.0571858	-0.0483165	0.360768	0.255266	0.312452
209763_at	CHRDL1	292.32	339.78	80.9	277.25	146.55	420.625	1490.39	498.28	464.288	432.88		0.905	1.49	-0.675	1.15	-0.2975	1.662	0.256	0.2975		55	80	0	62.5	37.5	94	28	35		1490.39	1.662	94	0.0022547	-0.0501896	0.360768	0.312834	0.310579
203547_at	CD4	23.84	248.02	36.3	195.45	44.15	112.338	294.45	87.66	230.738	34.28		-0.875	2.785	-0.1625	2.2	1.4075	3.002	1.108	2.2425		0	45	0	12.5	25	92	0	52.5		294.45	3.002	92	-0.0508026	0.158974	0.147691	0.255863	0.306665
218706_s_at	GRAMD3	19.24	94.48	78.3	106.2	14.075	189.037	227.42	200.78	213.075	91.68		0.555	2.955	2.525	2.825	0.8925	1.204	0.992	0.99		0	85	62.5	75	65	92	36	55		227.42	2.955	92	-0.0537764	0.151638	0.147691	0.245553	0.299329
201200_at	CREG1	855.82	847.96	768.5	755.6	434.525	1839.83	2390.17	2487.28	2907.14	1971.88		0.685	0.88	0.6875	0.7	-0.0125	0.33	0.432	0.5275		50	95	87.5	87.5	17.5	44	20	40		2907.14	0.88	95	0.0651081	-0.172254	0.467307	0.360161	0.295053
217776_at	RDH11	132.8	110.74	79.65	159.45	65.425	303.163	502.74	235.18	307.387	196.3		1.535	1.07	0.5	1.0375	0.38	0.94	0.076	0.22		50	65	25	62.5	50	94	8	22.5		502.74	1.535	94	-0.0415619	-0.0700133	0.360768	0.249193	0.290755
202214_s_at	CUL4B	70.62	155.54	98.4	130.45	10	207.8	336.85	208.42	240.938	161.24		2.025	2.875	2.25	2.8	0.18	0.892	0.172	0.405		10	90	50	62.5	30	92	8	25		336.85	2.875	92	-0.0489216	0.13915	0.147691	0.23792	0.286842
213361_at	TDRD7	248.52	126.54	88.4	113.4	65.975	426.188	234.85	137.42	200.35	138.06		1.45	0.65	0.1125	0.3875	1.4375	0.994	0.052	0.5925		65	20	0	12.5	65	94	4	40		426.188	1.45	94	-0.0449581	-0.0832812	0.360768	0.232529	0.277487
212917_x_at	RECQL	95.04	163.18	106	103.3	49.775	454.275	512.08	228.44	279.975	261.98		0.8	1.43	0.95	0.85	0.6325	0.91	0.084	0.1875		35	60	37.5	12.5	72.5	94	4	17.5		512.08	1.43	94	-0.0411476	-0.086403	0.360768	0.233218	0.274365
218345_at	TMEM176A	292.14	456.38	275.4	296.1	288.825	165.488	340.86	155.04	260.575	130.88		-0.045	0.525	-0.1875	0.025	0.29	1.43	-0.196	0.7625		10	65	0	37.5	22.5	94	24	52.5		456.38	1.43	94	-0.0436187	-0.086403	0.360768	0.230747	0.274365
212287_at	SUZ12	195.02	200.44	167.9	187.15	131.925	378.188	411.4	290.16	306.713	338.16		0.655	0.735	0.575	0.675	0.1425	0.302	-0.264	-0.175		45	95	75	87.5	20	56	0	0		411.4	0.735	95	-0.0456142	-0.194887	0.467307	0.226806	0.27242
213618_at	ARAP2	48.86	84.96	15.7	69	36.95	56.8125	200.28	35.9	87.1625	33.7		0.35	1.265	-1.425	0.6875	0.8625	2.75	0.384	1.4975		5	60	0	50	32.5	92	0	57.5		200.28	2.75	92	-0.0549804	0.119639	0.147691	0.21235	0.26733
212796_s_at	TBC1D2B	135.98	280.78	114.8	258.1	116.65	150.338	315.1	117.84	169.025	121.92		0.01	0.655	-0.1125	0.525	0.1425	1.38	-0.192	0.4025		0	55	0	25	17.5	94	4	27.5		315.1	1.38	94	-0.0498865	-0.0942076	0.360768	0.216674	0.266561
209682_at	CBLB	157.5	186.66	112.85	130.55	61.75	261.425	392.99	195.32	307.838	182.16		1.145	1.325	0.65	0.925	0.3025	0.978	-0.032	0.46		65	85	50	50	32.5	94	4	35		392.99	1.325	94	-0.0464309	-0.102793	0.360768	0.211545	0.257976
215691_x_at	HSPB11	184.56	185.94	106.05	178.1	75	432.263	605.93	274.18	378.438	311.18		1.27	1.115	0.15	0.95	0.3725	0.952	0.096	0.4575		75	55	0	12.5	57.5	94	0	40		605.93	1.27	94	-0.0369839	-0.111378	0.360768	0.212407	0.249391
218157_x_at	CDC42SE1	219.02	212.72	200.25	242.35	144.725	258.262	383.33	348.6	489.025	195.04		0.525	0.395	0.25	0.5625	0.35	0.954	0.92	1.26		45	55	37.5	75	32.5	94	64	62.5		489.025	1.26	94	-0.0421704	-0.112939	0.360768	0.205659	0.24783
202145_at	LY6E	135.28	85.92	76.05	127.35	17.3	270.225	147.5	48.38	110.912	32.38		2.495	2.46	2.3	2.6	2.495	2.158	0.308	1.88		25	55	0	37.5	62.5	92	20	57.5		270.225	2.6	92	-0.0518773	0.0962251	0.147691	0.192039	0.243916
221478_at	BNIP3L	238.72	306.88	180.6	242.45	135.825	541.1	1019.08	540.82	584.6	482.18		0.835	1.205	0.5	0.725	0.06	1.078	0.196	0.2275		35	85	50	62.5	25	94	24	25		1019.08	1.205	94	-0.0186547	-0.121524	0.360768	0.22059	0.239245
217752_s_at	CNDP2	304.9	273.54	223	196.95	126.975	411.337	509.03	176.78	277.262	237.66		1.095	0.85	0.3625	0.6	0.7325	1.148	-0.204	0.2875		55	60	0	37.5	60	94	8	27.5		509.03	1.148	94	-0.0412829	-0.130421	0.360768	0.189064	0.230347
211967_at	TMEM123	392.64	289.66	184.95	249.8	157.675	835.95	1199.78	599.32	872.287	544.64		1.115	0.93	0.3125	0.7	0.5075	1.038	0.036	0.5375		65	80	25	50	62.5	94	12	40		1199.78	1.115	94	-0.0106381	-0.135572	0.360768	0.214558	0.225196
201150_s_at	TIMP3	732.32	914.82	681.3	1048	509.425	1705.96	3186.33	939.82	1148.55	1612.74		0.485	0.67	0.4125	0.7	0.1625	1.096	-0.424	-0.17		30	60	50	50	45	94	4	7.5		3186.33	1.096	94	0.0774943	-0.138538	0.360768	0.299725	0.222231
213746_s_at	FLNA	28.44	240.36	91.8	238.05	35.4	194.488	411.28	111.5	205.938	165.64		-0.64	2.365	1.25	2.45	0.1825	1.398	-0.484	0.2975		0	60	12.5	87.5	30	92	8	17.5		411.28	2.45	92	-0.0456195	0.0728112	0.147691	0.174883	0.220502
201972_at	ATP6V1A	450.84	414.26	364.35	466.55	215.45	628.775	908.82	590.5	605.125	473.36		0.655	0.735	0.225	0.7375	0.4375	1.024	0.232	0.365		50	70	0	50	42.5	94	8	22.5		908.82	1.024	94	-0.0235464	-0.149777	0.360768	0.187446	0.210992
209285_s_at	C3orf63	114.86	138.6	77.8	118.75	85.8	280.963	411.38	222.04	234.713	212.04		0.68	0.65	-0.025	0.6125	0.3875	0.962	0.1	0.1425		5	65	0	50	42.5	94	8	15		411.38	0.962	94	-0.0456151	-0.159454	0.360768	0.155699	0.201314
201104_x_at	NBPF1	284.14	777.24	626.65	645.55	534.225	545.688	890.5	665.64	809.138	507.78		-0.64	0.575	0.25	0.425	0.1175	0.916	0.36	0.68		0	80	37.5	62.5	27.5	94	24	40		890.5	0.916	94	-0.0243591	-0.166634	0.360768	0.169775	0.194134
208639_x_at	PDIA6	504.32	865.44	594.5	673.05	336.475	842.075	1078.41	575.02	777.913	833		0.565	0.795	0.4125	0.8625	0.3425	0.598	0.036	0.4025		25	70	25	62.5	50	94	0	27.5		1078.41	0.8625	94	-0.0160226	-0.174985	0.360768	0.16976	0.185783
203528_at	SEMA4D	56.14	84.2	37.35	58.95	22.225	68.95	160.84	51.48	98.625	58.96		1.405	2.22	0.0125	1.2375	0.135	1.828	-0.608	0.6625		15	60	25	37.5	12.5	92	0	22.5		160.84	2.22	92	-0.0567302	0.03691	0.147691	0.127871	0.184601
203567_s_at	TRIM38	339.6	298.48	244.95	231.45	77.325	351.512	497.32	248.72	384.35	162.86		2.22	1.445	1.125	1.1125	1.0775	1.74	0.648	1.2075		90	90	50	62.5	67.5	92	32	55		497.32	2.22	92	-0.0418024	0.03691	0.147691	0.142799	0.184601
212489_at	COL5A1	44.32	144.92	107.45	91.5	69.5	101.238	222.84	127.14	116.163	53.76		-0.165	1.365	1.0875	0.85	0.8675	2.14	0.992	0.9975		20	65	37.5	62.5	55	92	36	42.5		222.84	2.14	92	-0.0539796	0.0244226	0.147691	0.118134	0.172114
[truncated: 376 more rows]

## Sheet: PSM 133P
Affy ID	Gene Symbol	ND_11_Muscle_133P	ND_12_Muscle_133P	ND_13_Muscle_133P	ND_14_Muscle_133P	ND_15_Muscle_133P	IBM_11_Muscle_133P	IBM_12_Muscle_133P	IBM_13_Muscle_133P	IBM_14_Muscle_133P	IBM_15_Muscle_133P	IBM_16_Muscle_133P	IBM_17_Muscle_133P	IBM_18_Muscle_133P	IBM_19_Muscle_133P	IBM_20_Muscle_133P	DM_11_Muscle_133P	DM_12_Muscle_133P	DM_13_Muscle_133P	DM_14_Muscle_133P	DM_15_Muscle_133P	DM_16_Muscle_133P	DM_17_Muscle_133P	DM_18_Muscle_133P	PM_11_Muscle_133P	PM_12_Muscle_133P	PM_13_Muscle_133P	PM_14_Muscle_133P	PM_15_Muscle_133P	PM_16_Muscle_133P	PM_17_Muscle_133P	PM_18_Muscle_133P	NM_11_Muscle_133P	NM_12_Muscle_133P	NM_13_Muscle_133P	NM_14_Muscle_133P	NM_15_Muscle_133P
[truncated: 70 more rows]

[truncated: 1 more sheets: PSM 133A]
