# Supplementary material for: Upregulation of Immunoproteasome Subunits in Myositis Indicates Active Inflammation with Involvement of Antigen Presenting Cells, CD8 T-Cells and IFNγ
Source: PLoS One. 2014 Aug 6;9(8):e104048. doi: 10.1371/journal.pone.0104048 (PMC4123911; doi:10.1371/journal.pone.0104048)
Supplement: Table S4 — Correlation of PSMB8 and PSMB9 expression in myositis with transcriptions factors: Correlation coefficients on the basis of signal values from myositis muscle biopsies (columns A1–A4), immune cells (B1–B2) and cytokine stimulated monocytes (C1–C2) are presented in combination with the z-normalized signal values of purified immune cells (columns D1–D21), healthy muscle profiles (E1–E5), cytokine stimulated monocytes (F1–F22), muscle biopsies based on 133P arrays (G1–G36) and 133A arrays (H1–H62); (see file Table_S4.xls download link: http://www.charite-bioinformatik.de/supplementary_data/immunoproteasomes/KFQlWFwAVoDPCrACAxzA0UDfzyM_N1W_ID_Table_S4.xls). (XLS) [file pone.0104048.s009.xls]

## Sheet: Table S4
			A1	A2	A3	A4	B1	B2	C1	C2				D1	D2	D3	D4	D5	D6	D7	D8	D9	D10	D11	D12	D13	D14	D15	D16	D17	D18	D19	D20	D21	E1	E2	E3	E4	E5				F1	F2	F3	F4	F5	F6	F7
	UniqueID	Name	PSMB8 (corr in myositis)	PSMB9 (corr in myositis)	PSMB5 (corr in myositis)	PSMB6 (corr in myositis)	PSMB8 (corr in cell types)	PSMB9 (corr in cell types)	PSMB8 (corr in stimulated monocytes)	PSMB9 (corr in stimulated monocytes)		UNIQID	NAME	ND_51_CD14_133P	ND_52_CD14_133P	ND_53_CD14_133P	ND_51_CD15_133P	ND_52_CD15_133P	ND_53_CD15_133P	ND_1_CD1DC_133P	ND_2_CD1DC_133P	ND_3_CD1DC_133P	ND_51_CD4_133P	ND_52_CD4_133P	ND_53_CD4_133P	ND_51_CD8_133P	ND_52_CD8_133P	ND_53_CD8_133P	ND_51_CD56_133P	ND_52_CD56_133P	ND_53_CD56_133P	ND_51_CD19_133P	ND_52_CD19_133P	ND_53_CD19_133P	ND_11_Muscle_133P	ND_12_Muscle_133P	ND_13_Muscle_133P	ND_14_Muscle_133P	ND_15_Muscle_133P		UNIQID	NAME	ND_5_CD14_Ctl_90_133P	ND_6_CD14_Ctl_90_133P	ND_7_CD14_Ctl_90_133P	ND_8_CD14_Ctl_90_133P	ND_5_CD14_IFNa2a_90_133P	ND_6_CD14_IFNa2a_90_133P	ND_7_CD14_IFNa2a_90_133P
	208799_at	PSMB5										208799_at	PSMB5	-0.0497339	-0.0306801	-0.19252	-0.78661	-0.851717	-0.990224	-0.0100397	0.358063	0.449282	-0.318085	-0.398475	-0.459589	-0.452691	-0.542714	-0.734783	-0.861412	-0.766083	-0.869226	-0.826878	-0.260618	-0.726653	2.03643	1.74683	1.77527	1.89464	1.86821		208799_at	PSMB5	0.0162603	0.83167	0.354205	-0.176646	0.0553489	0.389606	-1.45774
	208827_at	PSMB6										208827_at	PSMB6	0.462735	0.435912	0.546511	-1.99173	-2.11104	-1.80407	0.73106	0.862769	0.970207	-0.247963	-0.676152	-0.900425	-0.171169	-0.465869	0.229905	-0.73282	-0.516214	-0.234024	-0.183851	0.0310337	-0.407632	1.35438	1.37373	1.29933	1.07325	1.07213		208827_at	PSMB6	-0.58201	0.271176	1.05968	0.759427	-0.578956	-1.21244	-0.035098
	209040_s_at	PSMB8										209040_s_at	PSMB8	0.515205	0.550715	0.432152	0.592779	0.544944	0.550715	0.585718	0.722903	0.735139	0.34267	0.38407	0.209612	0.471018	0.369389	0.329151	0.433058	0.475479	0.449778	0.353445	0.534173	0.26485	-1.64981	-1.74265	-2.54921	-1.69564	-2.20965		209040_s_at	PSMB8	-0.379433	0.291502	-0.781503	-0.460816	0.947747	1.08287	0.281636
	204279_at	PSMB9										204279_at	PSMB9	0.253417	0.502739	0.448726	0.95984	0.891972	0.939415	0.668342	0.798108	0.798108	0.228319	0.390491	0.0224774	0.272534	0.114411	0.224506	0.584431	0.501081	0.292928	0.300722	0.412615	0.0879131	-1.88189	-2.05386	-1.74201	-2.09706	-1.91828		204279_at	PSMB9	-0.15602	0.271893	-0.742835	0.044858	0.490915	0.921583	0.0817499
	200887_s_at	STAT1	0.907	0.829	-0.048	-0.213	0.506	0.427	0.892	0.825		200887_s_at	STAT1	0.75592	1.09848	0.684503	1.23034	1.53972	1.39947	0.090485	-0.0672218	-0.290971	0.697993	1.22847	0.324538	0.292484	1.09662	0.411408	-0.531907	0.0449789	-0.71148	-0.739655	-0.457366	-0.977881	-1.62542	-1.48227	-1.84508	-0.799503	-1.36664		200887_s_at	STAT1	-0.560875	-0.420581	-1.28333	0.0528996	0.756716	0.623647	0.893527
	202531_at	IRF1	0.852	0.93	0.087	-0.165	0.512	0.479	0.734	0.718		202531_at	IRF1	0.348727	0.21235	0.644505	1.39038	1.27187	1.11596	-0.379874	-0.107269	-0.438271	0.338423	0.171691	0.390859	0.102656	0.114754	0.560452	0.853436	0.603059	1.00465	0.263171	0.211669	0.333168	-1.94208	-1.81571	-1.92966	-1.57834	-1.74057		202531_at	IRF1	-1.05818	-1.46112	-1.94219	-1.00407	0.589596	0.450088	0.313656
	213293_s_at	TRIM22	0.739	0.746	-0.164	-0.523	0.681	0.625	0.632	0.58		213293_s_at	TRIM22	0.346122	0.632048	0.321242	0.259217	0.942339	0.38784	0.106419	0.0551558	0.134907	0.532033	0.793238	0.591365	0.208007	0.538101	0.468487	0.544529	0.618911	0.309934	0.733187	0.586982	0.678701	-1.66633	-1.8927	-2.02277	-2.16193	-2.04502		213293_s_at	TRIM22	-0.275491	-0.664187	-1.45561	-0.616672	0.282331	0.685242	1.12424
	203882_at	IRF9	0.732	0.701	0.114	-0.093	0.488	0.387	0.457	0.426		203882_at	IRF9	0.245481	0.648541	0.23129	1.49751	1.72149	1.3988	-1.08476	-0.982819	-1.08476	0.34223	0.371672	0.276664	0.149331	0.154623	0.408458	0.270972	0.514517	0.578963	0.686723	0.678011	0.520496	-1.5893	-1.63538	-1.48586	-1.14957	-1.68332		203882_at	IRF9	-1.96956	-0.742779	-2.31968	-0.724215	0.370402	1.25946	0.959825
	202963_at	RFX5	0.714	0.71	0.023	-0.102	0.625	0.609	-0.776	-0.667		202963_at	RFX5	0.349939	0.209215	0.364071	-1.0384	-1.07955	-1.27469	0.967719	1.19808	1.30087	0.151404	0.155476	0.00842237	0.265495	0.187539	0.21145	0.249349	0.116831	0.00324729	1.60303	1.48058	1.44732	-1.37953	-1.31581	-1.68727	-1.09691	-1.39788		202963_at	RFX5	0.442669	-0.450941	-0.499834	0.00870362	-0.947931	-0.941925	-0.996816
	206715_at	TFEC	0.704	0.659	-0.328	-0.405	0.508	0.483	-0.502	-0.423		206715_at	TFEC	1.5667	1.56561	1.4282	0.526854	0.562813	0.355426	1.22332	1.35767	1.17829	-1.53929	-1.06306	-1.86819	-0.33311	-0.303653	-0.902851	-0.816962	-0.752759	-0.409356	0.575371	0.47318	0.438361	-0.555573	-1.14673	-0.568292	-0.423665	-0.568292		206715_at	TFEC	-1.55718	-0.340889	-1.12946	-0.852911	0.0470687	0.586866	-0.508658
	201989_s_at	CREBL2	0.581	0.593	-0.238	-0.474	0.583	0.613	-0.733	-0.649		201989_s_at	CREBL2	1.04587	0.584831	0.608994	-1.40921	-1.27668	-1.62028	2.01615	1.60969	1.75694	0.850372	0.943099	0.666743	0.397784	0.644394	-0.122486	-0.650492	-0.574421	-1.01717	-0.634741	-0.607012	-0.719936	-0.278894	-0.534464	-0.21389	-0.77619	-0.689003		201989_s_at	CREBL2	0.402729	0.319415	-0.996633	0.0101975	-0.262851	-0.388052	-0.336762
	207785_s_at	RBPJ	0.574	0.567	-0.233	-0.344	0.392	0.401	0.277	0.203		207785_s_at	RBPJ	0.785481	1.16463	0.556127	1.63299	2.02789	1.84769	0.970737	0.634697	0.937079	-0.330729	-0.052649	-0.200018	-0.633892	-0.0746201	-0.599234	-1.17945	-1.0223	-1.1463	-1.2631	-1.08884	-1.12223	0.0182803	-0.132412	-0.70225	0.0120011	-1.03957		207785_s_at	RBPJ	2.22681	0.522359	-0.88786	0.654029	0.732735	0.148091	-0.882778
	209332_s_at	MAX	0.54	0.569	0.137	-0.406	0.485	0.412	0.374	0.424		209332_s_at	MAX	-0.0826394	0.0849258	0.0479683	1.07353	0.838336	1.09015	-0.358915	-0.898393	-0.424257	1.22342	1.10789	0.962537	0.645133	0.818835	0.726811	0.457077	0.556518	0.339321	0.199503	-0.293669	0.386579	-1.45487	-1.61603	-1.99458	-1.57193	-1.86324		209332_s_at	MAX	1.85129	1.60053	0.00542916	0.919641	0.673315	0.750964	-1.00821
	31845_at	ELF4	0.528	0.526	-0.012	-0.35	0.832	0.861	-0.075	-0.024		31845_at	ELF4	0.638329	0.575757	0.60235	0.865669	0.777485	0.722244	0.827685	0.758924	0.86475	0.24781	0.00667415	-0.0619633	0.605393	-0.068489	0.0283664	0.840357	0.785749	0.755716	-0.188152	-0.397949	-0.177468	-1.52132	-1.68232	-2.74626	-1.31717	-1.74217		31845_at	ELF4	-1.15414	-1.7905	-1.06101	-1.06967	-0.756963	-0.77118	-0.322612
	218559_s_at	MAFB	0.488	0.404	-0.471	-0.306	0.001	-0.05	-0.049	-0.164		218559_s_at	MAFB	1.6049	1.59246	1.47519	0.658829	0.609748	0.477885	0.259348	0.399817	0.221596	-0.924395	-0.849931	-0.907358	-0.869968	-0.852387	-0.854856	-1.19992	-1.08256	-1.19458	-0.646902	-1.48281	-0.96688	0.921904	0.990965	0.970283	1.00163	0.647992		218559_s_at	MAFB	-2.18292	-0.742724	1.11203	-2.75904	0.297024	0.27029	1.39808
	211962_s_at	ZFP36L1	0.474	0.46	-0.194	-0.507	0.379	0.277	-0.316	-0.344		211962_s_at	ZFP36L1	0.356485	0.59087	0.491379	1.35227	1.39778	1.25551	-1.23733	-1.24785	-1.26627	0.667331	0.579812	0.606818	0.425095	0.344124	0.372001	0.253087	0.202403	0.146334	0.878668	0.426279	0.735729	-1.44365	-1.74498	-1.68428	-1.09187	-1.36575		211962_s_at	ZFP36L1	1.51013	1.14651	1.32838	1.38415	0.634209	0.519212	0.263168
	200670_at	XBP1	0.47	0.39	-0.242	-0.299	0.325	0.296	-0.357	-0.405		200670_at	XBP1	0.437083	0.641991	0.499729	-1.44544	-0.984233	-1.69636	-0.922885	-0.756135	-1.15817	0.30078	0.0854716	0.564177	0.718611	0.422919	0.464952	1.69394	1.49707	1.41054	0.00075853	1.69125	0.178711	-1.12308	-1.1301	-0.732387	0.316349	-0.975535		200670_at	XBP1	-1.78058	-1.34811	0.0165701	-2.3436	0.747124	0.319707	0.818628
	210719_s_at	HMG20B	0.444	0.315	-0.307	-0.337	0.779	0.813	-0.351	-0.369		210719_s_at	HMG20B	0.361648	0.839686	0.943992	0.28116	0.0672429	0.471255	1.75437	2.17726	1.65892	-0.0795556	-0.331394	-0.813929	0.15853	-0.0517345	0.200983	-0.420409	-0.133586	0.309072	-0.474392	0.357317	-0.130851	-1.74382	-1.22802	-1.05166	-1.98629	-1.1358		210719_s_at	HMG20B	0.486447	-0.110695	-0.467607	-0.0281265	-0.0543552	-0.184529	-0.34238
	201368_at	ZFP36L2	0.437	0.452	-0.198	-0.453	0.57	0.48	-0.312	-0.222		201368_at	ZFP36L2	0.741536	0.757054	0.532919	0.517196	-0.140686	0.0531126	-0.259678	-0.512215	-0.321163	0.680978	0.594351	0.660176	0.789994	0.738289	0.769948	0.976803	0.663671	0.976803	0.275952	-0.0224578	0.436886	-1.61394	-1.92994	-2.27319	-0.853188	-2.23922		201368_at	ZFP36L2	2.13305	1.63897	0.651247	1.9157	-1.4748	-1.30621	-1.62962
	212418_at	ELF1	0.426	0.345	-0.486	-0.38	0.467	0.347	0.548	0.394		212418_at	ELF1	0.543827	0.408549	0.413747	0.850093	0.880857	0.855828	-0.555092	-0.567998	-1.10659	0.72516	0.702788	0.737136	0.627869	0.75551	0.647512	0.45943	0.488716	0.480095	0.448395	0.349396	0.582066	-1.57434	-1.83346	-1.6011	-1.27902	-2.43937		212418_at	ELF1	0.172787	0.0203557	0.163239	-0.101196	1.47712	1.98119	1.76908
	212386_at	TCF4	0.415	0.362	-0.348	-0.531	-0.044	-0.074	0.28	0.16		212386_at	TCF4	0.101866	0.0146475	0.0541096	-0.465483	-0.372014	-0.391848	-0.264113	0.176895	0.119867	-1.19434	-1.56349	-1.16923	-1.2711	-1.33314	-1.44243	-0.162271	-0.10482	0.0789135	2.01245	1.82666	1.96801	0.763606	0.739148	0.51919	0.567006	0.791911		212386_at	TCF4	-0.372469	-0.510374	-0.916164	-0.870384	1.02331	1.51476	0.515957
	203739_at	ZNF217	0.414	0.368	-0.559	-0.446	0.412	0.278	-0.467	-0.403		203739_at	ZNF217	0.775725	0.528449	0.459219	1.44718	1.33716	1.19219	-0.800832	-0.845708	-0.709212	0.890446	0.676207	0.625328	0.617669	0.660406	0.625709	0.131987	0.0416316	-0.0855214	0.330285	0.139731	0.109419	-1.51442	-1.48	-1.84295	-1.22562	-2.08448		203739_at	ZNF217	1.42227	1.02116	0.718259	1.35418	0.42706	0.049317	0.0121528
	204039_at	CEBPA	0.41	0.423	-0.02	-0.254	0.453	0.44	0.228	0.238		204039_at	CEBPA	1.55981	1.62187	1.4247	0.767405	1.11268	0.79618	0.626514	1.28614	1.10662	-0.681534	-0.643771	-0.932332	-0.0955312	-0.673521	-1.04502	0.166749	-0.101824	-0.0344174	-2.18013	-1.42277	-1.24369	-0.148964	-0.209753	-0.308373	-0.55777	-0.189274		204039_at	CEBPA	1.16721	0.578272	-0.161701	0.43385	-1.32167	-1.65602	-0.170833
	201231_s_at	ENO1	0.391	0.34	-0.27	-0.305	0.709	0.776	-0.607	-0.541		201231_s_at	ENO1	0.57003	0.766519	0.728049	-0.996583	-0.82873	-1.34992	1.89759	2.14777	1.96109	0.155648	0.293295	-0.0514284	0.189239	0.0803546	0.128084	0.333934	-0.0486039	-0.146608	0.273633	-0.122043	-0.328338	-1.53557	-1.43333	-1.41352	-0.265539	-1.00502		201231_s_at	ENO1	0.805804	0.35007	1.04446	-0.110228	-0.329518	-1.31962	-0.135997
	208991_at	STAT3	0.372	0.443	0.237	-0.147	-0.534	-0.53	0.201	0.256		208991_at	STAT3	-0.085065	-0.045229	-0.340537	2.3627	2.15169	2.02706	-1.17624	-1.0727	-1.1919	-0.1258	-0.132758	-0.345183	-0.0374783	-0.19295	-0.283383	0.0520643	0.167742	-0.112898	-1.04213	-1.00727	-1.13625	0.293423	0.0844122	-0.303013	1.6387	-0.146993		208991_at	STAT3	0.551154	-1.70182	-1.733	-1.19424	-0.918102	-1.02268	-0.12444
	204236_at	FLI1	0.362	0.274	-0.582	-0.399	0.803	0.731	0.364	0.364		204236_at	FLI1	0.591625	0.418049	0.53701	0.723407	0.648813	0.590852	0.254221	0.0558178	0.200907	0.32259	0.41083	0.329245	0.545209	0.5018	0.306391	0.693506	0.641755	0.560696	0.505987	0.580414	0.49297	-1.8498	-1.89085	-2.16648	-1.94129	-2.06367		204236_at	FLI1	1.59891	0.711844	0.563182	1.51451	0.859532	0.815226	0.190793
	202370_s_at	CBFB	0.345	0.434	0.542	0.046	0.787	0.78	0.38	0.334		202370_s_at	CBFB	-0.0462204	-0.315557	-0.0234583	-1.29401	-1.36535	-1.17949	0.888705	0.810014	0.77258	0.8826	0.933599	0.632404	0.769668	0.634255	0.833988	0.971505	0.883887	0.868302	0.382288	0.535847	0.47772	-1.89525	-1.60187	-1.56492	-0.518963	-1.47227		202370_s_at	CBFB	1.81907	0.882593	0.154972	1.08685	0.201928	-0.0914399	0.107109
	202446_s_at	PLSCR1	0.345	0.265	-0.102	-0.318	0.555	0.566	0.691	0.606		202446_s_at	PLSCR1	1.27353	1.41556	1.14207	1.17596	2.10456	0.872405	1.23625	0.999899	1.11469	-1.03761	-0.554589	-0.987916	-0.900028	-0.449209	-0.729439	-0.393815	-0.0339527	-0.342758	-0.401878	-0.609528	-0.623555	-1.03929	-1.14627	-1.00333	0.0250907	-1.10685		202446_s_at	PLSCR1	-2.50557	-0.672488	-0.71319	-0.943465	0.584326	1.25011	0.731748
	212762_s_at	TCF7L2	0.319	0.377	0.086	-0.418	0.013	-0.034	-0.513	-0.496		212762_s_at	TCF7L2	1.62702	0.79998	1.85616	1.65456	1.45918	1.43537	-0.816257	-0.761508	-1.18595	-0.250014	-0.690138	-0.707049	-0.148826	-0.23135	0.155289	-0.261648	0.00658007	0.0123913	-2.0959	-1.30325	-1.01401	0.0387613	0.324477	-0.220009	-0.12125	0.43738		212762_s_at	TCF7L2	-0.806901	-0.60606	-0.579928	-0.161861	-0.55634	-0.34331	-0.101372
	203603_s_at	ZEB2	0.313	0.219	-0.445	-0.42	0.383	0.343	-0.524	-0.528		203603_s_at	ZEB2	1.31239	1.33223	1.41204	0.623865	0.701201	0.687662	-0.509757	-0.252268	-0.627449	-0.473574	-2.00053	-1.78075	0.939334	-0.747897	0.54216	1.10242	1.15551	1.14361	-0.0684059	-0.427125	0.416431	-0.767598	-0.910189	-0.754263	-1.03352	-1.01551		203603_s_at	ZEB2	1.83441	0.769853	0.266215	0.835545	-0.151212	-0.0484688	-0.855086
	221645_s_at	ZNF83	0.295	0.186	-0.453	-0.411	0.44	0.356	-0.01	-0.116		221645_s_at	ZNF83	-0.201937	-0.521104	-0.425972	-0.212284	-1.07893	-0.205507	-0.133634	0.317832	0.155474	0.969	0.752303	1.18763	1.00963	0.822087	1.13587	0.652805	0.480105	0.717771	0.948234	0.558466	1.09549	-1.0543	-1.5522	-2.27212	-1.57587	-1.56885		221645_s_at	ZNF83	0.296621	-0.267097	0.142646	1.11943	0.974321	0.523018	1.10255
	213018_at	GATAD1	0.294	0.292	0.281	0.022	0.784	0.738	-0.267	-0.182		213018_at	GATAD1	0.867202	0.865246	0.519204	-0.876457	-0.949767	-0.445586	0.599661	0.259554	0.583084	-0.108853	-0.159677	-0.340481	0.278312	0.493989	0.505062	0.956284	1.21773	1.24888	1.0644	0.811	0.720984	-1.41968	-1.70071	-1.27111	-1.57615	-2.14214		213018_at	GATAD1	1.10354	0.801445	1.02801	1.76889	-0.20894	-0.726204	-1.69193
	202820_at	AHR	0.284	0.203	-0.564	-0.372	0.442	0.421	-0.574	-0.548		202820_at	AHR	1.77083	1.97647	2.11632	-0.463053	-0.181989	-0.507387	1.1837	0.766234	1.24574	0.450147	0.6251	0.533691	-0.361588	-0.0292552	-0.0998723	-1.04472	-1.13629	-0.985435	-0.986695	-0.437335	-0.642667	-0.638817	-0.682814	-1.17075	-0.20645	-1.09311		202820_at	AHR	-1.3526	-0.37679	0.0652044	-0.340197	-1.51071	-1.46139	-1.4073
	209318_x_at	PLAGL1	0.282	0.254	-0.247	-0.513	0.434	0.469	-0.022	-0.106		209318_x_at	PLAGL1	0.786061	0.745839	0.675252	1.81321	1.41851	1.63593	1.07542	1.01895	1.00147	-1.67145	-1.39713	-1.36438	-1.12316	-0.859104	-0.977967	-1.03983	-0.613972	-0.407931	0.163789	0.0505456	0.29697	-0.100313	-0.251591	-0.223801	-0.852455	0.201127		209318_x_at	PLAGL1	-0.238065	-1.00857	-0.906259	-0.71525	-0.605832	-0.169268	0.0350889
	209120_at	NR2F2	0.279	0.177	-0.058	-0.463	-0.868	-0.807	-0.195	-0.041		209120_at	NR2F2	-0.420778	-0.360996	0.23186	-0.771693	-0.550643	-0.850589	-0.737056	0.256003	-0.389856	-0.896182	-0.94715	-0.43711	-0.1718	-0.675132	-0.550643	-0.94715	-0.30848	-0.704987	-0.420778	-0.199728	0.48106	1.90527	1.78833	1.8664	1.73015	2.08167		209120_at	NR2F2	-0.186549	0.88088	-0.856852	1.09165	0.528054	-0.232976	1.23726
	221773_at	ELK3	0.276	0.215	-0.395	-0.609	0.289	0.195	-0.098	-0.098		221773_at	ELK3	1.00948	1.00672	0.949379	-1.60713	-0.916128	-1.69341	-0.492245	-0.580304	-0.97727	1.42726	1.78333	1.2857	0.605573	1.30855	0.802045	0.0735266	-0.0336562	-0.457039	0.208348	0.598167	0.0650322	-0.619945	-0.733067	-1.22463	-0.958607	-0.829677		221773_at	ELK3	2.02611	1.26619	0.699139	1.75108	0.355487	-0.0279439	-0.257944
	200989_at	HIF1A	0.261	0.192	-0.388	-0.448	0.785	0.773	-0.051	-0.008		200989_at	HIF1A	0.80933	0.468511	0.442449	1.4154	1.24224	1.21248	1.12969	0.852713	1.03418	0.124096	0.115946	0.128981	-0.291628	-0.180835	-0.152479	-0.359567	-0.378743	-0.688057	0.284684	0.148305	0.757576	-1.73621	-1.84229	-1.88569	-0.712238	-1.93885		200989_at	HIF1A	-0.345887	-1.02706	-2.25315	-2.07699	-0.312218	0.508108	-0.549786
	208808_s_at	HMGB2	0.258	0.156	-0.25	-0.236	0.675	0.573	0.096	0.119		208808_s_at	HMGB2	0.581348	0.71966	0.587841	0.68552	0.98397	1.13856	-0.128406	0.024791	-0.291916	0.485465	0.72849	0.668307	0.261587	0.508364	0.532526	0.0420405	0.562105	0.386131	0.0484527	0.416675	0.571326	-1.84357	-1.89513	-1.74748	-2.10869	-1.91797		208808_s_at	HMGB2	1.84353	1.39988	1.31822	1.41913	0.586039	0.00586248	-0.0645425
	204314_s_at	CREB1	0.254	0.174	-0.63	-0.551	0.363	0.278	0.221	0.115		204314_s_at	CREB1	-0.224251	-0.00014609	0.206566	0.959719	1.11843	1.71079	-1.33037	-0.521456	-1.55312	0.768468	1.0536	0.994429	0.246087	0.612285	0.284957	0.183428	0.545248	0.309127	0.314982	0.626209	0.85214	-1.49257	-1.54165	-1.25178	-1.76046	-1.11065		204314_s_at	CREB1	0.759101	1.58287	-0.419445	-0.18906	0.471483	1.80144	-0.793999
	212345_s_at	CREB3L2	0.233	0.301	0.172	-0.397	0.431	0.406	0.414	0.355		212345_s_at	CREB3L2	0.507046	0.288326	0.184693	-1.37607	-1.49463	-1.17059	-0.443714	-0.456411	-0.195069	0.265678	0.184263	-0.300135	0.667452	0.428278	-0.410025	1.76391	1.83558	1.81854	0.743386	0.957535	1.00122	-0.421386	-0.743301	-1.62406	-1.15452	-0.855987		212345_s_at	CREB3L2	1.52211	0.814412	0.614198	0.418586	0.501804	0.601375	-0.0779304
	221841_s_at	KLF4	0.232	0.226	-0.053	-0.417	0.503	0.496	-0.35	-0.24		221841_s_at	KLF4	1.72845	1.68753	1.4637	0.325287	0.548605	0.294032	1.59646	1.4559	1.38372	-1.32127	-1.29024	-1.01937	-1.08441	-1.09937	-1.00024	-0.453213	-0.441425	-0.237131	0.00271875	-0.9587	0.104043	-0.000344851	-0.320782	-0.487372	-0.45228	-0.424298		221841_s_at	KLF4	0.420105	0.17255	-1.30008	1.74447	-1.65843	-1.26429	-1.85655
	203752_s_at	JUND	0.216	0.336	0.433	-0.055	0.384	0.286	0.5	0.442		203752_s_at	JUND	0.437111	0.288879	0.77105	-0.393002	-0.245064	-0.406636	-1.09901	-1.05012	-1.01433	0.754375	0.15244	0.860041	0.815351	0.630367	1.21758	0.761583	0.788033	0.901775	1.17866	0.499245	1.25233	-1.29073	-1.34045	-1.95703	-1.91389	-0.598554		203752_s_at	JUND	-0.478243	-0.205891	1.01221	0.747411	-0.109347	-0.112767	0.958306
	219990_at	E2F8	0.214	0.097	-0.232	-0.097	-0.716	-0.682	0.101	0.145		219990_at	E2F8	-1.42223	-1.59846	-1.29259	0.183808	-0.139892	-0.863193	-0.668191	-0.420104	-0.701515	0.213538	0.113984	0.23125	-0.0743741	-0.467848	-0.701515	-0.737249	-0.647162	0.048005	0.208098	0.737376	-0.304673	1.85704	1.56851	1.14803	2.16789	1.56149		219990_at	E2F8	-0.839038	-0.422609	0.976571	1.33188	-1.02235	1.68768	-0.757716
	208436_s_at	IRF7	0.214	0.198	0.197	-0.002	0.653	0.597	0.532	0.539		208436_s_at	IRF7	0.677005	1.15264	0.543373	1.83264	1.96554	1.42406	0.220137	0.37426	0.267343	-0.369732	-0.442505	-0.517703	-0.414117	-0.615146	-0.436786	-0.480456	-0.193891	-0.516065	0.621985	1.05448	0.468262	-1.84833	-1.82191	-1.1881	-1.12667	-0.630325		208436_s_at	IRF7	-1.94016	-1.686	-1.38568	-1.67435	0.514351	0.427629	0.708987
	206201_s_at	MEOX2	0.141	0.039	-0.466	-0.448	-0.867	-0.805	0.045	0.007		206201_s_at	MEOX2	-1.2475	-0.646445	-1.32841	-1.06029	-0.723394	0.115808	0.385043	0.493401	0.273739	-0.433626	-0.102625	0.580874	-0.538953	-0.466441	-0.600775	-0.847468	-0.723394	0.0629822	-0.781773	0.0111004	-1.01026	1.87527	1.73235	1.65298	1.48478	1.84302		206201_s_at	MEOX2	-0.472557	-1.05842	-0.884984	0.350236	1.17723	-0.204533	0.454022
	209357_at	CITED2	0.12	0.051	-0.549	-0.18	-0.111	-0.206	-0.16	-0.198		209357_at	CITED2	0.96873	0.613155	1.14317	-0.420472	-0.554616	-0.182021	-2.21063	-1.95923	-2.26752	0.90229	0.757831	0.877111	0.42466	0.352392	0.745037	0.0797136	0.0921348	-0.0780507	-0.184404	1.2192	-0.333616	0.146739	0.491767	-0.482832	-1.25723	1.11668		209357_at	CITED2	-0.333704	-0.984038	-0.555021	0.0838554	0.824848	0.872488	0.0865209
	201417_at	SOX4	0.103	0.068	-0.44	-0.372	0.343	0.344	-0.505	-0.46		201417_at	SOX4	1.69351	1.73976	2.04614	-0.946549	-0.374373	-0.680725	0.881344	1.12853	1.26373	-1.27778	-1.46503	-0.146437	-1.43075	-1.44777	-0.682399	-0.235763	-0.0892572	0.255913	-0.257512	-0.352401	0.497612	-0.273629	-0.214391	-0.384849	0.724967	0.028102		201417_at	SOX4	1.83857	1.63305	0.899147	0.966758	-0.163905	-0.235587	-0.438116
	213139_at	SNAI2	0.099	0.05	-0.288	-0.416	-0.873	-0.812	-0.138	-0.137		213139_at	SNAI2	-1.18681	-1.482	-0.947883	-0.996234	-0.917409	0.367474	0.233958	0.362691	0.0118636	-1.04817	-1.51619	0.323198	0.141613	-0.113537	-1.51619	0.284037	-0.132739	0.422468	0.170616	-0.409629	0.233958	1.51373	1.62236	1.39619	1.7356	1.44703		213139_at	SNAI2	-1.61765	0.994992	0.12798	0.599482	0.75909	-1.6624	-1.23985
	36711_at	MAFF	0.06	-0.024	-0.216	-0.114	0.214	0.237	0.341	0.239		36711_at	MAFF	-0.357909	0.674721	0.118138	0.793017	0.821593	0.531008	0.918721	-0.118639	0.228379	-0.834016	-0.936644	-0.805123	0.156862	-0.0740054	0.542568	1.42066	1.63456	2.146	-1.3806	-1.09014	-1.16569	-0.888226	-1.37089	-0.887776	0.999251	-1.07582		36711_at	MAFF	-1.88924	-1.43919	0.203549	-2.00206	0.196215	0.206049	0.978342
	208370_s_at	RCAN1	0.043	-0.005	-0.358	-0.146	-0.435	-0.358	0.3	0.224		208370_s_at	RCAN1	0.54471	0.425834	0.409036	-0.200303	-0.492588	-0.356209	1.14272	1.3161	0.856641	-0.814008	-0.934013	-1.45558	-0.117968	-0.715818	-1.0499	-0.363209	-0.457128	-0.194126	-1.68636	-1.00941	-1.2295	1.20376	1.70145	0.49424	1.71957	1.26206		208370_s_at	RCAN1	1.81494	0.894891	0.942278	0.733038	0.927961	0.517955	-0.240097
	209211_at	KLF5	0.015	-0.047	-0.321	-0.163	-0.454	-0.443	0.541	0.495		209211_at	KLF5	0.0341462	0.383395	-0.642937	1.16316	1.30106	1.3087	-2.28097	-0.600196	-0.503938	0.196419	-0.0441792	-0.340989	0.0755152	-0.35995	-0.478952	-0.529571	-0.687607	-0.314516	-0.519881	-0.451577	-1.48664	1.01387	0.146868	0.0230639	2.86803	0.727691		209211_at	KLF5	0.530284	0.174137	0.772038	0.104449	0.479849	0.357953	0.46626
	207382_at	TP63	0.014	-0.044	-0.013	-0.1	-0.854	-0.788	-0.138	-0.19		207382_at	TP63	-0.213916	-1.28942	-0.123564	-1.35685	-1.00249	-0.250161	-0.0130339	-0.159589	-0.174621	-0.402929	-1.14779	-0.845737	-1.18692	-0.132964	-0.0470002	0.0496728	-0.702833	-0.0851677	0.248124	0.290791	-0.323364	1.77557	1.69268	2.08462	1.47249	1.8444		207382_at	TP63	-0.351209	-1.51864	0.943537	-1.31497	-2.14376	0.57995	0.954389
	218839_at	HEY1	0.009	-0.042	-0.193	-0.039	-0.893	-0.849	-0.501	-0.436		218839_at	HEY1	-0.395519	-1.06611	-0.895804	1.30799	0.762196	1.11235	-0.679461	-0.854896	-0.649001	-0.58623	-0.679461	-0.339199	-0.503755	0.251005	-0.00523785	-1.03476	-1.07687	-1.23387	-0.758333	0.353536	-0.637171	1.69556	1.6243	1.31301	1.46739	1.50835		218839_at	HEY1	-0.391394	-1.25144	-1.20396	0.134638	0.996162	-0.244322	-0.555858
	206372_at	MYF6	-0.005	-0.13	-0.148	0.191	-0.838	-0.787	0.1	0.172		206372_at	MYF6	-0.6625	-0.419286	-0.615194	-0.249547	-0.403511	-0.484328	-0.508445	-0.231142	-0.50351	-0.411325	-0.699864	-0.112987	-0.669713	-0.0482229	-0.254957	-0.56692	-0.523606	-0.489042	-0.805903	-0.6625	-0.544707	2.01598	1.81375	1.93733	2.2255	1.87464		206372_at	MYF6	-0.573906	-0.986904	-1.47086	-0.248079	-0.754114	-0.645649	-0.118606
	209189_at	FOS	-0.147	-0.157	-0.151	-0.094	0.635	0.592	-0.08	-0.03		209189_at	FOS	0.808062	0.851378	0.841303	0.917657	0.923838	0.827187	0.467113	0.389659	0.468781	0.233532	-0.227189	0.416486	0.333352	0.240665	0.534796	0.556604	0.302886	0.59948	-0.160167	-0.77744	0.197604	-2.00521	-2.34907	-1.85564	-0.378198	-2.15746		209189_at	FOS	0.0065725	0.433141	0.937578	2.49596	-0.765082	-1.13044	0.40436
[truncated: 117 more columns]
